# Supplementary material for: Integrating RNA-seq and population genomics to elucidate salt tolerance mechanisms in flax (Linum usitatissimum L.)
Source: Front Plant Sci. 2024 Nov 19;15:1442286. doi: 10.3389/fpls.2024.1442286 (PMC11616478; doi:10.3389/fpls.2024.1442286)
Supplement: Supplementary file 2 [file Table2.xls]

## Sheet: S1
Table S1. Population data and subgroup information
Number	Name	RS1	RS2	RS3	RS-m	Subpopulation
C1	Atalante	0.0857143	0.407407	0.030303	0.174475	OF
C2	Noralta	0.3	0.25	0.210526	0.253509	OF
C3	Novelty	0.133333	0.103448	0.171429	0.13607	OF
C4	Res. x Hoshangabad (C.I. 19 x C.I.140)	0.0588235	0.0384615	0.25	0.115762	OF
C5	Linota	0.105263	0.0857143	0.290323	0.160433	OF
C6	Sel. of N.D.R. 114	0.166667	0.393939	0.272727	0.277778	OF
C7	Sagino	0.212121	0.354839	0.285714	0.284225	OF
C8	noname	0.257143	0.272727	0.384615	0.304829	OF
C9	Tammes Type 5	0.4	0.3	0.333333	0.344444	OF
C10	Sel. 176 x (19 x 112)	0.212121	0.142857	0.2	0.184993	OF
C11	Lusatia	0.212121	0.2	0.24	0.217374	OF
C12	Hollandia	0.333333	0.193548	0.259259	0.262047	Fiber
C13	Artemida	0.28	0.344828	0.173913	0.266247	Fiber
C14	A-93	0.4	0.636364	0.428571	0.488312	Fiber
C15	L. 270-68	0.129032	0.114286	0.342857	0.195392	Fiber
C16	VNIIL-180	0.0909091	0.0625	0.0909091	0.0814394	OF
C17	VNIIL-1104	0.441176	0.611111	0.258065	0.436784	OF
C18	VNIIL-519	0.388889	0.285714	0.32	0.331534	OF
C19	VNIIL-918	0.117647	0.172414	0.190476	0.160179	Oil
C20	VNIIL-725	0.129032	0.0689655	0.24	0.145999	OF
C21	VNIIL-3531	0.230769	0.307692	0.454545	0.331002	OF
C22	Evelin	0.227273	0.4	0.409091	0.345455	Fiber
C23	Laura	0.25	0.258065	0.291667	0.266577	Fiber
C24	Hermes	0.25	0.137931	0.181818	0.189916	Fiber
C25	Ariane	0.166667	0.289474	0.4	0.28538	Fiber
C26	Raisa	0.030303	0.0606061	0.137931	0.07628	Fiber
C27	Escalina	0.0689655	0.0666667	0.185185	0.106939	Fiber
C28	Marina	0.103448	0.0322581	0.233333	0.123013	Fiber
C29	Korostenskij 3	0.131579	0.0333333	0.0789474	0.0812865	Fiber
C30	Natasja	0.515152	0.361111	0.318182	0.398148	Fiber
C31	Domtar Selection	0.297297	0.366667	0.421053	0.361672	Fiber
C32	de metcha 1-3-6 Vilm	0.166667	0.206897	0.1875	0.187021	Oil
C33	Tammes Type 2	0.142857	0.0967742	0.212121	0.150584	OF
C34	Tammes Type 12	0.15	0.142857	0.272727	0.188528	OF
C35	Buda 80	0.0666667	0.0294118	0.125	0.0736928	OF
C36	Atlas (fiber)	0.441176	0.0540541	0.258065	0.251098	OF
C37	Z 11637	0.352941	0.2	0.375	0.309314	Fiber
C38	Mapun	0.166667	0.0645161	0.257143	0.162775	OF
C39	Erythree	0	0.0285714	0.0645161	0.0310292	OF
C40	Common	0.0645161	0.0555556	0.125	0.0816906	OF
C41	411704 Fiber	0	0.027027	0.40625	0.144426	OF
C42	Tammes Pale Blue	0	0.0645161	0.0740741	0.0461967	OF
C43	Belinka	0.208333	0.478261	0.428571	0.371722	Fiber
C44	1270	0	0	0.0857143	0.0285714	OF
C45	Svetoch mutation	0.111111	0	0.206897	0.106003	Fiber
C46	L-93-2	0.128205	0.142857	0.12	0.130354	Fiber
C47	L-8709-5-10	0.0588235	0.0967742	0.15	0.101866	Fiber
C48	L-140-16	0.25	0.0645161	0.16	0.158172	Fiber
C49	Torzhokij 4	0	0	0.0588235	0.0196078	OF
C50	Novotorzhskij	0.0344828	0.176471	0.2	0.136984	Fiber
C51	Aleksim	0.166667	0.166667	0.314286	0.215873	Fiber
C52	AR-2	0.0714286	0.09375	0.0833333	0.0828373	Fiber
C53	G-1781-4-18	0.107143	0.21875	0.0909091	0.138934	Fiber
C54	B-14	0.2	0.653846	0.75	0.534615	Fiber
C55	L-1120	0.588235	0.538462	0.633333	0.586677	Fiber
C56	G-1847-4-1	0.125	0.0625	0.0416667	0.0763889	Fiber
C57	Verchnevolzhkij	0.125	0.375	0.307692	0.269231	Fiber
C58	Belochka	0.0833333	0.352941	0.4375	0.291258	Fiber
C59	VNIIL-5520	0	0.117647	0.142857	0.0868347	Fiber
C60	VNIIL-742	0	0.185185	0.178571	0.121252	OF
C61	VNIIL-776	0.285714	0.03125	0.173913	0.163626	OF
C62	VNIIL-409	0.129032	0.428571	0.419355	0.325653	OF
C63	VNIIL-492	0.166667	0.6	0.5	0.422222	OF
C64	TR 35141	0.294118	0.457143	0.2	0.317087	OF
C65	Tajga	0	0	0.151515	0.0505051	OF
C66	Line 548-01	0.111111	0.0285714	0.710526	0.283403	Fiber
C67	Line 629-01	0	0	0.0434783	0.0144928	Fiber
C68	Line 657-01	0.0333333	0	0.0333333	0.0222222	Fiber
C69	Pskovski 2976	0.0357143	0.0333333	0.333333	0.134127	OF
C70	G 2063-5-10	0.0740741	0.107143	0.371429	0.184215	Fiber
C71	L-500004-2-84	0	0.0666667	0	0.0222222	Fiber
C72	L-60016-3-87	0.0769231	0.1875	0.241379	0.168601	Fiber
C73	Mures	0.181818	0.178571	0.157895	0.172761	Fiber
C74	L-41	0.277778	0.344828	0.36	0.327535	Fiber
C75	Concurent	0.16	0.185185	0.25	0.198395	Fiber
C76	China 1	0.151515	0.103448	0.173913	0.142959	Fiber
C77	China 2	0	0.0909091	0	0.030303	Fiber
C78	China 4	0.0769231	0.321429	0.375	0.257784	Fiber
C79	China 6	0.0322581	0.0322581	0.172414	0.0789766	Fiber
C80	Viking	0.0666667	0.0967742	0.258065	0.140502	Fiber
C81	Sel. C.I. 19-47 Pale Blue	0.12	0.1875	0.259259	0.18892	OF
C82	No. Dak. No. 40,013	0.111111	0.16129	0.137931	0.136777	Fiber
C83	Sel. of Minn. 281	0.461538	0.71875	0.666667	0.615652	OF
C84	VNIIL-6148	0	0	0	0	OF
C85	Macbeth	0.216216	0.138889	0.138889	0.164665	OF
C86	Crepitam Tabor	0	0.225806	0.28125	0.169019	OF
C87	CDC Bethune-14	0.0833333	0.0322581	0.333333	0.149642	OF
C88	Diane	0.103448	0.135135	0.314286	0.18429	Fiber
C89	K-1339	0	0.166667	0.190476	0.119048	OF
C90	Argos	0.172414	0.258065	0.263158	0.231212	Fiber
C91	NOVA ROSSISK SELECTI	0	0.0294118	0.137931	0.0557809	Oil
C92	RABA 0189	0.0769231	0.212121	0.190476	0.15984	Oil
C93	TAMMES TYPE 12	0.0869565	0.228571	0.173913	0.163147	OF
C94	谢列波	0.142857	0.111111	0.2	0.151323	Oil
C95	阿卡塔	0.133333	0.178571	0.266667	0.192857	Fiber
C96	38	0.151515	0.147059	0.241379	0.179984	Oil
C97	CIli 452	0.392857	0.727273	0.392857	0.504329	Oil
C98	CIli 642	0.105263	0.583333	0.1875	0.292032	Oil
C99	CIli 1407	0.222222	0.208333	0.32	0.250185	Oil
C100	CIli 1464	0.457143	0.473684	0.535714	0.488847	Oil
C101	CIli 1490	0.0909091	0.0833333	0.0882353	0.0874926	Oil
C102	CIli 1519	0.153846	0.214286	0.485714	0.284615	Oil
C103	BELADI Y 6903	0.222222	0.297297	0.28	0.266507	Oil
C104	URUGUAY 36/48	0.194444	0.0857143	0.0857143	0.121958	Oil
C105	CIli 1617	0.2	0.444444	0.416667	0.353704	Oil
C106	CIli 1679	0.09375	0.0606061	0.285714	0.14669	Oil
C107	Q9903	0.428571	0.0833333	0.419355	0.31042	Oil
C108	Peynau	0.0789474	0	0	0.0263158	Fiber
C109	CIli 1918	0.114286	0.0285714	0.290323	0.144393	Oil
C110	CIli 1919	0.230769	0.291667	0.28	0.267479	Oil
C111	CIli 1924	0.25	0.294118	0.333333	0.292484	Oil
C112	CIli 2038	0.380952	0.0294118	0.0666667	0.15901	Oil
C113	CIli 2047	0.230769	0.0344828	0.25	0.171751	Oil
C114	ALSEE	0.526316	0.611111	0.647059	0.594829	Oil
C115	MESSENIAS	0.275862	0.09375	0.588235	0.319282	Oil
C116	OLEIFERA	0.8	0.794118	0.833333	0.80915	Oil
C117	41	0.2	0	0.264706	0.154902	Oil
C118	MARTIN	0.0909091	0.466667	0.333333	0.29697	Oil
C119	DIADEM	0.114286	0.0810811	0.592593	0.262653	OF
C120	Q0415	0.342857	0.0666667	0.294118	0.234547	OF
C121	62/125-4	0.75	0.517241	0.607143	0.624795	Oil
C122	TARAGUI	0	0.147059	0.275862	0.140974	Oil
C123	TIMBU	0.48	0.272727	0.363636	0.372121	Oil
C124	HINDI	0.1	0	0.0952381	0.0650794	OF
C125	GRAND TURKISTAN 4	0.0540541	0	0	0.018018	Oil
C126	CYPRUS	0	0	0.25	0.0833333	Oil
C127	MALABRIGO 1.7	0.0833333	0.0588235	0.2	0.114052	Oil
C128	Olayozon	0.466667	0.47619	0.571429	0.504762	Oil
C129	Tverta	0.166667	0.212121	0.333333	0.237374	OF
C130	ARANDAS	0.228571	0.153846	0.411765	0.264727	Oil
C131	R-111	0.363636	0.125	0.4	0.296212	Oil
C132	K-y	0.1	0.1	0.166667	0.122222	Oil
C133	CULBERT M3P3	0.297297	0.133333	0.133333	0.187988	OF
C134	CONCURRENT	0.103448	0.333333	0.380952	0.272578	Fiber
C135	HERRA	0.222222	0.0540541	0.16	0.145425	Fiber
C136	ROYAL	0.285714	0.0540541	0.371429	0.237066	Oil
C137	CIli 897	0.277778	0.40625	0.388889	0.357639	OF
C138	CIli 908	0.37931	0.382353	0.375	0.378888	OF
C139	CIli 946	0.526316	0.576923	0.35	0.484413	Oil
C140	REDSON	0.333333	0.368421	0.444444	0.382066	OF
C141	TOMAGAON	0.25	0.411765	0.2	0.287255	Oil
C142	MINVANO	0.518519	0.666667	0.461538	0.548908	Oil
C143	BURKE	0.5	0.666667	0.333333	0.5	OF
C144	CIli 1185	0.285714	0.142857	0.321429	0.25	OF
C145	CIli 1474	0.368421	0.424242	0.47619	0.422951	OF
C146	UNRYU	0.208333	0.625	0.47619	0.436508	Oil
C147	WELLS	0.48	0.470588	0.470588	0.473725	OF
C148	CIli 1525	0.628571	0.212121	0.28125	0.373981	Oil
C149	RECOLTE NO 0196	0.291667	0.285714	0.25	0.275794	Oil
C150	RIJKI	0.294118	0.451613	0.37931	0.375014	Oil
C151	CIli 1555	0.62963	0.8	0.631579	0.68707	OF
C152	BENVENUTO REAL	0.37931	0.26087	0.26087	0.30035	Oil
C153	CIli 1581	0.0869565	0.4	0.166667	0.217874	OF
C154	QUERANDI	0.517241	0.533333	0.533333	0.527969	Oil
C155	CIli 1596	0.681818	0.681818	0.681818	0.681818	OF
C156	LUOMAL MAATIAIS YELLOW	0.517241	0.516129	0.47619	0.503187	OF
C157	LINAZA	0.25	0.258065	0.258065	0.255376	Oil
C158	BETA 201	0.307692	0.433333	0.142857	0.294628	Oil
C159	CIli 1749	0.129032	0.733333	0.677419	0.513262	Oil
C160	CIli 1819	0.153846	0.47619	0.416667	0.348901	Oil
C161	Longya 10	0.142857	0.444444	0.111111	0.232804	Oil
C162	CIli 1832	0.25	0.310345	0.0909091	0.217085	Oil
C163	BASIN	0.25	0.137931	0.137931	0.175287	Oil
C164	N 39/B LA PLATA	0.354839	0.227273	0.35	0.310704	Oil
C165	CREE	0.137931	0.258065	0.258065	0.21802	OF
C166	CIli 1966	0.296296	0.291667	0.466667	0.351543	OF
C167	CIli 1976	0.333333	0.258065	0.346154	0.312517	Oil
C168	CIli 2197	0.285714	0.264706	0.357143	0.302521	Oil
C169	CIli 2225	0.2	0.37931	0.0666667	0.215326	Oil
C170	BERNBURGER OEL FASERLEIN	0.2	0.2	0.2	0.2	Oil
C171	TEXTILAK	0.551724	0.535714	0.615385	0.567608	Oil
C172	CIli 2264	0.342857	0.342857	0.342857	0.342857	OF
C173	CIli 2473	0.5	0.681818	0.681818	0.621212	OF
C174	CIli 2575	0.318182	0.384615	0.357143	0.353313	Oil
C175	CIli 2719	0.12	0.172414	0.375	0.222471	Oil
C176	CIli 2734	0.428571	0.571429	0.411765	0.470588	Oil
C177	STENDEZ	0.09375	0.09375	0.0645161	0.0840054	Oil
C178	WALSH	0.380952	0.36	0.5625	0.434484	Oil
C179	VICTORY	0.458333	0.535714	0.5	0.498016	Oil
C180	DOLGUNETZ	0.409091	0.451613	0.466667	0.442457	OF
C181	CIli 1676	0.444444	0.575758	0.5	0.506734	Oil
C182	CIli 1683	0.45	0.56	0.321429	0.44381	Oil
C183	CIli 1689	0.125	0.375	0.272727	0.257576	Oil
C184	CIli 1761	0.5	0.432432	0.482759	0.47173	OF
C185	CIli 1777	0.52381	0.53125	0.53125	0.52877	OF
C186	WADA	0.321429	0.34375	0.34375	0.33631	OF
C187	PERCELLO	0.315789	0.243243	0.243243	0.267425	OF
C188	LIRAL PRINCE	0.333333	0.333333	0.333333	0.333333	OF
C189	CASCADE	0.392857	0.583333	0.392857	0.456349	OF
C190	MARSIC	0.5	0.5	0.454545	0.484848	Oil
C191	CIli 2802	0.391304	0.484848	0.28	0.385384	Oil
C192	ANTARES	0.416667	0.413793	0.56	0.463487	Oil
C193	HINU	0.363636	0.16	0.233333	0.252323	OF
C194	CHANA	0.0625	0.0625	0.0555556	0.0601852	Oil
C195	MAROS	0.3125	0.272727	0.2	0.261742	Oil
C196	H2	0.142857	0.1875	0.272727	0.201028	Oil
C197	York	0.228571	0.137931	0.0833333	0.149945	OF
C198	TJK04-20	0.0740741	0.0588235	0.37931	0.170736	Oil
C199	TJK04-72	0.208333	0.173913	0.28	0.220749	Oil
C200	TJK04-348	0.142857	0.15	0.15	0.147619	Oil

## Sheet: S2
Table S2. Primers for qRT-PCR.
Gene ID	Primer sequence (5' to 3')
Lus10012145-F	GGAGGGAGACGTTCGATCTG
Lus10012145-R	GGGTTAGAGGTCCGAGTTGC
Lus10020718-F	CTGGTCCTTGGTTTGCTTGC
Lus10020718-R	TCAAGTTCCCTCCGCATGAC
Lus10013250-F	AGAAGAAGGAAGGGACGGGT
Lus10013250-R	CGAAGAACTTTGCGACTGCC
Lus10002916-F	TTCCACTCCAATTCCTTCTTCTT
Lus10002916-R	TCTCCTGCGTCCACCTGAA
Lus10027742-F	TGTCGTGGTTGCATGGTACA
Lus10027742R	GTAGTCACGGGTAGCAACGA
Lus10005114-F	GGAGTTGTTCTCGCGACTCA
Lus10005114-R	ACGATTCCGCCATCCCATAC
Lus Act1-F	GGTGTTATGGTTGGAATGGGTC
Lus Act1-R	CCTCAGTGAGAAGTACAGGGTG

## Sheet: S3
Table S3. Digest of data generated in flax transcriptome sequencing
sample	raw read	clean read	total mapped	Mapped reads(%)	unique mapped	unique mapped read(%)	Q20	Q30
C121-1-CK	44875686	43997162	40870977	92.8946	39157441	88.9999	97.44	92.95
C121-1-TR	46819172	45871392	42106294	91.7921	41246534	89.9178	97.84	93.88
C121-2-CK	42321732	41392000	37512058	90.6263	35224178	85.099	97.38	92.81
C121-2-TR	42051098	41178214	37033578	89.9349	36225652	87.9729	97.79	93.78
C121-3-CK	45744096	44601086	40529229	90.8705	38384644	86.0621	97.59	93.31
C121-3-TR	48042210	47468622	43302012	91.2224	40831847	86.0186	97.44	92.88
C49-1-CK	56682064	56293516	51794377	92.0077	50193675	89.1642	97.47	92.95
C49-1-TR	44631542	43248406	39749189	91.909	38825614	89.7735	97.63	93.38
C49-2-CK	56621404	56383112	52538552	93.1814	50816400	90.127	97.46	92.9
C49-2-TR	48676620	47819636	42494437	88.864	40702942	85.1176	97.46	93.02
C49-3-CK	59380842	58481619	54242775	92.7518	52429762	89.6517	97.31	92.66
C49-3-TR	44339028	43341808	38873858	89.6914	37110676	85.6233	97.47	93.04
C71-1-CK	44908394	43770796	39231452	89.6293	36890803	84.2818	97.51	93.12
C71-1-TR	52365976	51591070	47070736	91.2381	44584636	86.4193	97.46	92.97
C71-2-CK	49637244	48241282	43245628	89.6444	40479397	83.9103	96.77	91.52

## Sheet: S4
Table S4. 7459 differentially expressed genes and annotations
ID	C121.CK1	C121.CK2	C121.CK3	C121.TR1	C121.TR2	C121.TR3	C49.CK1	C49.CK2	C49.CK3	C49.TR1	C49.TR2	C49.TR3	C71.CK1	C71.CK2	C71.CK3	C71.TR1	C71.TR2	C71.TR3	seed_ortholog	evalue	score	eggNOG_OGs	max_annot_lvl	COG_category	Description	Preferred_name	GOs	EC	KEGG_ko	KEGG_Pathway	KEGG_Module	KEGG_Reaction	KEGG_rclass	BRITE	KEGG_TC	CAZy	BiGG_Reaction	PFAMs
Lus10027145	15.817	21.211	15.474	1.611	1.342	1.403	9.991	14.736	21.916	4.362	8.111	6.969	24.138	11.933	10.791	16.325	20.978	16.647	4006.Lus10027145	2.4eNA183	509	2CMBP@1|root,2QPWH@2759|Eukaryota,37P33@33090|Viridiplantae,3GCX4@35493|Streptophyta,4JG46@91835|fabids	35493|Streptophyta	S	CysteineNArich repeat secretory protein	NA	GO:0001101,GO:0005575,GO:0005618,GO:0005622,GO:0005623,GO:0005737,GO:0005773,GO:0008150,GO:0009719,GO:0009725,GO:0009737,GO:0010033,GO:0030312,GO:0033993,GO:0042221,GO:0043226,GO:0043227,GO:0043229,GO:0043231,GO:0044424,GO:0044444,GO:0044464,GO:0050896,GO:0071944,GO:0097305,GO:1901700	NA	NA	NA	NA	NA	NA	NA	NA	NA	NA	StressNAantifung
Lus10010111	1.792	3.568	2.427	43.027	24.574	25.428	10.762	14.892	3.679	10.209	11.72	5.915	21.665	48.201	2.322	14.82	2.562	32.862	4006.Lus10010111	1.97eNA93	272	COG5274@1|root,KOG0537@2759|Eukaryota,37U5B@33090|Viridiplantae,3GJ4Y@35493|Streptophyta	35493|Streptophyta	C	Cytochrome b5	NA	NA	NA	NA	NA	NA	NA	NA	NA	NA	NA	NA	CytNAb5
Lus10012615	0	0	0	43.793	19.242	19.176	0	0.321	0	0.973	1.572	1.156	0	12.659	0	2.34	1.356	28.455	4006.Lus10012615	3.11eNA96	279	COG5274@1|root,KOG0537@2759|Eukaryota,37U5B@33090|Viridiplantae,3GJ4Y@35493|Streptophyta	35493|Streptophyta	C	Cytochrome b5	NA	NA	NA	NA	NA	NA	NA	NA	NA	NA	NA	NA	CytNAb5
Lus10005369	0.302	1.125	0.698	30.397	7.549	19.567	0.801	0.414	0.455	0.372	2.402	2.85	1.706	17.65	0.763	1.021	0.213	12.322	4006.Lus10005369	0	1303	COG1171@1|root,KOG1250@2759|Eukaryota,37HZI@33090|Viridiplantae,3G9PE@35493|Streptophyta,4JMWR@91835|fabids	33090|Viridiplantae	E	Threonine dehydratase biosynthetic	NA	NA	4.3.1.19	ko:K01754	ko00260,ko00290,ko01100,ko01110,ko01130,ko01200,ko01230,map00260,map00290,map01100,map01110,map01130,map01200,map01230	M00570	R00220,R00996	RC00418,RC02600	ko00000,ko00001,ko00002,ko01000	NA	NA	NA	PALP,Thr_dehydrat_C
Lus10007862	8.74	7.017	7.98	23.028	23.925	25.198	10.991	11.458	6.972	18.991	19.35	23.34	8.544	9.126	6.095	12.289	10.755	12.784	4006.Lus10007862	5.29eNA262	718	28N0B@1|root,2QU0E@2759|Eukaryota,388JJ@33090|Viridiplantae,3GZQW@35493|Streptophyta,4JJH0@91835|fabids	35493|Streptophyta	S	WAT1NArelated protein	NA	GO:0003674,GO:0005215,GO:0005575,GO:0005622,GO:0005623,GO:0005737,GO:0005886,GO:0005887,GO:0005938,GO:0006810,GO:0007154,GO:0007165,GO:0008150,GO:0009719,GO:0009725,GO:0009733,GO:0009734,GO:0009755,GO:0009987,GO:0010033,GO:0016020,GO:0016021,GO:0022857,GO:0023052,GO:0031224,GO:0031226,GO:0032870,GO:0042221,GO:0044424,GO:0044425,GO:0044444,GO:0044459,GO:0044464,GO:0050789,GO:0050794,GO:0050896,GO:…	NA	NA	NA	NA	NA	NA	NA	NA	NA	NA	EamA
Lus10000627	0	0	0	53.553	22.298	32.147	0	0	0	0	1.834	0.54	0	11.267	0	2.34	0	48.726	NA	NA	NA	NA	NA	NA	NA	NA	NA	NA	NA	NA	NA	NA	NA	NA	NA	NA	NA	NA
Lus10012395	0	0	0.104	5.695	2.541	5.861	0	0	0	0	0.177	0	0.041	1.13	0	0.322	0	4.621	4006.Lus10012395	0	1020	COG2124@1|root,KOG0156@2759|Eukaryota,37IUW@33090|Viridiplantae,3GHGM@35493|Streptophyta,4JTTC@91835|fabids	35493|Streptophyta	Q	Belongs to the cytochrome P450 family	CYP83A1	GO:0000162,GO:0002376,GO:0003674,GO:0003824,GO:0004497,GO:0005575,GO:0005622,GO:0005623,GO:0005737,GO:0005739,GO:0005783,GO:0005886,GO:0006082,GO:0006520,GO:0006568,GO:0006576,GO:0006586,GO:0006725,GO:0006790,GO:0006807,GO:0006950,GO:0006952,GO:0006955,GO:0007275,GO:0008150,GO:0008152,GO:0008652,GO:0009058,GO:0009072,GO:0009073,GO:0009308,GO:0009309,GO:0009314,GO:0009416,GO:0009605,GO:0009607,GO:…	1.14.14.43,1.14.14.45	ko:K11818,ko:K12156	ko00380,ko00966,ko01110,ko01210,map00380,map00966,map01110,map01210	M00370	R08168,R08653,R08659,R08666,R10670,R10672	RC01705,RC02210	ko00000,ko00001,ko00002,ko00199,ko01000	NA	NA	NA	p450
Lus10018221	26.956	25.577	24.481	69.107	73.601	61.768	27.695	42.862	34.552	60.152	72.613	41.611	28.549	31.923	9.935	62.123	54.518	39.031	4006.Lus10018221	0	917	28PAW@1|root,2QQB3@2759|Eukaryota,37SRY@33090|Viridiplantae,3GCA4@35493|Streptophyta,4JKGR@91835|fabids	35493|Streptophyta	S	Tetratricopeptide repeat (TPR)NAlike superfamily protein	NA	NA	NA	NA	NA	NA	NA	NA	NA	NA	NA	NA	TPR_17,TPR_19
Lus10009314	0	0.108	0.098	2.634	4.859	1.63	0.475	0	0.67	0.929	1.987	3.425	3.532	5.786	1.691	13.325	6.9	1.396	4006.Lus10009314	0	1275	COG5036@1|root,KOG2325@1|root,KOG1161@2759|Eukaryota,KOG2325@2759|Eukaryota,37SH6@33090|Viridiplantae,3GH6R@35493|Streptophyta	35493|Streptophyta	P	SPX domainNAcontaining membrane protein	NA	NA	NA	NA	NA	NA	NA	NA	NA	NA	NA	NA	MFS_1,SPX,Sugar_tr
Lus10025733	26.226	19.109	14.569	4.867	4.366	4.984	18.353	19.808	13.503	11.74	13.219	5.621	22.266	17.519	11.707	7.396	10.942	4.465	4006.Lus10025733	0	1053	COG0807@1|root,KOG1284@2759|Eukaryota,37KWS@33090|Viridiplantae,3GB0Y@35493|Streptophyta,4JSJK@91835|fabids	35493|Streptophyta	H	3,4NAdihydroxyNA2NAbutanone 4NAphosphate synthase	RIBA2	GO:0003674,GO:0003824,GO:0005575,GO:0005622,GO:0005623,GO:0005737,GO:0006766,GO:0006767,GO:0006771,GO:0006807,GO:0008150,GO:0008152,GO:0008686,GO:0009058,GO:0009110,GO:0009231,GO:0009507,GO:0009536,GO:0009987,GO:0016829,GO:0016830,GO:0017144,GO:0018130,GO:0034641,GO:0042364,GO:0042726,GO:0042727,GO:0043226,GO:0043227,GO:0043229,GO:0043231,GO:0044237,GO:0044249,GO:0044271,GO:0044281,GO:0044283,GO:…	3.5.4.25,4.1.99.12	ko:K14652	ko00740,ko00790,ko01100,ko01110,map00740,map00790,map01100,map01110	M00125,M00840	R00425,R07281	RC00293,RC01792,RC01815,RC02504	ko00000,ko00001,ko00002,ko01000	NA	NA	NA	DHBP_synthase,GTP_cyclohydro2
Lus10025522	14.416	33.533	33.178	3.674	2.454	4.864	0.03	0.03	0.027	0	0	0.065	33.425	0.036	59.367	0.841	3.586	1.024	4006.Lus10025522	0	948	28N77@1|root,2QYCI@2759|Eukaryota,37N3J@33090|Viridiplantae,3G93M@35493|Streptophyta,4JID9@91835|fabids	35493|Streptophyta	I	Encoded by	NA	NA	NA	NA	NA	NA	NA	NA	NA	NA	NA	NA	Transferase
Lus10010772	0.08	0.043	0.157	1.07	1.96	1.703	0.158	0.239	0.029	0.127	0.301	0.619	0.118	0.039	0.371	0.63	0.869	0.474	4006.Lus10010772	0	1021	COG4886@1|root,2QPTD@2759|Eukaryota,37I0D@33090|Viridiplantae,3GH76@35493|Streptophyta,4JJKK@91835|fabids	35493|Streptophyta	T	Belongs to the protein kinase superfamily. Ser Thr protein kinase family	NA	NA	NA	NA	NA	NA	NA	NA	NA	NA	NA	NA	LRRNT_2,LRR_1,LRR_4,LRR_6,LRR_8,Pkinase
Lus10009326	1.471	2.163	1.308	22.78	24.482	9.794	9.702	6.693	2.026	8.575	10.144	7.001	15.528	7.643	1.127	10.838	4.867	3.164	4006.Lus10009326	1.59eNA103	298	KOG0800@1|root,KOG0800@2759|Eukaryota	2759|Eukaryota	O	ubiquitinNAprotein transferase activity	RNF43	GO:0001664,GO:0003674,GO:0003824,GO:0004842,GO:0005102,GO:0005109,GO:0005488,GO:0005515,GO:0005575,GO:0005622,GO:0005623,GO:0005634,GO:0005635,GO:0005737,GO:0005783,GO:0005789,GO:0005886,GO:0005887,GO:0006464,GO:0006508,GO:0006511,GO:0006807,GO:0008150,GO:0008152,GO:0008283,GO:0009056,GO:0009057,GO:0009966,GO:0009968,GO:0009987,GO:0010498,GO:0010646,GO:0010648,GO:0012505,GO:0016020,GO:0016021,GO:…	2.3.2.27	ko:K15694,ko:K19041	NA	NA	NA	NA	ko00000,ko01000,ko04121	NA	NA	NA	zfNARING_2
Lus10017228	67.684	57.582	46.475	211	185.723	166.578	116.406	92.889	123.071	164.869	65.333	144.005	191.709	171.56	185.872	169.227	112.836	43.26	4006.Lus10017228	4.11eNA119	342	29XXM@1|root,2RXST@2759|Eukaryota,37U45@33090|Viridiplantae,3GHW8@35493|Streptophyta,4JSUE@91835|fabids	35493|Streptophyta	S	Dirigent proteins impart stereoselectivity on the phenoxy radicalNAcoupling reaction, yielding optically active lignans from two molecules of coniferyl alcohol in the biosynthesis of lignans, flavonolignans, and alkaloids and thus plays a central role in plant secondary metabolism	NA	NA	NA	NA	NA	NA	NA	NA	NA	NA	NA	NA	Dirigent
Lus10023143	0	0	0	2.387	2.05	1.41	0	0	0	0	0.081	0.528	0	1.381	0	0	0.251	1.073	4006.Lus10023143	0	1063	COG2124@1|root,KOG0156@2759|Eukaryota,37R7V@33090|Viridiplantae,3GC05@35493|Streptophyta,4JMF6@91835|fabids	35493|Streptophyta	Q	Belongs to the cytochrome P450 family	NA	NA	1.14.14.38,1.14.14.40	ko:K12153,ko:K13401	ko00460,ko00966,ko01110,ko01210,map00460,map00966,map01110,map01210	NA	R08652,R08663,R09578,R09579,R09580,R09581,R10027,R10028,R10029,R10031,R10032,R10033	RC00365,RC01918,RC01936,RC02295,RC02339,RC03009	ko00000,ko00001,ko00199,ko01000	NA	NA	NA	p450
Lus10011499	10.975	14.926	7.554	86.935	41.588	73.056	32.3	7.342	7.731	7.132	17.578	12.661	42.392	80.232	5.154	6.244	2.554	75.463	4006.Lus10011499	1.27eNA314	855	COG2124@1|root,KOG0156@2759|Eukaryota,37JQW@33090|Viridiplantae,3GF8G@35493|Streptophyta	35493|Streptophyta	Q	Belongs to the cytochrome P450 family	NA	GO:0003674,GO:0003824,GO:0004497,GO:0005575,GO:0006950,GO:0008150,GO:0008152,GO:0009058,GO:0009266,GO:0009408,GO:0009628,GO:0010286,GO:0016020,GO:0016491,GO:0016705,GO:0016709,GO:0019748,GO:0044550,GO:0050896,GO:0055114	1.14.14.19,1.14.14.32,1.14.14.37	ko:K00512,ko:K13029	ko00140,ko00460,ko01100,ko01110,ko04913,ko04917,ko04927,ko04934,map00140,map00460,map01100,map01110,map04913,map04917,map04927,map04934	M00109,M00110,M00369	R02211,R02708,R03783,R04306,R04852,R04853,R05728,R08517,R08518,R11442	RC00607,RC00660,RC00923,RC01076,RC01159,RC01222,RC02540	ko00000,ko00001,ko00002,ko00199,ko01000	NA	NA	NA	p450
Lus10036370	75.099	89.157	89.476	210.399	202.972	186.342	85.889	93.169	56.277	145.369	129.966	108.022	86.022	83.462	63.997	110.126	96.057	117.085	4006.Lus10036370	1.57eNA234	645	COG0031@1|root,KOG1252@2759|Eukaryota,37SIX@33090|Viridiplantae,3GBS1@35493|Streptophyta,4JI0Z@91835|fabids	35493|Streptophyta	E	Belongs to the cysteine synthase cystathionine betaNA synthase family	NA	GO:0000096,GO:0000097,GO:0002376,GO:0003674,GO:0003824,GO:0004124,GO:0005488,GO:0005507,GO:0005575,GO:0005622,GO:0005623,GO:0005737,GO:0005739,GO:0006082,GO:0006520,GO:0006534,GO:0006535,GO:0006563,GO:0006790,GO:0006807,GO:0006955,GO:0007275,GO:0008144,GO:0008150,GO:0008152,GO:0008652,GO:0009056,GO:0009058,GO:0009069,GO:0009070,GO:0009507,GO:0009509,GO:0009532,GO:0009536,GO:0009570,GO:0009636,GO:…	2.5.1.47,4.4.1.9	ko:K13034	ko00270,ko00460,ko00920,ko01100,ko01110,ko01120,ko01130,ko01200,ko01230,map00270,map00460,map00920,map01100,map01110,map01120,map01130,map01200,map01230	M00021	R00897,R02846,R03524,R03601,R04859	RC00020,RC00793,RC02814,RC02821,RC02874	ko00000,ko00001,ko00002,ko01000	NA	NA	NA	PALP
Lus10027379	30.25	33.991	16.034	184.554	108.52	146.278	63.187	25.154	23.996	44.933	26.196	52.363	64.061	39.476	28.683	20.187	31.006	68.573	4006.Lus10027379	0	1544	28IFU@1|root,2QQSP@2759|Eukaryota,37IPE@33090|Viridiplantae,3GE0G@35493|Streptophyta	35493|Streptophyta	E	Plant lipoxygenase may be involved in a number of diverse aspects of plant physiology including growth and development, pest resistance, and senescence or responses to wounding	NA	NA	1.13.11.12	ko:K00454	ko00591,ko00592,ko01100,ko01110,map00591,map00592,map01100,map01110	M00113	R03626,R07864,R07869	RC00561	ko00000,ko00001,ko00002,ko01000	NA	NA	NA	Lipoxygenase,PLAT
Lus10025523	4.875	10.875	6.767	1.228	0.399	0.835	0	0	0	0	0	0	14.664	0	25.557	0.138	1.775	0.616	4006.Lus10025523	0	873	28JQ4@1|root,2QS3E@2759|Eukaryota,37I7V@33090|Viridiplantae,3GAAV@35493|Streptophyta,4JN4T@91835|fabids	35493|Streptophyta	S	OmegaNAhydroxypalmitate ONAferuloyl	NA	NA	2.3.1.188	ko:K15400	ko00073,map00073	NA	R09106	RC00004,RC00041	ko00000,ko00001,ko01000	NA	NA	NA	Transferase
Lus10040587	129.63	124.186	142.543	280.014	291.482	315.347	137.574	111.58	96.765	155.656	147.838	136.829	129.507	339.749	102.56	169.335	105.912	261.59	4006.Lus10021604	1.29eNA26	102	2BSZS@1|root,2S1ZN@2759|Eukaryota,37VBN@33090|Viridiplantae,3GJHZ@35493|Streptophyta,4JQB3@91835|fabids	35493|Streptophyta	S	Belongs to the plant LTP family	NA	GO:0005575,GO:0005623,GO:0005886,GO:0016020,GO:0031224,GO:0031225,GO:0031226,GO:0044425,GO:0044459,GO:0044464,GO:0046658,GO:0071944	NA	NA	NA	NA	NA	NA	NA	NA	NA	NA	LTP_2
Lus10010515	4.756	13.211	8.222	0.9	1.343	1.418	0.36	2.122	1.199	0.765	0.598	2.628	1.452	1.736	1.592	0.404	0.757	4.163	4006.Lus10010515	0	1088	COG1208@1|root,KOG1322@2759|Eukaryota,37JN6@33090|Viridiplantae,3GB0H@35493|Streptophyta,4JJMU@91835|fabids	35493|Streptophyta	M	This protein plays a role in synthesis of starch. It catalyzes the synthesis of the activated glycosyl donor, ADPNA glucose from GlcNA1NAP and ATP	APL1	GO:0003674,GO:0003824,GO:0005575,GO:0005622,GO:0005623,GO:0005737,GO:0008878,GO:0009501,GO:0009507,GO:0009526,GO:0009532,GO:0009536,GO:0009570,GO:0009941,GO:0016740,GO:0016772,GO:0016779,GO:0031967,GO:0031975,GO:0043226,GO:0043227,GO:0043229,GO:0043231,GO:0044422,GO:0044424,GO:0044434,GO:0044435,GO:0044444,GO:0044446,GO:0044464,GO:0070566	2.7.7.27	ko:K00975	ko00500,ko00520,ko01100,ko01110,ko02026,map00500,map00520,map01100,map01110,map02026	M00565	R00948	RC00002	ko00000,ko00001,ko00002,ko01000	NA	NA	NA	NTP_transferase
Lus10013915	0.244	1.391	0.58	6.87	9.724	9.201	0	0	0	0	0	0	0.041	0	0.235	0.086	0.837	0.371	4006.Lus10013915	0	1092	COG4638@1|root,2QR6Q@2759|Eukaryota,37ND1@33090|Viridiplantae,3G8FE@35493|Streptophyta,4JGM1@91835|fabids	35493|Streptophyta	P	ProtochlorophyllideNAdependent translocon component 52	NA	GO:0005575,GO:0005622,GO:0005623,GO:0005737,GO:0009507,GO:0009526,GO:0009536,GO:0009941,GO:0031967,GO:0031975,GO:0043226,GO:0043227,GO:0043229,GO:0043231,GO:0044422,GO:0044424,GO:0044434,GO:0044435,GO:0044444,GO:0044446,GO:0044464	NA	NA	NA	NA	NA	NA	NA	NA	NA	NA	PaO,Rieske
Lus10003717	1.642	3.274	2.191	0.092	0.048	0.138	0.236	0	0	0.36	0.083	0	0	0.386	1.132	0.37	0	3.534	4006.Lus10003717	8.4eNA259	709	COG3240@1|root,2SJTB@2759|Eukaryota,37Z5K@33090|Viridiplantae,3GP24@35493|Streptophyta,4JSNC@91835|fabids	35493|Streptophyta	I	Belongs to the 'GDSL' lipolytic enzyme family	NA	NA	NA	NA	NA	NA	NA	NA	NA	NA	NA	NA	Lipase_GDSL
Lus10033397	398.945	580.923	324.756	137.534	119.59	107.89	639.689	482.234	487.787	809.925	544.991	410.556	449.208	286.67	545.966	443.113	295.808	52.28	4006.Lus10033397	2.21eNA114	327	29F1T@1|root,2S36X@2759|Eukaryota,380CY@33090|Viridiplantae,3GQ61@35493|Streptophyta,4JUQ6@91835|fabids	35493|Streptophyta	S	MLPNAlike protein	NA	NA	NA	NA	NA	NA	NA	NA	NA	NA	NA	NA	Bet_v_1
Lus10005774	6.47	17.56	7.442	0.393	0.409	1.277	1.402	1.638	3.694	0.706	0.889	0.549	1.168	0.138	0.659	0.059	0.33	0	4006.Lus10005774	2.5eNA183	509	COG3491@1|root,KOG0143@2759|Eukaryota	2759|Eukaryota	V	oxidoreductase activity	NA	GO:0000003,GO:0000902,GO:0001101,GO:0003006,GO:0003674,GO:0003824,GO:0005575,GO:0005622,GO:0005623,GO:0005737,GO:0006082,GO:0006629,GO:0006720,GO:0006721,GO:0007154,GO:0007165,GO:0007275,GO:0007568,GO:0008150,GO:0008152,GO:0008299,GO:0008610,GO:0009058,GO:0009314,GO:0009416,GO:0009628,GO:0009648,GO:0009653,GO:0009685,GO:0009686,GO:0009719,GO:0009725,GO:0009739,GO:0009740,GO:0009755,GO:0009791,GO:…	NA	NA	NA	NA	NA	NA	NA	NA	NA	NA	2OGNAFeII_Oxy,DIOX_N
Lus10015837	2.123	3.006	2.986	13.933	23.537	12.473	22.924	17.293	29.781	34.647	21.466	16.974	30.982	17.615	1.789	3.732	7.504	5.183	4006.Lus10015837	8.86eNA97	281	KOG0800@1|root,KOG0800@2759|Eukaryota	2759|Eukaryota	O	ubiquitinNAprotein transferase activity	RNF43	GO:0001664,GO:0003674,GO:0003824,GO:0004842,GO:0005102,GO:0005109,GO:0005488,GO:0005515,GO:0005575,GO:0005622,GO:0005623,GO:0005634,GO:0005635,GO:0005737,GO:0005783,GO:0005789,GO:0005886,GO:0005887,GO:0006464,GO:0006508,GO:0006511,GO:0006807,GO:0008150,GO:0008152,GO:0008283,GO:0009056,GO:0009057,GO:0009966,GO:0009968,GO:0009987,GO:0010498,GO:0010646,GO:0010648,GO:0012505,GO:0016020,GO:0016021,GO:…	2.3.2.27	ko:K15694,ko:K19041	NA	NA	NA	NA	ko00000,ko01000,ko04121	NA	NA	NA	zfNARING_2
Lus10013645	30.708	94.926	57.011	6.235	8.175	12.588	9.677	8.024	14.331	5.474	7.547	10.531	17.025	14.495	24.392	8.477	9.676	10.955	4006.Lus10013645	0	914	COG0524@1|root,KOG2854@2759|Eukaryota,37Q4K@33090|Viridiplantae,3GEVQ@35493|Streptophyta,4JIM4@91835|fabids	35493|Streptophyta	G	Belongs to the carbohydrate kinase PfkB family	NA	NA	NA	NA	NA	NA	NA	NA	NA	NA	NA	NA	PfkB
Lus10017693	15.453	40.097	26.511	4.125	2.362	1.238	8.302	3.025	5.979	1.618	3.548	2.307	18.128	9.764	6.416	12.967	7.285	2.915	4006.Lus10017693	5.16eNA50	158	COG0695@1|root,KOG1752@2759|Eukaryota	2759|Eukaryota	O	protein disulfide oxidoreductase activity	NA	GO:0000322,GO:0000323,GO:0000324,GO:0001101,GO:0005575,GO:0005622,GO:0005623,GO:0005737,GO:0005773,GO:0007154,GO:0007165,GO:0008150,GO:0009719,GO:0009725,GO:0009751,GO:0009753,GO:0009755,GO:0009863,GO:0009867,GO:0009987,GO:0010033,GO:0014070,GO:0016020,GO:0016021,GO:0023052,GO:0031224,GO:0032870,GO:0035690,GO:0042221,GO:0042493,GO:0043226,GO:0043227,GO:0043229,GO:0043231,GO:0044424,GO:0044425,GO:…	NA	ko:K03676	NA	NA	NA	NA	ko00000,ko03110	NA	NA	NA	Glutaredoxin
Lus10034079	141.327	213.582	180.583	70.342	49.38	47.039	126.672	148.113	133.909	69.742	61.372	140.588	151.757	176.488	102.639	98.569	55.461	18.621	4006.Lus10034079	1.69eNA232	638	KOG1584@1|root,KOG1584@2759|Eukaryota,37PH9@33090|Viridiplantae,3G7CA@35493|Streptophyta	35493|Streptophyta	S	Belongs to the sulfotransferase 1 family	NA	NA	2.8.2.39	ko:K01025,ko:K22312	NA	NA	NA	NA	ko00000,ko01000	NA	NA	NA	Sulfotransfer_1
Lus10040732	7.878	12.858	13.572	2.889	1.804	2.987	0.22	1.772	1.761	0.567	1.046	0.419	2.372	0.405	12.1	0	0	1.072	4006.Lus10040732	1.15eNA186	518	COG1028@1|root,KOG0725@2759|Eukaryota,37IWV@33090|Viridiplantae,3GBIS@35493|Streptophyta,4JKP0@91835|fabids	35493|Streptophyta	Q	Tropinone reductase homolog At1g07440NAlike	NA	NA	1.1.1.206	ko:K08081	ko00960,ko01100,ko01110,map00960,map01100,map01110	NA	R02832	RC00144	ko00000,ko00001,ko01000	NA	NA	NA	adh_short_C2
Lus10009034	0.3	1.132	0.44	4.556	6.396	6.113	1.301	0.536	2.921	2.506	2.188	1.737	0.704	0.944	3.916	3.348	4.819	1.907	4006.Lus10009034	4.3eNA132	379	2CCVI@1|root,2QTM9@2759|Eukaryota,37RKJ@33090|Viridiplantae,3GD77@35493|Streptophyta,4JNDN@91835|fabids	35493|Streptophyta	K	Transcription factor BEE	NA	GO:0003674,GO:0003676,GO:0003677,GO:0003700,GO:0005488,GO:0005575,GO:0005622,GO:0005623,GO:0005634,GO:0006139,GO:0006351,GO:0006355,GO:0006725,GO:0006807,GO:0008150,GO:0008152,GO:0009058,GO:0009059,GO:0009889,GO:0009987,GO:0010467,GO:0010468,GO:0010556,GO:0016070,GO:0018130,GO:0019219,GO:0019222,GO:0019438,GO:0031323,GO:0031326,GO:0032774,GO:0034641,GO:0034645,GO:0034654,GO:0043170,GO:0043226,GO:…	NA	NA	NA	NA	NA	NA	NA	NA	NA	NA	HLH
Lus10016012	4.724	4.735	5.036	12.211	10.703	16.046	3.357	5.63	3.955	9.219	6.986	6.102	4.34	5.592	3.868	7.465	6.99	7.819	4006.Lus10016012	0	1649	COG0296@1|root,KOG0470@2759|Eukaryota,37PM8@33090|Viridiplantae,3GDW5@35493|Streptophyta,4JESG@91835|fabids	35493|Streptophyta	G	1,4NAalphaNAglucanNAbranching enzyme	SbeI	GO:0003674,GO:0003824,GO:0003844,GO:0005575,GO:0005622,GO:0005623,GO:0005737,GO:0005975,GO:0005976,GO:0005982,GO:0006073,GO:0008150,GO:0008152,GO:0009501,GO:0009507,GO:0009536,GO:0009987,GO:0016740,GO:0016757,GO:0016758,GO:0043170,GO:0043226,GO:0043227,GO:0043229,GO:0043231,GO:0044042,GO:0044237,GO:0044238,GO:0044260,GO:0044262,GO:0044264,GO:0044424,GO:0044444,GO:0044464,GO:0071704	2.4.1.18	ko:K00700	ko00500,ko01100,ko01110,map00500,map01100,map01110	M00565	R02110	NA	ko00000,ko00001,ko00002,ko01000,ko04147	NA	CBM48,GH13	NA	AlphaNAamylase,AlphaNAamylase_C,CBM_48
Lus10030184	65.851	49.518	74.62	21.379	26.672	20.833	25.953	87.842	88.938	33.925	37.775	41.664	37.185	28.832	44.706	31.883	26.82	18.781	4006.Lus10030184	1.07eNA303	827	KOG0724@1|root,KOG0724@2759|Eukaryota,37STC@33090|Viridiplantae,3GGWA@35493|Streptophyta,4JDZ4@91835|fabids	35493|Streptophyta	K	Protein LHYNAlike isoform X1	CCA1	GO:0000003,GO:0001067,GO:0001101,GO:0003006,GO:0003674,GO:0003676,GO:0003677,GO:0003700,GO:0005488,GO:0005575,GO:0005622,GO:0005623,GO:0005634,GO:0006355,GO:0006950,GO:0006970,GO:0007275,GO:0007623,GO:0008150,GO:0009266,GO:0009314,GO:0009409,GO:0009416,GO:0009628,GO:0009648,GO:0009651,GO:0009719,GO:0009723,GO:0009725,GO:0009733,GO:0009737,GO:0009739,GO:0009751,GO:0009753,GO:0009791,GO:0009889,GO:…	NA	ko:K12133,ko:K12134	ko04712,map04712	NA	NA	NA	ko00000,ko00001,ko03000	NA	NA	NA	Myb_DNANAbinding
Lus10026167	0.943	5.509	3.075	0	0	0	0	0	0.283	0	0	0	0.184	0.381	0.794	0	0	0.232	4006.Lus10026167	4.69eNA167	466	COG0596@1|root,KOG2624@2759|Eukaryota,37J13@33090|Viridiplantae,3GBVW@35493|Streptophyta,4JCZU@91835|fabids	35493|Streptophyta	I	Belongs to the AB hydrolase superfamily. Lipase family	NA	GO:0002213,GO:0003674,GO:0003824,GO:0006950,GO:0006952,GO:0008150,GO:0016298,GO:0016787,GO:0016788,GO:0050896	3.1.1.13	ko:K01052	ko00100,ko04142,ko04979,map00100,map04142,map04979	NA	R01462	RC00055,RC00523	ko00000,ko00001,ko01000	NA	NA	NA	Abhydro_lipase,Abhydrolase_1,Hydrolase_4
Lus10028351	1.327	0.93	1.104	4.278	6.107	5.686	10.206	12.654	9.815	11.509	12.393	10.595	7.707	9.45	8.33	12.569	9.457	7.538	4006.Lus10028351	7.48eNA194	537	2EDIS@1|root,2SJ5M@2759|Eukaryota,37YJF@33090|Viridiplantae,3GGF1@35493|Streptophyta,4JVKS@91835|fabids	35493|Streptophyta	S	EamANAlike transporter family	NA	GO:0003674,GO:0005215,GO:0005575,GO:0005623,GO:0005886,GO:0006810,GO:0008150,GO:0016020,GO:0022857,GO:0044464,GO:0051179,GO:0051234,GO:0055085,GO:0071944	NA	NA	NA	NA	NA	NA	NA	NA	NA	NA	EamA
Lus10030628	8.932	5.255	5.304	1.978	1.682	1.43	6.632	4.495	2.23	3.194	5.613	1.034	4.456	3.68	3.641	2.448	2.252	0.542	4006.Lus10030628	0	1327	KOG0167@1|root,KOG0167@2759|Eukaryota,37N73@33090|Viridiplantae,3G7NU@35493|Streptophyta,4JMYE@91835|fabids	35493|Streptophyta	S	RINGNAtype E3 ubiquitin transferase	NA	GO:0003674,GO:0003824,GO:0004842,GO:0005575,GO:0005622,GO:0005623,GO:0005634,GO:0005737,GO:0006464,GO:0006807,GO:0008150,GO:0008152,GO:0009787,GO:0009966,GO:0009987,GO:0010029,GO:0010119,GO:0010646,GO:0016567,GO:0016740,GO:0019538,GO:0019787,GO:0023051,GO:0032446,GO:0036211,GO:0043170,GO:0043226,GO:0043227,GO:0043229,GO:0043231,GO:0043412,GO:0044237,GO:0044238,GO:0044260,GO:0044267,GO:0044424,GO:…	NA	NA	NA	NA	NA	NA	NA	NA	NA	NA	Arm,UNAbox
Lus10025254	3.055	5.61	5.573	0.684	0.792	0.685	2.8	2.165	3.157	2.387	4.887	8.434	16.562	14.958	8.556	37.493	19.632	26.966	4006.Lus10025254	4.16eNA151	425	28N8X@1|root,2QUU9@2759|Eukaryota,37QSW@33090|Viridiplantae,3GFT9@35493|Streptophyta,4JSGM@91835|fabids	35493|Streptophyta	S	LURPNAoneNArelated	NA	NA	NA	NA	NA	NA	NA	NA	NA	NA	NA	NA	LOR
Lus10040158	1.96	2.188	2.86	6.176	8.143	9.696	4.367	6.558	8.114	6.461	6.451	4.812	5.769	5.53	5.505	7.623	9.828	8.057	4006.Lus10040158	0	1033	KOG4569@1|root,KOG4569@2759|Eukaryota,37HES@33090|Viridiplantae,3GBJ4@35493|Streptophyta,4JGRR@91835|fabids	35493|Streptophyta	I	Phospholipase A1NAIbeta2	NA	GO:0003674,GO:0003824,GO:0004620,GO:0004806,GO:0005575,GO:0005622,GO:0005623,GO:0005737,GO:0008970,GO:0009507,GO:0009536,GO:0016298,GO:0016787,GO:0016788,GO:0043226,GO:0043227,GO:0043229,GO:0043231,GO:0044424,GO:0044444,GO:0044464,GO:0047714,GO:0052689	NA	NA	NA	NA	NA	NA	NA	NA	NA	NA	Lipase_3
Lus10013089	62.954	60.632	77.509	152.738	143.866	149.251	143.518	152.801	134.729	273.056	181.307	214.744	203.237	169.276	121.871	313.657	236.287	312.382	4006.Lus10013089	6.39eNA71	213	COG0695@1|root,KOG1752@2759|Eukaryota,37V77@33090|Viridiplantae,3GJCN@35493|Streptophyta,4JQ9R@91835|fabids	35493|Streptophyta	O	Glutaredoxin	NA	NA	NA	ko:K03676	NA	NA	NA	NA	ko00000,ko03110	NA	NA	NA	Glutaredoxin
Lus10026719	0.943	2.204	0.923	10.421	9.04	9.014	0.868	5.744	16.102	4.685	5.372	16.863	1.475	1.675	1.589	2.73	0.243	1.86	4006.Lus10025507	3.54eNA33	124	2BVFP@1|root,2S27N@2759|Eukaryota,37V3V@33090|Viridiplantae	33090|Viridiplantae	K	B3 domainNAcontaining	NA	GO:0003674,GO:0003676,GO:0003677,GO:0005488,GO:0005575,GO:0005622,GO:0005623,GO:0005634,GO:0005654,GO:0006950,GO:0008150,GO:0009266,GO:0009409,GO:0009628,GO:0009909,GO:0010048,GO:0031974,GO:0031981,GO:0043226,GO:0043227,GO:0043229,GO:0043231,GO:0043233,GO:0043565,GO:0044422,GO:0044424,GO:0044428,GO:0044446,GO:0044464,GO:0048580,GO:0048831,GO:0050789,GO:0050793,GO:0050896,GO:0051239,GO:0065007,GO:…	NA	NA	NA	NA	NA	NA	NA	NA	NA	NA	B3
Lus10042669	5.635	19.688	14.227	2.02	1.941	2.681	2.794	2.145	6.476	1.92	2.054	0.927	3.404	2.059	7.249	3.377	7.918	3.154	4006.Lus10042669	0	1039	COG3145@1|root,KOG4176@2759|Eukaryota,37JV5@33090|Viridiplantae,3G9ED@35493|Streptophyta,4JIBK@91835|fabids	35493|Streptophyta	L	oxidoreductase, 2OGNAFe(II) oxygenase family protein	NA	NA	NA	NA	NA	NA	NA	NA	NA	NA	NA	NA	2OGNAFeII_Oxy
Lus10011287	0.242	0.261	0.034	1.494	2.879	2.099	2.423	0.795	0.722	0.842	2.015	0.77	0.729	0.301	0.64	0.571	1.096	1.695	4006.Lus10011287	0	994	KOG0254@1|root,KOG0254@2759|Eukaryota,37IW9@33090|Viridiplantae,3GC0D@35493|Streptophyta,4JF3H@91835|fabids	35493|Streptophyta	U	Belongs to the major facilitator superfamily. Sugar transporter (TC 2.A.1.1) family	NA	GO:0003674,GO:0005215,GO:0005351,GO:0005354,GO:0005355,GO:0005365,GO:0005402,GO:0005575,GO:0005623,GO:0005886,GO:0006810,GO:0006811,GO:0006812,GO:0007275,GO:0008150,GO:0008324,GO:0008643,GO:0008645,GO:0009653,GO:0009791,GO:0010015,GO:0010101,GO:0010102,GO:0010311,GO:0015075,GO:0015077,GO:0015078,GO:0015144,GO:0015145,GO:0015146,GO:0015148,GO:0015149,GO:0015166,GO:0015168,GO:0015291,GO:0015293,GO:…	NA	NA	NA	NA	NA	NA	NA	NA	NA	NA	Sugar_tr
Lus10013006	4.305	4.732	4.372	10.572	9.669	12.154	4.075	4.789	4.26	8.518	6.29	6.229	7.262	14.14	5.769	8.241	9.876	9.946	4006.Lus10013006	2.02eNA305	833	28NJ9@1|root,2QQ61@2759|Eukaryota,37HGW@33090|Viridiplantae,3GB5F@35493|Streptophyta,4JHSF@91835|fabids	35493|Streptophyta	S	Plant protein of unknown function (DUF936)	NA	NA	NA	NA	NA	NA	NA	NA	NA	NA	NA	NA	DUF936
Lus10037797	0.777	0.179	0.488	5.517	5.902	2.76	1.313	1.278	0.76	1.303	1.942	1.952	0.716	0.322	1.355	3.028	4.124	0.755	4006.Lus10037797	1.57eNA233	642	2CMPR@1|root,2QR8B@2759|Eukaryota,37II1@33090|Viridiplantae,3G7KN@35493|Streptophyta,4JDP8@91835|fabids	35493|Streptophyta	S	DesiccationNArelated protein PCC13NA62NAlike	NA	NA	NA	NA	NA	NA	NA	NA	NA	NA	NA	NA	Ferritin_2
Lus10033650	0.975	11.963	3.935	0	0	0	0	2.324	1.407	0	0	0	0.286	0	2.156	0	0	0	NA	NA	NA	NA	NA	NA	NA	NA	NA	NA	NA	NA	NA	NA	NA	NA	NA	NA	NA	NA
Lus10006044	1.61	7.708	5.219	0	0	0.07	3.176	0	1.743	0	0	0.346	0.59	0	0.424	0.167	0	2.859	4006.Lus10006044	1.23eNA117	337	2A9R4@1|root,2RYJ8@2759|Eukaryota,37TTE@33090|Viridiplantae,3GI9I@35493|Streptophyta,4JP5V@91835|fabids	35493|Streptophyta	S	Protein of unknown function (DUF1677)	NA	NA	NA	NA	NA	NA	NA	NA	NA	NA	NA	NA	DUF1677
Lus10012607	0.973	2.098	4.457	16.123	29.051	15.105	0.525	0.854	0.111	0.74	2.902	1.889	0.601	0.099	2.76	1.609	1.903	1.454	4006.Lus10012607	1.93eNA243	669	KOG0412@1|root,KOG0412@2759|Eukaryota,37KBZ@33090|Viridiplantae,3GB2Q@35493|Streptophyta,4JRD3@91835|fabids	35493|Streptophyta	U	Conserved oligomeric Golgi complex subunit	NA	GO:0000301,GO:0003674,GO:0003676,GO:0003723,GO:0003824,GO:0004518,GO:0004519,GO:0005488,GO:0005575,GO:0005622,GO:0005623,GO:0005737,GO:0005794,GO:0006139,GO:0006725,GO:0006807,GO:0006810,GO:0006890,GO:0006891,GO:0006996,GO:0007030,GO:0008150,GO:0008152,GO:0009451,GO:0009987,GO:0010256,GO:0012505,GO:0016043,GO:0016070,GO:0016192,GO:0016787,GO:0016788,GO:0017119,GO:0022607,GO:0032991,GO:0034622,GO:…	NA	ko:K20291	NA	NA	NA	NA	ko00000,ko04131	NA	NA	NA	COG4,PPR,PPR_2,RINT1_TIP1
Lus10018230	0.263	1.686	0.501	0	0.024	0.035	0.099	0.159	0.027	0.068	0.01	0.021	0.352	0.206	0.158	0	0.097	0.037	4006.Lus10018230	0	2806	COG1131@1|root,KOG0065@2759|Eukaryota,37P62@33090|Viridiplantae,3G8YT@35493|Streptophyta,4JJDP@91835|fabids	35493|Streptophyta	Q	Belongs to the ABC transporter superfamily. ABCG family. PDR (TC 3.A.1.205) subfamily	NA	GO:0003674,GO:0003824,GO:0005215,GO:0005575,GO:0005623,GO:0005886,GO:0005911,GO:0006810,GO:0006855,GO:0008150,GO:0009506,GO:0015399,GO:0015405,GO:0015893,GO:0016020,GO:0016021,GO:0016462,GO:0016787,GO:0016817,GO:0016818,GO:0016887,GO:0017111,GO:0022804,GO:0022857,GO:0030054,GO:0031224,GO:0042221,GO:0042493,GO:0042623,GO:0042626,GO:0043492,GO:0044425,GO:0044464,GO:0050896,GO:0051179,GO:0051234,GO:…	NA	NA	NA	NA	NA	NA	NA	NA	NA	NA	ABC2_membrane,ABC_tran,ABC_trans_N,PDR_assoc
Lus10011092	0.284	0.307	0.334	2.514	3.108	1.926	1.48	0.542	0.821	1.798	1.328	1.269	0.534	2.094	0.623	2.776	3.877	4.106	4006.Lus10011092	7.41eNA180	506	28KGU@1|root,2QSY1@2759|Eukaryota,37PN8@33090|Viridiplantae,3GDCB@35493|Streptophyta,4JP2I@91835|fabids	35493|Streptophyta	S	Transcriptional repressor, ovate	NA	GO:0006355,GO:0008150,GO:0009889,GO:0009890,GO:0009892,GO:0010468,GO:0010556,GO:0010558,GO:0010605,GO:0010629,GO:0019219,GO:0019222,GO:0031323,GO:0031324,GO:0031326,GO:0031327,GO:0045892,GO:0045934,GO:0048519,GO:0048523,GO:0050789,GO:0050794,GO:0051171,GO:0051172,GO:0051252,GO:0051253,GO:0060255,GO:0065007,GO:0080090,GO:1902679,GO:1903506,GO:1903507,GO:2000112,GO:2000113,GO:2001141	NA	NA	NA	NA	NA	NA	NA	NA	NA	NA	Ovate
Lus10005611	32.259	44.322	32.58	14.078	13.75	8.917	55.86	34.662	54.825	25.599	29.296	17.168	45.005	40.629	46.708	33.169	31.328	16.063	4006.Lus10005611	1.42eNA271	741	COG1064@1|root,KOG0023@2759|Eukaryota,37QXT@33090|Viridiplantae,3G8X4@35493|Streptophyta,4JD9A@91835|fabids	35493|Streptophyta	Q	cinnamyl alcohol dehydrogenase	NA	NA	1.1.1.195	ko:K00083	ko00940,ko01100,ko01110,map00940,map01100,map01110	M00039	R02593,R03918,R06570,R06571,R07437	RC00649	ko00000,ko00001,ko00002,ko01000	NA	NA	NA	ADH_N,ADH_zinc_N
Lus10012347	4.517	4.953	4.787	13.172	11.475	17.843	5.759	4.905	3.965	10.88	8.912	8.723	2.826	6.71	7.548	10.523	10.437	12.917	4006.Lus10012347	1.44eNA166	466	COG1435@1|root,KOG3125@2759|Eukaryota,37HM5@33090|Viridiplantae,3GBIB@35493|Streptophyta,4JF2X@91835|fabids	35493|Streptophyta	F	Thymidine	NA	GO:0003674,GO:0003824,GO:0004797,GO:0006139,GO:0006213,GO:0006259,GO:0006725,GO:0006753,GO:0006793,GO:0006796,GO:0006807,GO:0008150,GO:0008152,GO:0009058,GO:0009116,GO:0009117,GO:0009120,GO:0009123,GO:0009124,GO:0009157,GO:0009162,GO:0009165,GO:0009987,GO:0016301,GO:0016310,GO:0016740,GO:0016772,GO:0018130,GO:0019136,GO:0019205,GO:0019206,GO:0019438,GO:0019637,GO:0034641,GO:0034654,GO:0043170,GO:…	2.7.1.21	ko:K00857	ko00240,ko00983,ko01100,map00240,map00983,map01100	NA	R01567,R02099,R08233	RC00002,RC00017	ko00000,ko00001,ko01000	NA	NA	NA	TK
Lus10032260	127.705	33.418	90.934	0	0	0.838	346.805	327.413	242.704	0	0	66.142	300.413	80.654	403.149	0	0	38.657	4006.Lus10032260	2.44eNA75	226	2C12H@1|root,2RZES@2759|Eukaryota,37UZ3@33090|Viridiplantae,3GIPT@35493|Streptophyta	35493|Streptophyta	S	14 kDa prolineNArich protein	NA	NA	NA	NA	NA	NA	NA	NA	NA	NA	NA	NA	Hydrophob_seed
Lus10034756	0.677	1.129	1.687	5.954	5.843	4.935	1.263	0	1.422	2.225	2.105	3.012	0.217	2.923	1.141	3.463	3.147	3.643	4006.Lus10034756	1.51eNA199	553	2B6IH@1|root,2S0M9@2759|Eukaryota,37VEP@33090|Viridiplantae,3GIKK@35493|Streptophyta,4JQCU@91835|fabids	35493|Streptophyta	NA	NA	NA	NA	NA	NA	NA	NA	NA	NA	NA	NA	NA	NA	NA
Lus10035692	5.693	7.254	7.672	18.53	18.754	14.56	4.028	4.612	6.987	9	10.354	4.815	2.914	3.163	7.524	9.049	13.769	11.162	4006.Lus10035692	0	1261	COG1131@1|root,KOG0061@2759|Eukaryota,37HHH@33090|Viridiplantae,3G7CT@35493|Streptophyta,4JJ53@91835|fabids	35493|Streptophyta	Q	ABC transporter G family member	NA	GO:0000003,GO:0003002,GO:0003006,GO:0003674,GO:0003824,GO:0005215,GO:0005575,GO:0005623,GO:0005886,GO:0006810,GO:0007275,GO:0007389,GO:0008150,GO:0009653,GO:0009790,GO:0009791,GO:0009793,GO:0009965,GO:0010016,GO:0010051,GO:0010154,GO:0010222,GO:0010588,GO:0015399,GO:0015405,GO:0016020,GO:0016021,GO:0016462,GO:0016787,GO:0016817,GO:0016818,GO:0016887,GO:0017111,GO:0022414,GO:0022804,GO:0022857,GO:…	NA	NA	NA	NA	NA	NA	NA	NA	NA	NA	ABC2_membrane,ABC_tran
Lus10012616	0.071	0.077	0	3.418	3.079	2.072	0.957	0.227	0.103	1.483	2.857	2.145	0.754	1.383	0.12	0.295	0.498	0.296	29730.Gorai.001G152400.1	1.92eNA11	71.2	2AMTB@1|root,2RZCS@2759|Eukaryota,37UIE@33090|Viridiplantae,3GHKR@35493|Streptophyta	35493|Streptophyta	S	Vegetative cell wall protein	NA	NA	NA	NA	NA	NA	NA	NA	NA	NA	NA	NA	NA
Lus10002435	0.223	0.12	0.381	1.384	4.214	4.076	0.395	1.901	1.164	2.915	3.34	4.537	0.326	0.755	1.547	2.761	1.939	4.214	4006.Lus10002435	2.47eNA225	621	COG5147@1|root,KOG0048@2759|Eukaryota,37U4Z@33090|Viridiplantae,3GHVF@35493|Streptophyta	35493|Streptophyta	K	transcription factor	MYB12	GO:0000981,GO:0000988,GO:0000989,GO:0001067,GO:0001076,GO:0001134,GO:0001135,GO:0003674,GO:0003676,GO:0003677,GO:0003700,GO:0005488,GO:0005575,GO:0005622,GO:0005623,GO:0005634,GO:0006355,GO:0006357,GO:0006950,GO:0006970,GO:0008150,GO:0008152,GO:0008285,GO:0009058,GO:0009314,GO:0009411,GO:0009416,GO:0009628,GO:0009651,GO:0009719,GO:0009723,GO:0009725,GO:0009733,GO:0009812,GO:0009813,GO:0009889,GO:…	NA	ko:K09422	NA	NA	NA	NA	ko00000,ko03000	NA	NA	NA	Myb_DNANAbinding,P_C
Lus10021319	0	0.067	0.121	2.162	2.843	1.622	0.877	1.031	0.178	0.112	0.309	0.212	0.58	0.479	1.041	2.402	3.493	0.475	4006.Lus10021319	6.71eNA207	572	COG1028@1|root,KOG0725@2759|Eukaryota,37N5K@33090|Viridiplantae,3GBI9@35493|Streptophyta,4JFQ4@91835|fabids	35493|Streptophyta	Q	Secoisolariciresinol dehydrogenaseNAlike	NA	NA	NA	NA	NA	NA	NA	NA	NA	NA	NA	NA	adh_short_C2
Lus10034372	0.08	0	0	4.767	6.641	1.211	0	0	0.057	0	0.199	0.342	0.187	0	0	0.593	0.617	0.141	4006.Lus10034372	6.12eNA157	440	COG5147@1|root,KOG0048@2759|Eukaryota,37TGU@33090|Viridiplantae,3GGY2@35493|Streptophyta	35493|Streptophyta	K	Transcription factor	NA	GO:0000981,GO:0000988,GO:0000989,GO:0001067,GO:0001076,GO:0001101,GO:0001134,GO:0001135,GO:0003674,GO:0003676,GO:0003677,GO:0003700,GO:0005488,GO:0005575,GO:0005622,GO:0005623,GO:0005634,GO:0006355,GO:0006357,GO:0008150,GO:0009719,GO:0009725,GO:0009751,GO:0009889,GO:0009987,GO:0010033,GO:0010468,GO:0010556,GO:0014070,GO:0019219,GO:0019222,GO:0030154,GO:0031323,GO:0031326,GO:0032502,GO:0042221,GO:…	NA	ko:K09422	NA	NA	NA	NA	ko00000,ko03000	NA	NA	NA	Myb_DNANAbinding
Lus10002277	4.778	3.748	8.923	0.7	0.833	0.9	4.025	3.451	4.544	0.392	1.811	1.212	5.987	2.63	6.404	2.156	1.514	1.478	3983.cassava4.1_018534m	1.72eNA29	112	2DK72@1|root,2S629@2759|Eukaryota,37W7H@33090|Viridiplantae,3GK5Q@35493|Streptophyta	35493|Streptophyta	NA	NA	NA	NA	NA	NA	NA	NA	NA	NA	NA	NA	NA	NA	NA
Lus10037725	0.894	1.114	0.855	2.433	2.647	3.198	1.488	1.31	1.276	2.907	2.136	1.654	0.699	2.021	1.59	1.939	2.785	2.821	4006.Lus10037725	0	1717	2CMJP@1|root,2QQK5@2759|Eukaryota,37PBC@33090|Viridiplantae,3GD2F@35493|Streptophyta,4JJTJ@91835|fabids	35493|Streptophyta	S	DUF761NAassociated sequence motif	NA	NA	NA	NA	NA	NA	NA	NA	NA	NA	NA	NA	DUF4378,VARLMGL
Lus10030793	0.477	0.547	0.685	1.675	1.758	1.669	0.094	0	0.151	0.364	0.186	0.294	0	0.419	0.138	0.271	0.312	0.882	4006.Lus10030793	0	2467	COG0366@1|root,KOG0471@2759|Eukaryota,37PQW@33090|Viridiplantae,3G7YE@35493|Streptophyta,4JD7K@91835|fabids	35493|Streptophyta	G	alphaNAamylase 3	NA	GO:0000272,GO:0003674,GO:0003824,GO:0004553,GO:0004556,GO:0005575,GO:0005622,GO:0005623,GO:0005737,GO:0005975,GO:0005976,GO:0005982,GO:0005983,GO:0005984,GO:0005985,GO:0005987,GO:0006073,GO:0008150,GO:0008152,GO:0009056,GO:0009057,GO:0009251,GO:0009311,GO:0009313,GO:0009507,GO:0009532,GO:0009536,GO:0009570,GO:0009987,GO:0016052,GO:0016160,GO:0016787,GO:0016798,GO:0043170,GO:0043226,GO:0043227,GO:…	NA	NA	NA	NA	NA	NA	NA	NA	NA	NA	AlphaNAamyl_C2,AlphaNAamylase
Lus10005569	1.154	1.541	1.505	4.758	4.636	4.481	1.43	0.087	0.912	2.83	2.933	2.264	1.612	3.248	0.926	4.091	2.341	3.122	4006.Lus10005569	7.29eNA245	671	COG0515@1|root,KOG1187@2759|Eukaryota,37KXV@33090|Viridiplantae,3G9N3@35493|Streptophyta,4JD1Q@91835|fabids	35493|Streptophyta	T	receptorNAlike serine threonineNAprotein kinase	NA	NA	NA	NA	NA	NA	NA	NA	NA	NA	NA	NA	Pkinase,Pkinase_Tyr
Lus10006435	748.459	1137.15	1072.78	449.942	443.367	437.541	443.05	488.93	452.993	442.534	372.38	406.546	638.185	557.549	582.915	544.464	468.115	449.341	4006.Lus10006435	1.12eNA245	674	COG0057@1|root,KOG0657@2759|Eukaryota,37HSA@33090|Viridiplantae,3GAGX@35493|Streptophyta,4JRTC@91835|fabids	35493|Streptophyta	G	Belongs to the glyceraldehydeNA3NAphosphate dehydrogenase family	NA	NA	1.2.1.12	ko:K00134	ko00010,ko00710,ko01100,ko01110,ko01120,ko01130,ko01200,ko01230,ko04066,ko05010,map00010,map00710,map01100,map01110,map01120,map01130,map01200,map01230,map04066,map05010	M00001,M00002,M00003,M00165,M00166,M00308,M00552	R01061	RC00149	ko00000,ko00001,ko00002,ko01000,ko04131,ko04147	NA	NA	NA	Gp_dh_C,Gp_dh_N
Lus10000579	412.326	428.896	398.708	198.88	124.135	197.576	863.592	647.494	676.781	505.998	582.22	546.477	800.142	772.192	581.155	539.83	395.343	206.235	4006.Lus10000579	5.6eNA309	842	28PWS@1|root,2QWJD@2759|Eukaryota,37JJK@33090|Viridiplantae,3GBI6@35493|Streptophyta,4JJKG@91835|fabids	35493|Streptophyta	S	EpidermisNAspecific secreted glycoprotein	NA	GO:0005575,GO:0005576,GO:0005618,GO:0005622,GO:0005623,GO:0005737,GO:0005773,GO:0005774,GO:0005794,GO:0005829,GO:0006810,GO:0006833,GO:0008150,GO:0009505,GO:0012505,GO:0016020,GO:0030312,GO:0031090,GO:0042044,GO:0043226,GO:0043227,GO:0043229,GO:0043231,GO:0044422,GO:0044424,GO:0044437,GO:0044444,GO:0044446,GO:0044464,GO:0048046,GO:0051179,GO:0051234,GO:0071944,GO:0098588,GO:0098805	NA	NA	NA	NA	NA	NA	NA	NA	NA	NA	B_lectin,PAN_2,S_locus_glycop
Lus10029050	6.388	6.109	6.079	11.858	16.315	19.864	7.499	9.774	7.31	14.539	15.125	15.829	4.332	6.503	8.914	8.834	8.62	12.062	4006.Lus10029050	0	1419	COG3158@1|root,2QPSA@2759|Eukaryota,37HM4@33090|Viridiplantae,3GDU8@35493|Streptophyta,4JFZY@91835|fabids	35493|Streptophyta	P	Potassium transporter	HAK8	GO:0003674,GO:0005215,GO:0005575,GO:0005623,GO:0005886,GO:0006810,GO:0006811,GO:0006812,GO:0006813,GO:0008150,GO:0008324,GO:0009987,GO:0015075,GO:0015077,GO:0015079,GO:0015318,GO:0015672,GO:0016020,GO:0022857,GO:0022890,GO:0030001,GO:0034220,GO:0044464,GO:0046873,GO:0051179,GO:0051234,GO:0055085,GO:0071804,GO:0071805,GO:0071944,GO:0098655,GO:0098660,GO:0098662	NA	ko:K03549	NA	NA	NA	NA	ko00000,ko02000	2.A.72	NA	NA	K_trans
Lus10026924	1.352	1.361	1.632	4.96	3.565	3.706	0.924	1.576	0.813	0.835	2.631	1.006	1.11	2.511	1.595	2.274	1.344	3.814	4006.Lus10026924	0	1578	KOG0498@1|root,KOG0498@2759|Eukaryota,37M4X@33090|Viridiplantae,3GCEZ@35493|Streptophyta,4JE3Q@91835|fabids	35493|Streptophyta	PT	cyclic nucleotideNAgated ion channel	NA	GO:0003674,GO:0005215,GO:0005216,GO:0005244,GO:0005249,GO:0005261,GO:0005267,GO:0005575,GO:0005623,GO:0005886,GO:0005887,GO:0006810,GO:0006811,GO:0006812,GO:0006813,GO:0008150,GO:0008324,GO:0009987,GO:0015075,GO:0015077,GO:0015079,GO:0015267,GO:0015318,GO:0015672,GO:0016020,GO:0016021,GO:0022803,GO:0022832,GO:0022836,GO:0022838,GO:0022839,GO:0022843,GO:0022857,GO:0022890,GO:0030001,GO:0031224,GO:…	NA	ko:K05391	ko04626,map04626	NA	NA	NA	ko00000,ko00001,ko04040	1.A.1.5	NA	NA	Ion_trans,cNMP_binding
Lus10011105	5.358	5.237	6.225	19.43	26.646	15.389	6.075	4.789	6.887	5.899	11.727	4.599	7.464	3.082	6.349	17.174	9.597	7.331	4006.Lus10011105	2.73eNA71	214	2C11N@1|root,2QUMC@2759|Eukaryota,37QWB@33090|Viridiplantae,3GH33@35493|Streptophyta,4JDPE@91835|fabids	35493|Streptophyta	K	Transcription factor	NA	NA	NA	NA	NA	NA	NA	NA	NA	NA	NA	NA	NA
Lus10023256	0.168	0.181	0.23	0.989	1.769	1.461	0.529	0.4	0.363	0.94	0.699	0.662	0.118	1.17	0.141	0.916	0.468	0.993	4006.Lus10023256	0	1060	28KBX@1|root,2SEAG@2759|Eukaryota,37XZS@33090|Viridiplantae,3GY67@35493|Streptophyta,4JWDS@91835|fabids	35493|Streptophyta	S	Tetratricopeptide repeat	NA	NA	NA	NA	NA	NA	NA	NA	NA	NA	NA	NA	TPR_10,TPR_19,TPR_8
Lus10031590	1.458	2.516	1.68	0.388	0.311	0.112	2.198	2.059	1.894	3.073	7.05	2.67	1.406	6.968	1.938	8.79	7.076	18.096	4006.Lus10031590	0	1114	28MUD@1|root,2QUCN@2759|Eukaryota,37ICK@33090|Viridiplantae,3GA96@35493|Streptophyta	35493|Streptophyta	S	synthase	NA	NA	4.2.3.75	ko:K15803	ko00909,map00909	NA	R07648	RC02425	ko00000,ko00001,ko01000	NA	NA	NA	Terpene_synth,Terpene_synth_C
Lus10008010	0.738	0.929	1.163	2.605	4.913	5.27	2.425	0.652	1.982	3.666	3.623	6.088	1.443	2.026	2.522	2.849	2.89	3.687	4006.Lus10008010	0	895	COG5147@1|root,KOG0048@2759|Eukaryota,37PMA@33090|Viridiplantae,3GBG6@35493|Streptophyta,4JP5C@91835|fabids	35493|Streptophyta	K	SANT SWI3, ADA2, NNACoR and TFIIIB'' DNANAbinding domains	NA	GO:0000981,GO:0000988,GO:0000989,GO:0001067,GO:0001076,GO:0001134,GO:0001135,GO:0003674,GO:0003676,GO:0003677,GO:0003700,GO:0005488,GO:0005575,GO:0005622,GO:0005623,GO:0005634,GO:0006355,GO:0006357,GO:0008150,GO:0008285,GO:0009889,GO:0009890,GO:0009891,GO:0009892,GO:0009893,GO:0009987,GO:0010468,GO:0010556,GO:0010557,GO:0010558,GO:0010564,GO:0010604,GO:0010605,GO:0010628,GO:0010629,GO:0019219,GO:…	NA	ko:K09420,ko:K09422	ko04151,ko05166,map04151,map05166	NA	NA	NA	ko00000,ko00001,ko03000	NA	NA	NA	Myb_DNANAbinding
Lus10023870	694.097	1185.71	901.685	358.541	374.469	423.707	337.895	409.812	485.946	485.443	317.393	355.776	649.681	475.037	585.861	431.789	306.796	307.718	4006.Lus10023870	2.6eNA257	705	COG3588@1|root,KOG1557@2759|Eukaryota,37KBJ@33090|Viridiplantae,3GDDU@35493|Streptophyta,4JE64@91835|fabids	35493|Streptophyta	G	fructoseNAbisphosphate aldolase	NA	NA	4.1.2.13	ko:K01623	ko00010,ko00030,ko00051,ko00680,ko00710,ko01100,ko01110,ko01120,ko01130,ko01200,ko01230,map00010,map00030,map00051,map00680,map00710,map01100,map01110,map01120,map01130,map01200,map01230	M00001,M00003,M00165,M00167	R01068,R01070,R01829,R02568	RC00438,RC00439,RC00603,RC00604	ko00000,ko00001,ko00002,ko01000,ko03036,ko04131,ko04147	NA	NA	NA	Glycolytic
Lus10016069	12.867	14.027	19.254	36.153	43.967	74.811	18.605	16.489	17.494	30.463	32.701	42.159	15.621	18.296	17.631	33.787	30.674	37.737	4006.Lus10016069	0	1026	COG1208@1|root,KOG1322@2759|Eukaryota,37N08@33090|Viridiplantae,3G9K1@35493|Streptophyta,4JMPJ@91835|fabids	35493|Streptophyta	M	This protein plays a role in synthesis of starch. It catalyzes the synthesis of the activated glycosyl donor, ADPNA glucose from GlcNA1NAP and ATP	NA	GO:0000003,GO:0000271,GO:0003006,GO:0003674,GO:0003824,GO:0005575,GO:0005576,GO:0005622,GO:0005623,GO:0005737,GO:0005975,GO:0005976,GO:0005982,GO:0006073,GO:0007275,GO:0008150,GO:0008152,GO:0008878,GO:0009058,GO:0009059,GO:0009250,GO:0009314,GO:0009416,GO:0009501,GO:0009507,GO:0009532,GO:0009536,GO:0009570,GO:0009628,GO:0009648,GO:0009791,GO:0009987,GO:0010228,GO:0016051,GO:0016740,GO:0016772,GO:…	2.7.7.27	ko:K00975	ko00500,ko00520,ko01100,ko01110,ko02026,map00500,map00520,map01100,map01110,map02026	M00565	R00948	RC00002	ko00000,ko00001,ko00002,ko01000	NA	NA	NA	NTP_transferase
Lus10002001	41.296	55.63	51.422	116.687	113.171	94.544	52.297	46.804	63.486	79.175	90.672	65.769	48.803	50.856	59.924	90.433	89.095	71.917	4006.Lus10002001	0	1085	COG3572@1|root,2QVEN@2759|Eukaryota,37P15@33090|Viridiplantae,3G90F@35493|Streptophyta,4JEYU@91835|fabids	35493|Streptophyta	H	GlutamateNAcysteine ligase	GSH1	GO:0000003,GO:0000302,GO:0001101,GO:0002213,GO:0002376,GO:0003006,GO:0003674,GO:0003824,GO:0004357,GO:0005575,GO:0005622,GO:0005623,GO:0005737,GO:0006082,GO:0006518,GO:0006575,GO:0006725,GO:0006749,GO:0006750,GO:0006790,GO:0006807,GO:0006950,GO:0006952,GO:0006955,GO:0006979,GO:0007275,GO:0008150,GO:0008152,GO:0009058,GO:0009266,GO:0009403,GO:0009404,GO:0009408,GO:0009507,GO:0009532,GO:0009536,GO:…	6.3.2.2	ko:K01919	ko00270,ko00480,ko01100,map00270,map00480,map01100	M00118	R00894,R10993	RC00064,RC00090	ko00000,ko00001,ko00002,ko01000	NA	NA	NA	GCS2
Lus10031475	1.505	0.995	0.428	0	0	0	0.536	0	0.28	0	0	0	0	0	0.041	0	0	0.029	4006.Lus10031475	1.54eNA270	739	COG0631@1|root,KOG0698@2759|Eukaryota,37JRM@33090|Viridiplantae,3GEH8@35493|Streptophyta,4JECP@91835|fabids	35493|Streptophyta	T	phosphatase 2C	NA	GO:0000226,GO:0001101,GO:0005575,GO:0005623,GO:0005886,GO:0006464,GO:0006470,GO:0006793,GO:0006796,GO:0006807,GO:0006950,GO:0006996,GO:0007010,GO:0007017,GO:0008150,GO:0008152,GO:0009414,GO:0009415,GO:0009628,GO:0009819,GO:0009987,GO:0010035,GO:0016020,GO:0016043,GO:0016311,GO:0019538,GO:0036211,GO:0040008,GO:0042221,GO:0043170,GO:0043393,GO:0043412,GO:0044237,GO:0044238,GO:0044260,GO:0044267,GO:…	NA	NA	NA	NA	NA	NA	NA	NA	NA	NA	PP2C
Lus10022567	2.062	2.329	2.449	5.199	7.341	7.123	2.517	0.936	1.771	1.242	0.982	4.424	1.324	2.188	2.481	2.72	1.711	12.663	4006.Lus10022567	2.57eNA276	754	KOG0800@1|root,KOG0800@2759|Eukaryota,37QG2@33090|Viridiplantae,3GBFF@35493|Streptophyta	35493|Streptophyta	O	E3 ubiquitinNAprotein ligase	NA	NA	NA	NA	NA	NA	NA	NA	NA	NA	NA	NA	zfNARING_11,zfNARING_2
Lus10006627	3.182	3.01	3.826	6.646	7.088	7.468	3.266	2.824	3.322	3.661	5.335	4.318	2.377	2.91	3.399	3.617	4.846	4.196	4006.Lus10006627	0	1986	KOG1041@1|root,KOG1041@2759|Eukaryota,37IZD@33090|Viridiplantae,3GAMV@35493|Streptophyta,4JMXH@91835|fabids	35493|Streptophyta	J	Belongs to the argonaute family	NA	GO:0002252,GO:0002376,GO:0003674,GO:0003676,GO:0003723,GO:0005488,GO:0006139,GO:0006725,GO:0006807,GO:0006950,GO:0006952,GO:0008150,GO:0008152,GO:0009605,GO:0009607,GO:0009615,GO:0009987,GO:0010586,GO:0016070,GO:0019827,GO:0032501,GO:0032502,GO:0034641,GO:0034660,GO:0035019,GO:0035198,GO:0043170,GO:0043207,GO:0044237,GO:0044238,GO:0046483,GO:0048509,GO:0050789,GO:0050793,GO:0050896,GO:0051607,GO:…	NA	ko:K11593	NA	NA	NA	NA	ko00000,ko03019,ko03036	NA	NA	NA	ArgoL1,ArgoL2,ArgoMid,ArgoN,PAZ,Piwi
Lus10012143	5.517	12.453	11.63	51.071	54.199	25.548	14.401	21.285	13.912	39.613	26.888	33.883	22.085	52.128	11.645	69.675	40.441	30.187	4006.Lus10012143	1.82eNA228	629	2CMMC@1|root,2QQTV@2759|Eukaryota,37IH4@33090|Viridiplantae,3G7D5@35493|Streptophyta,4JDXT@91835|fabids	35493|Streptophyta	S	Isoflavone reductase homolog	NA	NA	1.23.1.1,1.23.1.2,1.23.1.3,1.23.1.4	ko:K21568	NA	NA	NA	NA	ko00000,ko01000	NA	NA	NA	NmrA
Lus10019139	1.414	1.413	2.358	8.443	9.693	4.67	3.388	4.454	2.268	9.228	10.177	3.912	3.011	3.654	3.31	8.363	9.576	2.48	4006.Lus10019139	2.68eNA255	699	28KFZ@1|root,2QSX5@2759|Eukaryota,37JCT@33090|Viridiplantae,3GEPC@35493|Streptophyta,4JN2K@91835|fabids	35493|Streptophyta	G	NucleotideNAdiphosphoNAsugar transferase	NA	NA	NA	NA	NA	NA	NA	NA	NA	NA	NA	NA	Nucleotid_trans
Lus10036147	7.385	6.965	9.687	3.141	3.651	2.609	5.929	2.789	6.165	12.864	9.83	3.468	8.12	7.155	3.376	1.233	0.616	3.174	4006.Lus10036147	0	1066	COG0277@1|root,2QQWK@2759|Eukaryota,37QU2@33090|Viridiplantae,3GBD9@35493|Streptophyta,4JN5N@91835|fabids	35493|Streptophyta	C	Belongs to the oxygenNAdependent FADNAlinked oxidoreductase family	NA	GO:0000003,GO:0000741,GO:0003006,GO:0003674,GO:0003824,GO:0005575,GO:0005618,GO:0005623,GO:0005911,GO:0006950,GO:0006979,GO:0006996,GO:0006997,GO:0007275,GO:0008150,GO:0008152,GO:0009506,GO:0009553,GO:0009559,GO:0009561,GO:0009790,GO:0009791,GO:0009793,GO:0009987,GO:0010154,GO:0010197,GO:0016043,GO:0016491,GO:0016614,GO:0016616,GO:0022414,GO:0030054,GO:0030154,GO:0030312,GO:0032501,GO:0032502,GO:…	1.1.1.195	ko:K22395	ko00940,ko01100,ko01110,map00940,map01100,map01110	NA	R02593,R03918,R06570,R07437	RC00649	ko00000,ko00001,ko01000	NA	NA	NA	BBE,FAD_binding_4
Lus10034567	4.764	4.756	4.735	2.124	1.992	2.504	4.877	3.483	4.187	3.319	3.19	2.045	4.994	3.658	3.865	2.285	1.865	2.789	4006.Lus10034567	0	1419	28JSW@1|root,2QS6Q@2759|Eukaryota,37N8S@33090|Viridiplantae,3GD8G@35493|Streptophyta,4JRDW@91835|fabids	35493|Streptophyta	S	Sieve element occlusion NNAterminus	NA	GO:0003674,GO:0005488,GO:0005515,GO:0008150,GO:0009888,GO:0010087,GO:0010088,GO:0032502,GO:0042802,GO:0042803,GO:0043621,GO:0046983,GO:0048856	NA	NA	NA	NA	NA	NA	NA	NA	NA	NA	SEO_C,SEO_N
Lus10018377	0.19	0.334	0.396	1.139	1.688	1.513	1.877	2.458	0.824	1.569	1.309	1.266	2.819	3.043	1.062	1.83	1.972	1.225	4006.Lus10018377	0	1476	COG0515@1|root,2QWDY@2759|Eukaryota,37QJ4@33090|Viridiplantae,3G71R@35493|Streptophyta,4JSFW@91835|fabids	35493|Streptophyta	T	CysteineNArich receptorNAlike protein kinase	NA	GO:0003674,GO:0003824,GO:0004672,GO:0004674,GO:0005575,GO:0005623,GO:0005886,GO:0006464,GO:0006468,GO:0006793,GO:0006796,GO:0006807,GO:0006950,GO:0006952,GO:0008150,GO:0008152,GO:0009605,GO:0009607,GO:0009617,GO:0009987,GO:0016020,GO:0016301,GO:0016310,GO:0016740,GO:0016772,GO:0016773,GO:0019538,GO:0036211,GO:0042742,GO:0043170,GO:0043207,GO:0043412,GO:0044237,GO:0044238,GO:0044260,GO:0044267,GO:…	NA	NA	NA	NA	NA	NA	NA	NA	NA	NA	Pkinase,Pkinase_Tyr,StressNAantifung
Lus10038592	8.595	9.626	14.488	27.033	28.837	42.214	15.539	16.179	10.351	24.366	18.024	51.302	16.287	14.667	12.979	15.312	13.672	12.596	4006.Lus10038592	1.52eNA198	549	28IRA@1|root,2QR2J@2759|Eukaryota,37MIZ@33090|Viridiplantae,3GBYS@35493|Streptophyta,4JSD9@91835|fabids	35493|Streptophyta	S	salicylic acidNAbinding protein 2NAlike	NA	NA	NA	NA	NA	NA	NA	NA	NA	NA	NA	NA	Abhydrolase_1,Abhydrolase_6
Lus10025304	0.681	1.205	1.008	2.477	3.047	2.981	2.548	2.636	1.121	2.366	2.373	1.109	0.86	2.775	1.515	1.69	3.584	2.449	4006.Lus10025304	0	1899	COG5059@1|root,KOG0243@2759|Eukaryota,37R7P@33090|Viridiplantae,3GEXS@35493|Streptophyta,4JD7Q@91835|fabids	35493|Streptophyta	Z	Belongs to the TRAFAC class myosinNAkinesin ATPase superfamily. Kinesin family	NA	GO:0003674,GO:0003774,GO:0003777,GO:0003824,GO:0005575,GO:0005622,GO:0005623,GO:0005856,GO:0005871,GO:0005875,GO:0006928,GO:0007017,GO:0007018,GO:0008150,GO:0008574,GO:0009987,GO:0015630,GO:0016462,GO:0016787,GO:0016817,GO:0016818,GO:0016887,GO:0017111,GO:0032991,GO:0042623,GO:0043226,GO:0043228,GO:0043229,GO:0043232,GO:0044422,GO:0044424,GO:0044430,GO:0044446,GO:0044464,GO:1990939	NA	ko:K10398	NA	NA	NA	NA	ko00000,ko03036,ko04812	NA	NA	NA	Kinesin
Lus10006447	3.76	4.374	4.616	9.031	13.5	14.521	8.374	4.042	7.873	5.528	6.332	10.949	8.303	4.072	11.679	14.515	13.648	22.205	4006.Lus10006447	1.15eNA179	499	KOG1039@1|root,KOG1039@2759|Eukaryota,37NAH@33090|Viridiplantae,3GA05@35493|Streptophyta,4JMHM@91835|fabids	35493|Streptophyta	O	Prokaryotic RING finger family 4	NA	GO:0000003,GO:0000122,GO:0000151,GO:0000209,GO:0000726,GO:0000781,GO:0001775,GO:0002200,GO:0002204,GO:0002208,GO:0002250,GO:0002252,GO:0002263,GO:0002285,GO:0002312,GO:0002366,GO:0002376,GO:0002377,GO:0002381,GO:0002440,GO:0002443,GO:0002449,GO:0002460,GO:0002520,GO:0002562,GO:0003006,GO:0003674,GO:0003682,GO:0003824,GO:0004842,GO:0005488,GO:0005515,GO:0005575,GO:0005622,GO:0005623,GO:0005634,GO:…	NA	NA	NA	NA	NA	NA	NA	NA	NA	NA	zfNAC3HC4_3,zfNARING_2
Lus10028220	0.927	1.333	1.662	7.823	15.547	5.55	3.533	4.172	2.229	5.302	4.636	12.86	6.523	2.394	8.719	14.436	20.815	10.052	3983.cassava4.1_030711m	1.25eNA37	130	2EQ21@1|root,2ST56@2759|Eukaryota,38145@33090|Viridiplantae,3GQGX@35493|Streptophyta,4JV0C@91835|fabids	35493|Streptophyta	NA	NA	NA	NA	NA	NA	NA	NA	NA	NA	NA	NA	NA	NA	NA
Lus10030148	27.947	23.407	15.615	2.324	1.451	6.932	18.958	17.744	38.828	1.311	6.101	13.7	28.345	17.48	11.056	7.149	2.59	31.392	4006.Lus10030148	1.51eNA200	555	2C0PQ@1|root,2QT8W@2759|Eukaryota,37HUF@33090|Viridiplantae,3GE7A@35493|Streptophyta,4JFR2@91835|fabids	35493|Streptophyta	Q	Belongs to the peroxidase family. Classical plant (class III) peroxidase subfamily	NA	NA	1.11.1.7	ko:K00430	ko00940,ko01100,ko01110,map00940,map01100,map01110	NA	R00602,R02596,R03919,R04007,R07443	RC00034	ko00000,ko00001,ko01000	NA	NA	NA	peroxidase
Lus10013821	1.356	1.128	1.659	3.279	4.172	4.081	2.117	3.682	3.079	2.834	4.877	4.197	1.459	2.382	2.119	3.062	2.605	2.341	4006.Lus10013821	0	1207	KOG1645@1|root,KOG1645@2759|Eukaryota,37QVD@33090|Viridiplantae,3GF8W@35493|Streptophyta,4JNNT@91835|fabids	35493|Streptophyta	O	E3 ubiquitinNAprotein ligase	NA	GO:0000075,GO:0000077,GO:0000278,GO:0000724,GO:0000725,GO:0002039,GO:0003674,GO:0003824,GO:0004842,GO:0005488,GO:0005515,GO:0005575,GO:0005622,GO:0005623,GO:0005634,GO:0005654,GO:0005694,GO:0006139,GO:0006259,GO:0006260,GO:0006261,GO:0006281,GO:0006302,GO:0006310,GO:0006464,GO:0006725,GO:0006807,GO:0006950,GO:0006974,GO:0007049,GO:0007093,GO:0007346,GO:0008150,GO:0008152,GO:0009058,GO:0009059,GO:…	2.3.2.27	ko:K15691	NA	NA	NA	NA	ko00000,ko01000,ko04121	NA	NA	NA	zfNARING_2
Lus10034417	0.406	10.063	1.984	0.062	0.065	0	0.587	0	0	0	0	0	1.269	0.066	0.342	0	0	0	4006.Lus10034417	4.13eNA184	512	COG3240@1|root,2QSNM@2759|Eukaryota,37S5N@33090|Viridiplantae,3G9TQ@35493|Streptophyta,4JDT4@91835|fabids	35493|Streptophyta	I	Belongs to the 'GDSL' lipolytic enzyme family	NA	NA	NA	NA	NA	NA	NA	NA	NA	NA	NA	NA	Lipase_GDSL
Lus10005811	4.624	2.701	4.523	14.194	14.959	13.313	14.131	25.869	6.255	13.226	4.337	3.473	18.306	14.371	1.785	18.963	14.175	22.341	3988.XP_002533404.1	1.51eNA22	90.1	2BXFX@1|root,2SBZI@2759|Eukaryota,37WWJ@33090|Viridiplantae,3GKVS@35493|Streptophyta,4JQVU@91835|fabids	35493|Streptophyta	S	IDANALIKE 2NAlike	NA	NA	NA	NA	NA	NA	NA	NA	NA	NA	NA	NA	NA
Lus10025107	0.24	0.813	0.804	0	0	0	0	0.163	0	0.031	0	0	0	0.033	0.144	0	0	0	4006.Lus10025107	0	1073	COG2132@1|root,KOG1263@2759|Eukaryota,37I5Z@33090|Viridiplantae,3G7TH@35493|Streptophyta,4JGZ4@91835|fabids	35493|Streptophyta	Q	LNAascorbate oxidase homolog	NA	NA	NA	ko:K19791	NA	NA	NA	NA	ko00000,ko02000	2.A.108.1	NA	NA	CuNAoxidase,CuNAoxidase_2,CuNAoxidase_3
Lus10006459	0.818	4.324	2.161	0	0	0.057	0	0	0	0	0	0	0	0	0	0	0	0	4006.Lus10006459	1.2eNA160	449	COG4870@1|root,KOG1543@2759|Eukaryota,37JX1@33090|Viridiplantae,3GA5J@35493|Streptophyta,4JKNP@91835|fabids	35493|Streptophyta	O	Belongs to the peptidase C1 family	NA	GO:0005575,GO:0005622,GO:0005623,GO:0005737,GO:0005783,GO:0005788,GO:0012505,GO:0031974,GO:0043226,GO:0043227,GO:0043229,GO:0043231,GO:0043233,GO:0044422,GO:0044424,GO:0044432,GO:0044444,GO:0044446,GO:0044464,GO:0070013	NA	ko:K16292	NA	NA	NA	NA	ko00000,ko01000,ko01002	NA	NA	NA	Inhibitor_I29,Peptidase_C1
Lus10020549	313.788	381.199	351.417	183.312	158.996	115.853	265.46	369.354	365.137	202.835	231.882	157.6	365.063	449.919	227.665	180.951	200.565	79.853	4006.Lus10020549	2.93eNA298	815	COG0077@1|root,KOG2797@2759|Eukaryota,37I2F@33090|Viridiplantae,3G9NF@35493|Streptophyta,4JN90@91835|fabids	35493|Streptophyta	E	Converts the prephenate produced from the shikimateNA chorismate pathway into phenylalanine	NA	GO:0003674,GO:0003824,GO:0005575,GO:0005622,GO:0005623,GO:0005737,GO:0006082,GO:0006520,GO:0006558,GO:0006725,GO:0006807,GO:0008150,GO:0008152,GO:0008652,GO:0009058,GO:0009072,GO:0009073,GO:0009094,GO:0009095,GO:0009507,GO:0009536,GO:0009628,GO:0009987,GO:0016053,GO:0016829,GO:0016835,GO:0016836,GO:0017144,GO:0019438,GO:0019752,GO:0043226,GO:0043227,GO:0043229,GO:0043231,GO:0043436,GO:0044237,GO:…	4.2.1.51,4.2.1.91	ko:K05359	ko00400,ko01100,ko01110,ko01130,ko01230,map00400,map01100,map01110,map01130,map01230	M00024	R00691,R01373	RC00360	ko00000,ko00001,ko00002,ko01000	NA	NA	NA	PDT
Lus10038785	10.391	13.372	15.635	30.162	27.344	36.152	10.853	18.734	11.531	19.421	19.18	20.3	10.761	37.978	12.318	19.858	17.374	50.714	4006.Lus10038785	1.04eNA126	366	KOG1603@1|root,KOG1603@2759|Eukaryota,37RPS@33090|Viridiplantae,3GA46@35493|Streptophyta,4JIIT@91835|fabids	35493|Streptophyta	P	HeavyNAmetalNAassociated domain	NA	NA	NA	NA	NA	NA	NA	NA	NA	NA	NA	NA	HMA
Lus10020140	0.334	0.475	0.275	1.669	2.446	1.07	3.207	3.188	3.924	4.308	4.226	7.115	1.879	3.052	2.892	4.498	6.952	3.822	4006.Lus10020140	0	1064	COG4886@1|root,2QPYS@2759|Eukaryota,37Q18@33090|Viridiplantae,3GCT9@35493|Streptophyta,4JVMA@91835|fabids	35493|Streptophyta	T	LRR receptorNAlike serine threonineNAprotein kinase At3g47570	NA	NA	NA	NA	NA	NA	NA	NA	NA	NA	NA	NA	LRRNT_2,LRR_1,LRR_8,Pkinase,Pkinase_Tyr
Lus10023009	2.181	2.67	2.825	5.97	9.887	7.819	3.254	3.231	4.933	4.153	2.703	4.654	4.01	3.826	3.079	3.559	2.374	3.766	4006.Lus10023009	7.47eNA236	646	COG2273@1|root,2QQC7@2759|Eukaryota,37K4Z@33090|Viridiplantae,3GA9M@35493|Streptophyta,4JGT8@91835|fabids	35493|Streptophyta	G	Catalyzes xyloglucan endohydrolysis (XEH) and or endotransglycosylation (XET). Cleaves and religates xyloglucan polymers, an essential constituent of the primary cell wall, and thereby participates in cell wall construction of growing tissues	NA	GO:0008150,GO:0008152,GO:0009056,GO:0009987,GO:0016998,GO:0043170,GO:0044036,GO:0044237,GO:0044248,GO:0044260,GO:0071554,GO:0071704	2.4.1.207	ko:K08235	NA	NA	NA	NA	ko00000,ko01000	NA	NA	NA	Glyco_hydro_16,XET_C
Lus10018116	2.639	2.646	1.956	7.636	5.086	6.596	3.869	2.436	1.866	5.323	4.446	4.783	2.002	3.539	3.212	3.881	4.646	5.048	4006.Lus10018116	0	1340	COG0297@1|root,2QTWM@2759|Eukaryota,37I4W@33090|Viridiplantae,3G9GH@35493|Streptophyta,4JFPP@91835|fabids	35493|Streptophyta	G	Belongs to the glycosyltransferase 1 family. Bacterial plant glycogen synthase subfamily	SS1	GO:0000271,GO:0003674,GO:0003824,GO:0005575,GO:0005622,GO:0005623,GO:0005737,GO:0005975,GO:0005976,GO:0005982,GO:0006073,GO:0008150,GO:0008152,GO:0009011,GO:0009058,GO:0009059,GO:0009250,GO:0009501,GO:0009507,GO:0009532,GO:0009536,GO:0009570,GO:0009987,GO:0010021,GO:0016051,GO:0016740,GO:0016757,GO:0016758,GO:0019252,GO:0033692,GO:0034637,GO:0034645,GO:0043170,GO:0043226,GO:0043227,GO:0043229,GO:…	2.4.1.21	ko:K00703	ko00500,ko01100,ko01110,ko02026,map00500,map01100,map01110,map02026	M00565	R02421	RC00005	ko00000,ko00001,ko00002,ko01000,ko01003	NA	GT5	NA	Glyco_transf_5,Glycos_transf_1
Lus10040801	5.119	5.894	10.76	24.081	24.802	76.771	6.82	8.574	7.487	10.186	13.38	34.677	6.573	24.528	15.678	20.141	29.682	50.794	4006.Lus10040801	6.97eNA198	546	28JEF@1|root,2QR06@2759|Eukaryota,37JKQ@33090|Viridiplantae,3GATN@35493|Streptophyta	35493|Streptophyta	S	atexp4,atexpa4,athexp alpha 1.6,expa4	NA	NA	NA	NA	NA	NA	NA	NA	NA	NA	NA	NA	DPBB_1,Pollen_allerg_1
Lus10042036	3.461	2.306	3.187	11.906	10.247	7.949	1.766	0.647	1.028	3.586	3.14	3.757	2.03	0.789	1.63	5.052	2.996	1.807	4006.Lus10042036	8.42eNA124	352	2CGME@1|root,2S3M8@2759|Eukaryota,37W05@33090|Viridiplantae,3GK3S@35493|Streptophyta,4JQBC@91835|fabids	35493|Streptophyta	NA	NA	NA	NA	NA	NA	NA	NA	NA	NA	NA	NA	NA	NA	NA
Lus10014932	4.303	4.032	8.488	21.047	28.198	15.793	17.247	22.754	22.038	33.197	24.23	16.106	7.282	6.219	6.24	17.912	13.604	2.129	4006.Lus10014932	5.21eNA177	493	KOG1623@1|root,KOG1623@2759|Eukaryota,37JP1@33090|Viridiplantae,3GEIF@35493|Streptophyta,4JHFK@91835|fabids	35493|Streptophyta	U	Mediates both lowNAaffinity uptake and efflux of sugar across the membrane	NA	GO:0003674,GO:0005215,GO:0005575,GO:0005623,GO:0005886,GO:0005887,GO:0006810,GO:0008150,GO:0008643,GO:0015144,GO:0016020,GO:0016021,GO:0022857,GO:0031224,GO:0031226,GO:0034219,GO:0044425,GO:0044459,GO:0044464,GO:0051119,GO:0051179,GO:0051234,GO:0055085,GO:0071702,GO:0071944	NA	ko:K15382	NA	NA	NA	NA	ko00000,ko02000	9.A.58.1	NA	NA	MtN3_slv
Lus10034153	2.175	2.457	3.242	0.191	0.298	0	1.797	0.165	1.196	0.655	0.086	1.067	1.822	1.405	1.222	0	0.321	0.306	4006.Lus10034153	1.15eNA115	332	KOG0800@1|root,KOG0800@2759|Eukaryota	2759|Eukaryota	O	ubiquitinNAprotein transferase activity	NA	NA	NA	NA	NA	NA	NA	NA	NA	NA	NA	NA	zfNARING_11,zfNARING_2
Lus10034280	38.994	55.13	36.293	16.549	15.155	22.213	22.984	26.126	36.349	21.801	18.936	15.877	35.916	21.646	32.233	19.396	14.652	12.316	4006.Lus10034280	4.21eNA166	473	28J99@1|root,2QSXV@2759|Eukaryota,37RQ3@33090|Viridiplantae,3GBJD@35493|Streptophyta,4JD28@91835|fabids	35493|Streptophyta	K	transcription factor	NIGT1	GO:0000156,GO:0000160,GO:0001101,GO:0001763,GO:0003674,GO:0003676,GO:0003677,GO:0003700,GO:0005488,GO:0005575,GO:0005622,GO:0005623,GO:0005634,GO:0006355,GO:0006950,GO:0007154,GO:0007165,GO:0007275,GO:0008150,GO:0009267,GO:0009414,GO:0009415,GO:0009605,GO:0009628,GO:0009653,GO:0009719,GO:0009725,GO:0009735,GO:0009736,GO:0009737,GO:0009755,GO:0009787,GO:0009788,GO:0009888,GO:0009889,GO:0009890,GO:…	NA	NA	NA	NA	NA	NA	NA	NA	NA	NA	Myb_DNANAbinding
Lus10026175	1.665	2.822	2.172	6.133	7.676	7.45	3.877	3.464	3.318	8.665	4.957	3.947	3.999	12.289	2.137	9.967	8.719	7.739	4006.Lus10026175	2.71eNA165	461	2BUBY@1|root,2S230@2759|Eukaryota,37VC4@33090|Viridiplantae,3GJCG@35493|Streptophyta,4JQD4@91835|fabids	35493|Streptophyta	S	Glucan endoNA1,3NAbetaNAglucosidaseNAlike	NA	NA	NA	NA	NA	NA	NA	NA	NA	NA	NA	NA	X8
Lus10024192	0.219	0.394	0.393	1.28	2.033	1.844	0.923	1.627	1.082	0.33	1.555	1.099	0.043	0.319	1.263	2.692	1.812	4.781	4006.Lus10024192	0	986	KOG0584@1|root,KOG0584@2759|Eukaryota,37JUZ@33090|Viridiplantae,3G7DW@35493|Streptophyta,4JIT8@91835|fabids	35493|Streptophyta	T	Serine threonineNAprotein kinase	WNK4	GO:0003674,GO:0003824,GO:0004672,GO:0004674,GO:0005575,GO:0005622,GO:0005623,GO:0005634,GO:0005737,GO:0005829,GO:0006464,GO:0006468,GO:0006793,GO:0006796,GO:0006807,GO:0007154,GO:0007165,GO:0008150,GO:0008152,GO:0009987,GO:0016301,GO:0016310,GO:0016740,GO:0016772,GO:0016773,GO:0019538,GO:0023052,GO:0035556,GO:0036211,GO:0043170,GO:0043226,GO:0043227,GO:0043229,GO:0043231,GO:0043412,GO:0044237,GO:…	2.7.11.1	ko:K08867	NA	NA	NA	NA	ko00000,ko01000,ko01001,ko01009	NA	NA	NA	Pkinase
Lus10001135	7.223	14.287	12.834	2.327	4.208	3.915	5.818	8.111	12.891	2.19	6.362	1.775	3.653	5.984	16.171	2.639	5.317	1.133	4006.Lus10022266	2.97eNA178	569	KOG1181@1|root,KOG1181@2759|Eukaryota	2759|Eukaryota	S	tissue development	NA	GO:0005575,GO:0005622,GO:0005623,GO:0005737,GO:0005933,GO:0006950,GO:0006952,GO:0008150,GO:0009605,GO:0009607,GO:0009620,GO:0043207,GO:0044424,GO:0044464,GO:0050832,GO:0050896,GO:0051704,GO:0051707,GO:0098542	2.7.11.1	ko:K12567,ko:K18626,ko:K20478	ko05410,ko05414,map05410,map05414	NA	NA	NA	ko00000,ko00001,ko01000,ko01001,ko04131,ko04147,ko04812	NA	NA	NA	INAset
Lus10019518	2.378	0.342	1.706	15.478	22.496	6.355	2.251	4.031	0.458	18.046	11.501	1.497	2.976	0	0.401	8.787	18.298	4.409	4006.Lus10019518	6.24eNA82	241	COG1881@1|root,KOG3346@2759|Eukaryota,37PU6@33090|Viridiplantae,3G97K@35493|Streptophyta,4JTSF@91835|fabids	35493|Streptophyta	S	CENNAlike protein	NA	GO:0000003,GO:0003006,GO:0005575,GO:0005622,GO:0005623,GO:0005634,GO:0005737,GO:0007275,GO:0008150,GO:0009791,GO:0009909,GO:0009910,GO:0010228,GO:0022414,GO:0032501,GO:0032502,GO:0043226,GO:0043227,GO:0043229,GO:0043231,GO:0044424,GO:0044464,GO:0048519,GO:0048580,GO:0048581,GO:0048608,GO:0048731,GO:0048831,GO:0048856,GO:0050789,GO:0050793,GO:0051093,GO:0051239,GO:0051241,GO:0061458,GO:0065007,GO:…	NA	NA	NA	NA	NA	NA	NA	NA	NA	NA	PBP
Lus10002547	55.535	103.182	52.238	257.114	208.215	181.237	191.107	131.548	100.261	226.103	175.521	196.24	119.8	152.967	114.166	90.135	105.01	176.881	4006.Lus10002547	0	1847	28IFU@1|root,2QQSP@2759|Eukaryota,37IPE@33090|Viridiplantae,3GE0G@35493|Streptophyta,4JISG@91835|fabids	35493|Streptophyta	E	Plant lipoxygenase may be involved in a number of diverse aspects of plant physiology including growth and development, pest resistance, and senescence or responses to wounding	NA	GO:0003674,GO:0003824,GO:0005575,GO:0005622,GO:0005623,GO:0005737,GO:0006082,GO:0006629,GO:0006631,GO:0006690,GO:0008150,GO:0008152,GO:0009507,GO:0009532,GO:0009534,GO:0009536,GO:0009570,GO:0009579,GO:0009987,GO:0010597,GO:0016165,GO:0016491,GO:0016701,GO:0016702,GO:0019372,GO:0019752,GO:0031976,GO:0031984,GO:0032787,GO:0043226,GO:0043227,GO:0043229,GO:0043231,GO:0043436,GO:0044237,GO:0044238,GO:…	1.13.11.12	ko:K00454	ko00591,ko00592,ko01100,ko01110,map00591,map00592,map01100,map01110	M00113	R03626,R07864,R07869	RC00561	ko00000,ko00001,ko00002,ko01000	NA	NA	NA	Lipoxygenase,PLAT
Lus10038083	0.618	5.275	2.468	0.237	0	0.036	0.162	0.573	0.706	0	0.343	0.088	0.604	0.2	0.954	0	0.199	0.061	4006.Lus10038083	2.27eNA160	459	2C1JY@1|root,2QSVP@2759|Eukaryota,37IC7@33090|Viridiplantae,3GH51@35493|Streptophyta,4JKRF@91835|fabids	35493|Streptophyta	NA	NA	NA	NA	NA	NA	NA	NA	NA	NA	NA	NA	NA	NA	NA
Lus10039687	0.995	0.927	0.93	0.083	0.043	0	0	0	0	0	0	0.039	0.053	0	0	0	0	0.321	4006.Lus10039687	5.18eNA294	801	28KCJ@1|root,2QSTH@2759|Eukaryota,37T76@33090|Viridiplantae,3GDXE@35493|Streptophyta,4JI3T@91835|fabids	35493|Streptophyta	S	3NAoxoNADelta(4,5)NAsteroid 5NAbetaNAreductaseNAlike	NA	NA	1.3.1.3	ko:K22419	NA	NA	NA	NA	ko00000,ko01000	NA	NA	NA	Epimerase
Lus10001255	58.352	60.454	68.343	23.842	24.582	36.858	83.816	58.247	78.335	50.484	40.565	32.381	75.876	52.71	72.153	26.92	24.189	49.503	4006.Lus10001255	4.96eNA139	394	28N8X@1|root,2QUU9@2759|Eukaryota,37QSW@33090|Viridiplantae,3GFT9@35493|Streptophyta,4JSGM@91835|fabids	35493|Streptophyta	S	LURPNAoneNArelated	NA	GO:0001101,GO:0006950,GO:0006952,GO:0008150,GO:0009605,GO:0009607,GO:0009620,GO:0009719,GO:0009725,GO:0009751,GO:0010033,GO:0014070,GO:0042221,GO:0042493,GO:0043207,GO:0046677,GO:0050832,GO:0050896,GO:0051704,GO:0051707,GO:0098542,GO:1901700	NA	NA	NA	NA	NA	NA	NA	NA	NA	NA	LOR
Lus10027933	2.782	3.281	3.32	5.637	7.13	6.998	4.506	2.77	2.502	4.658	4.423	3.885	2.067	5.121	2.828	4.694	5.617	4.927	4006.Lus10027933	0	1539	COG5059@1|root,KOG4280@2759|Eukaryota,37ZC3@33090|Viridiplantae,3GDHG@35493|Streptophyta,4JNG3@91835|fabids	35493|Streptophyta	Z	Belongs to the TRAFAC class myosinNAkinesin ATPase superfamily. Kinesin family	NA	GO:0000278,GO:0000281,GO:0000910,GO:0000911,GO:0003674,GO:0003774,GO:0003777,GO:0003824,GO:0005575,GO:0005622,GO:0005623,GO:0005856,GO:0005871,GO:0005875,GO:0006928,GO:0007017,GO:0007018,GO:0007049,GO:0008150,GO:0009987,GO:0015630,GO:0016462,GO:0016787,GO:0016817,GO:0016818,GO:0016887,GO:0017111,GO:0022402,GO:0032506,GO:0032991,GO:0043226,GO:0043228,GO:0043229,GO:0043232,GO:0044422,GO:0044424,GO:…	NA	ko:K10400	NA	NA	NA	NA	ko00000,ko04812	NA	NA	NA	Kinesin
Lus10017307	5.112	5.781	4.88	2.651	2.046	2.658	3.778	2.839	4.297	2.421	2.731	1.747	3.813	3.438	2.676	1.642	2.037	1.527	4006.Lus10017307	0	1469	COG0171@1|root,KOG2303@2759|Eukaryota,37SF9@33090|Viridiplantae,3GBE1@35493|Streptophyta,4JJ0P@91835|fabids	35493|Streptophyta	H	belongs to the NAD synthetase family	NA	GO:0003674,GO:0003824,GO:0003952,GO:0004359,GO:0005575,GO:0005622,GO:0005623,GO:0005634,GO:0005737,GO:0005829,GO:0006139,GO:0006725,GO:0006732,GO:0006733,GO:0006753,GO:0006793,GO:0006796,GO:0006807,GO:0008150,GO:0008152,GO:0009058,GO:0009108,GO:0009117,GO:0009165,GO:0009435,GO:0009987,GO:0016787,GO:0016810,GO:0016811,GO:0016874,GO:0016879,GO:0016884,GO:0018130,GO:0019359,GO:0019362,GO:0019363,GO:…	6.3.5.1	ko:K01950	ko00760,ko01100,map00760,map01100	M00115	R00257	RC00010,RC00100	ko00000,ko00001,ko00002,ko01000	NA	NA	NA	CN_hydrolase,NAD_synthase
Lus10005461	270.221	615.718	413.52	158.465	155.39	146.433	167.582	168.815	165.267	192.626	175.561	165.13	301.833	240.352	259.167	184.401	151.937	192.103	4006.Lus10005461	1.44eNA179	500	COG0149@1|root,KOG1643@2759|Eukaryota,37IFK@33090|Viridiplantae,3G8AG@35493|Streptophyta,4JS5U@91835|fabids	35493|Streptophyta	G	Triosephosphate isomerase	NA	GO:0003674,GO:0003824,GO:0004807,GO:0005488,GO:0005507,GO:0005575,GO:0005576,GO:0005618,GO:0005622,GO:0005623,GO:0005737,GO:0005739,GO:0005773,GO:0005774,GO:0005829,GO:0005886,GO:0005911,GO:0005975,GO:0005996,GO:0006006,GO:0006066,GO:0006071,GO:0006081,GO:0006082,GO:0006090,GO:0006091,GO:0006094,GO:0006096,GO:0006139,GO:0006163,GO:0006164,GO:0006165,GO:0006725,GO:0006732,GO:0006733,GO:0006753,GO:…	5.3.1.1	ko:K01803	ko00010,ko00051,ko00562,ko00710,ko01100,ko01110,ko01120,ko01130,ko01200,ko01230,map00010,map00051,map00562,map00710,map01100,map01110,map01120,map01130,map01200,map01230	M00001,M00002,M00003	R01015	RC00423	ko00000,ko00001,ko00002,ko01000,ko04147	NA	NA	NA	TIM
Lus10016464	36.264	171.821	126.496	27.533	17.176	18.944	45.799	33.359	126.626	33.051	34.285	44.007	148.265	105.4	113.852	104.451	83.511	79.123	4006.Lus10016464	8.53eNA110	316	KOG3386@1|root,KOG3386@2759|Eukaryota,37VSX@33090|Viridiplantae,3GJRW@35493|Streptophyta	35493|Streptophyta	P	copper transporter	NA	GO:0005575,GO:0005622,GO:0005623,GO:0005737,GO:0005773,GO:0043226,GO:0043227,GO:0043229,GO:0043231,GO:0044424,GO:0044444,GO:0044464	NA	ko:K14686	ko01524,ko04978,map01524,map04978	NA	NA	NA	ko00000,ko00001,ko02000	1.A.56.1	NA	NA	Ctr
Lus10030040	49.175	34.972	26.734	12.154	13.629	16.931	15.809	16.249	18.708	13.079	15.302	14.279	27.75	33.784	16.274	13.109	22	9.98	4006.Lus10030040	0	995	28KH1@1|root,2QSY8@2759|Eukaryota,37P2H@33090|Viridiplantae,3GDXC@35493|Streptophyta,4JMK4@91835|fabids	35493|Streptophyta	K	WRKY transcription factor	NA	GO:0001067,GO:0003674,GO:0003676,GO:0003677,GO:0003700,GO:0005488,GO:0006355,GO:0006950,GO:0007154,GO:0008150,GO:0009267,GO:0009605,GO:0009889,GO:0009890,GO:0009892,GO:0009987,GO:0009991,GO:0010033,GO:0010036,GO:0010200,GO:0010243,GO:0010468,GO:0010556,GO:0010558,GO:0010605,GO:0010629,GO:0016036,GO:0019219,GO:0019222,GO:0031323,GO:0031324,GO:0031326,GO:0031327,GO:0031667,GO:0031668,GO:0031669,GO:…	NA	NA	NA	NA	NA	NA	NA	NA	NA	NA	WRKY
Lus10008712	12.911	19.808	21.057	7.694	8.34	6.19	34.607	36.74	27.698	17.853	22.363	13.942	33.835	44.732	16.841	14.091	19.772	10.315	4006.Lus10008712	1.63eNA286	833	COG4886@1|root,2QQYD@2759|Eukaryota,37P0C@33090|Viridiplantae,3G8IW@35493|Streptophyta,4JS3H@91835|fabids	35493|Streptophyta	T	LRR receptorNAlike serine threonineNAprotein kinase	NA	NA	NA	NA	NA	NA	NA	NA	NA	NA	NA	NA	LRRNT_2,LRR_1,LRR_8,Pkinase,Pkinase_Tyr
Lus10022007	3.246	2.626	2.687	6.726	9.276	7.334	1.97	4.811	2.252	4.793	5.413	3.376	3.881	5.02	2.84	12.857	6.382	4.322	4006.Lus10022007	5.1eNA205	567	2CYZS@1|root,2S7GH@2759|Eukaryota,37VR3@33090|Viridiplantae,3GJB7@35493|Streptophyta,4JPYU@91835|fabids	35493|Streptophyta	S	cNAMycNAbinding protein	NA	NA	NA	NA	NA	NA	NA	NA	NA	NA	NA	NA	NA
Lus10035693	0.269	0.678	0.879	4.301	4.305	2.11	0.177	1.356	0.907	2.92	3.931	0.887	1.159	1.218	1.438	0.854	2.574	1.807	4006.Lus10035693	5.95eNA265	728	28N0B@1|root,2QUHA@2759|Eukaryota,37HDX@33090|Viridiplantae,3GCE2@35493|Streptophyta,4JIHU@91835|fabids	35493|Streptophyta	S	WAT1NArelated protein	NA	GO:0003674,GO:0005215,GO:0005575,GO:0005622,GO:0005623,GO:0005737,GO:0005794,GO:0005886,GO:0006810,GO:0008150,GO:0012505,GO:0016020,GO:0022857,GO:0043226,GO:0043227,GO:0043229,GO:0043231,GO:0044424,GO:0044444,GO:0044464,GO:0051179,GO:0051234,GO:0055085,GO:0071944	NA	NA	NA	NA	NA	NA	NA	NA	NA	NA	EamA
Lus10017971	3.023	4.007	5.483	10.526	12.406	10.14	3.676	7.555	6.452	9.273	9.372	11.73	1.662	7.992	6.659	5.157	8.146	9.408	4006.Lus10017971	0	1083	28IZG@1|root,2QSJM@2759|Eukaryota,37KR0@33090|Viridiplantae,3GAMT@35493|Streptophyta	35493|Streptophyta	S	Major Facilitator Superfamily protein	NA	NA	NA	NA	NA	NA	NA	NA	NA	NA	NA	NA	NodulinNAlike
Lus10023158	4.972	5.629	3.819	10.256	14.182	11.557	4.538	5.289	5.515	8.723	9.25	9.982	2.314	2.866	5.159	5.812	7.32	8.072	4006.Lus10023158	1.95eNA307	838	28J0E@1|root,2QRCB@2759|Eukaryota,37P3Q@33090|Viridiplantae,3GCE1@35493|Streptophyta,4JESW@91835|fabids	35493|Streptophyta	NA	NA	NA	NA	NA	NA	NA	NA	NA	NA	NA	NA	NA	NA	THUMP
Lus10018272	0.626	1.081	0.797	0	0	0	0.198	0	0.226	0	0.052	0	0.735	0.061	0.264	0	0	0	4006.Lus10018272	1.28eNA193	538	COG5333@1|root,KOG0834@2759|Eukaryota,37HRJ@33090|Viridiplantae,3GAWA@35493|Streptophyta,4JHZ7@91835|fabids	35493|Streptophyta	D	Belongs to the cyclin family	NA	GO:0000079,GO:0000307,GO:0000902,GO:0000904,GO:0001932,GO:0001934,GO:0003674,GO:0005575,GO:0005622,GO:0005623,GO:0005634,GO:0006355,GO:0006357,GO:0007275,GO:0008150,GO:0009605,GO:0009607,GO:0009615,GO:0009653,GO:0009888,GO:0009889,GO:0009891,GO:0009893,GO:0009987,GO:0010026,GO:0010090,GO:0010468,GO:0010556,GO:0010557,GO:0010562,GO:0010604,GO:0010628,GO:0016043,GO:0016538,GO:0019207,GO:0019219,GO:…	NA	ko:K15188	ko05202,map05202	NA	NA	NA	ko00000,ko00001,ko03021	NA	NA	NA	Cyclin_N
Lus10002716	431.437	388.222	496.346	176.573	241.681	238.697	254.433	301.574	444.86	306.66	567.417	408.75	577.245	231.983	329.809	565.671	426.168	244.722	4006.Lus10002716	7.26eNA158	441	2DF3V@1|root,2S5RJ@2759|Eukaryota,37Z86@33090|Viridiplantae,3GP2Q@35493|Streptophyta,4JUN9@91835|fabids	35493|Streptophyta	NA	NA	NA	NA	NA	NA	NA	NA	NA	NA	NA	NA	NA	NA	NA
Lus10001685	1.493	0.947	4.64	9.301	26.016	17.297	2.563	4.606	3.422	6.109	8.201	5.729	0.103	0.766	2.516	3.487	6.19	4.937	4006.Lus10001685	4.93eNA107	312	KOG0800@1|root,KOG0800@2759|Eukaryota,37V5C@33090|Viridiplantae,3GHQG@35493|Streptophyta,4JQ0C@91835|fabids	35493|Streptophyta	O	E3 ubiquitinNAprotein ligase	NA	GO:0001664,GO:0003674,GO:0003824,GO:0004842,GO:0005102,GO:0005109,GO:0005488,GO:0005515,GO:0005575,GO:0005623,GO:0005886,GO:0005887,GO:0006464,GO:0006508,GO:0006511,GO:0006807,GO:0007154,GO:0007165,GO:0007166,GO:0007267,GO:0008150,GO:0008152,GO:0008283,GO:0009056,GO:0009057,GO:0009966,GO:0009968,GO:0009987,GO:0010646,GO:0010648,GO:0016020,GO:0016021,GO:0016055,GO:0016567,GO:0016740,GO:0019538,GO:…	NA	NA	NA	NA	NA	NA	NA	NA	NA	NA	zfNARING_2
Lus10016026	1.327	4.215	3.895	10.049	16.398	15.234	4.013	3.456	7.395	4.795	7.684	8.797	2.335	5.072	8.386	11.77	11.079	11.779	4006.Lus10012250	2.6eNA135	392	COG5648@1|root,KOG0381@2759|Eukaryota,37V9U@33090|Viridiplantae,3GJCK@35493|Streptophyta,4JPW0@91835|fabids	35493|Streptophyta	K	hmg beta 1,hmgb2,nfd02,nfd2	NA	GO:0000785,GO:0001067,GO:0003674,GO:0003676,GO:0003677,GO:0003682,GO:0003700,GO:0005198,GO:0005488,GO:0005575,GO:0005622,GO:0005623,GO:0005634,GO:0005694,GO:0006325,GO:0006333,GO:0006355,GO:0006996,GO:0008150,GO:0009889,GO:0009987,GO:0010468,GO:0010556,GO:0016043,GO:0019219,GO:0019222,GO:0030527,GO:0031323,GO:0031326,GO:0043226,GO:0043227,GO:0043228,GO:0043229,GO:0043231,GO:0043232,GO:0044212,GO:…	NA	ko:K10802,ko:K11296	ko03410,ko04140,ko04217,map03410,map04140,map04217	NA	NA	NA	ko00000,ko00001,ko03036,ko03400,ko04147	NA	NA	NA	HMG_box
Lus10015278	21.973	21.876	18.52	2.179	6.481	6.774	106.119	85.009	117.2	11.146	11.837	77.331	48.777	92.028	38.735	52.987	4.058	324.524	4006.Lus10015278	1.17eNA67	205	2CTTZ@1|root,2S4CI@2759|Eukaryota,37VZU@33090|Viridiplantae,3GK7B@35493|Streptophyta	35493|Streptophyta	G	Plant nonNAspecific lipidNAtransfer proteins transfer phospholipids as well as galactolipids across membranes. May play a role in wax or cutin deposition in the cell walls of expanding epidermal cells and certain secretory tissues	NA	NA	NA	NA	NA	NA	NA	NA	NA	NA	NA	NA	Tryp_alpha_amyl
Lus10032035	64.182	92.614	64.019	36.773	32.204	25.366	62.299	51.386	87.536	48.553	38.346	28.836	124.569	75.304	39.625	76.718	57.115	30.122	4006.Lus10032035	1.95eNA225	622	2C0PQ@1|root,2QT4B@2759|Eukaryota,37KEW@33090|Viridiplantae,3G7TK@35493|Streptophyta,4JIEU@91835|fabids	35493|Streptophyta	Q	Removal of H(2)O(2), oxidation of toxic reductants, biosynthesis and degradation of lignin, suberization, auxin catabolism, response to environmental stresses such as wounding, pathogen attack and oxidative stress	NA	NA	1.11.1.7	ko:K00430	ko00940,ko01100,ko01110,map00940,map01100,map01110	NA	R00602,R02596,R03919,R04007,R07443	RC00034	ko00000,ko00001,ko01000	NA	NA	NA	peroxidase
Lus10032226	0.648	1.971	2.306	7.056	8.644	6.516	3.254	0.796	2.977	3.194	3.341	9.966	1.728	4.682	3.228	4.777	3.332	10.496	4006.Lus10032226	4.36eNA210	581	COG5147@1|root,KOG0048@2759|Eukaryota,37PMS@33090|Viridiplantae,3GEFY@35493|Streptophyta,4JRWG@91835|fabids	35493|Streptophyta	K	MybNAlike DNANAbinding domain	NA	NA	NA	ko:K09422	NA	NA	NA	NA	ko00000,ko03000	NA	NA	NA	Myb_DNANAbinding
Lus10028175	4.203	7.117	4.148	2.037	1.272	1.07	4.652	4.218	8.193	3.896	8.176	6.709	4.325	10.679	9.939	5.885	4.997	8.507	4006.Lus10028175	6.32eNA311	852	28N5I@1|root,2QUQP@2759|Eukaryota,37SNH@33090|Viridiplantae,3GFP8@35493|Streptophyta,4JK2C@91835|fabids	35493|Streptophyta	K	Transcription factor	NA	GO:0000003,GO:0003674,GO:0003700,GO:0005575,GO:0005911,GO:0006355,GO:0008150,GO:0009506,GO:0009566,GO:0009567,GO:0009889,GO:0010468,GO:0010556,GO:0019219,GO:0019222,GO:0019953,GO:0022414,GO:0030054,GO:0031323,GO:0031326,GO:0044703,GO:0050789,GO:0050794,GO:0051171,GO:0051252,GO:0051704,GO:0055044,GO:0060255,GO:0065007,GO:0080090,GO:0140110,GO:1903506,GO:2000112,GO:2001141	NA	NA	NA	NA	NA	NA	NA	NA	NA	NA	HLH
Lus10006745	0.336	0.752	1.036	2.972	2.549	2.961	0.183	0.144	0.186	0.396	0.603	0.554	0.363	0.65	0.392	0.171	0.48	0.458	4006.Lus10006745	0	1432	COG0515@1|root,2QUDG@2759|Eukaryota,37RYK@33090|Viridiplantae,3GA8K@35493|Streptophyta,4JRSW@91835|fabids	35493|Streptophyta	T	GNAtype lectin SNAreceptorNAlike serine threonineNAprotein kinase	NA	GO:0003674,GO:0003824,GO:0004672,GO:0004674,GO:0005488,GO:0005515,GO:0005516,GO:0005575,GO:0005623,GO:0005886,GO:0006464,GO:0006468,GO:0006793,GO:0006796,GO:0006807,GO:0008150,GO:0008152,GO:0009987,GO:0016020,GO:0016301,GO:0016310,GO:0016740,GO:0016772,GO:0016773,GO:0019538,GO:0036211,GO:0043170,GO:0043412,GO:0044237,GO:0044238,GO:0044260,GO:0044267,GO:0044464,GO:0071704,GO:0071944,GO:0140096,GO:…	NA	NA	NA	NA	NA	NA	NA	NA	NA	NA	B_lectin,DUF3403,PAN_2,Pkinase,Pkinase_Tyr,S_locus_glycop
Lus10002500	1.264	1.208	1.308	3.094	3.082	3.869	1.681	3.243	2.137	3.491	4.216	4.682	1.356	1.855	2.861	4.392	3.441	3.12	4006.Lus10002500	0	987	28KIZ@1|root,2QT0D@2759|Eukaryota,37PNM@33090|Viridiplantae,3G78U@35493|Streptophyta,4JGX3@91835|fabids	35493|Streptophyta	I	GlycerolNA3NAphosphate 2NAONAacyltransferase	NA	NA	2.3.1.15,2.3.1.198	ko:K13508	ko00561,ko00564,ko01100,ko01110,map00561,map00564,map01100,map01110	M00089	R00851,R06872,R09380	RC00004,RC00037,RC00039,RC00041	ko00000,ko00001,ko00002,ko01000,ko01004	NA	NA	NA	Acyltransferase,HAD
Lus10004677	5.491	4.831	6.22	1.331	1.385	1.398	1124.02	1776.78	2266.14	880.093	834.338	1128.26	1372.43	903.855	1083.1	734.523	444.504	266.387	4006.Lus10004677	7.01eNA82	242	2BNTF@1|root,2S1QA@2759|Eukaryota,37V7C@33090|Viridiplantae,3GJFG@35493|Streptophyta	35493|Streptophyta	S	lipidNAtransfer protein	NA	NA	NA	NA	NA	NA	NA	NA	NA	NA	NA	NA	LTP_2
Lus10013353	11.084	6.73	11.901	24.718	23.926	41.647	14.874	23.873	10.261	18.829	28.538	40.752	14.925	16.648	8.546	7.381	13.31	15.654	4006.Lus10013353	0	901	28N76@1|root,2QUSH@2759|Eukaryota,37JC6@33090|Viridiplantae,3GCMN@35493|Streptophyta,4JIGK@91835|fabids	35493|Streptophyta	S	Protein FAFNAlike, chloroplastic	NA	NA	NA	ko:K09528	NA	NA	NA	NA	ko00000,ko03041,ko03110	NA	NA	NA	FAF
Lus10039618	6.39	6.238	7.518	17.17	14.113	12.772	8.996	6.877	5.836	8.33	12.611	20.725	5.456	10.344	8.042	14.619	10.744	16.296	4006.Lus10039618	0	919	COG5184@1|root,KOG1426@2759|Eukaryota,37S0V@33090|Viridiplantae,3GGPV@35493|Streptophyta,4JGHP@91835|fabids	35493|Streptophyta	L	ultravioletNAB receptor	UVR8	GO:0000785,GO:0003674,GO:0003682,GO:0005085,GO:0005488,GO:0005515,GO:0005575,GO:0005622,GO:0005623,GO:0005634,GO:0005694,GO:0005737,GO:0005829,GO:0008150,GO:0009314,GO:0009411,GO:0009416,GO:0009605,GO:0009628,GO:0009649,GO:0010224,GO:0019899,GO:0042752,GO:0042802,GO:0042803,GO:0043226,GO:0043227,GO:0043228,GO:0043229,GO:0043231,GO:0043232,GO:0044422,GO:0044424,GO:0044427,GO:0044444,GO:0044446,GO:…	2.3.2.26,2.7.7.7	ko:K02327,ko:K10614	ko00230,ko00240,ko01100,ko03030,ko03410,ko03420,ko03430,ko03440,ko04120,ko05166,map00230,map00240,map01100,map03030,map03410,map03420,map03430,map03440,map04120,map05166	M00262	R00375,R00376,R00377,R00378	RC02795	ko00000,ko00001,ko00002,ko01000,ko03032,ko03400,ko04121	NA	NA	NA	RCC1
Lus10036690	0	0.198	0.09	0.802	1.713	1.868	0.47	0.4	0.43	1.159	1.299	1.613	0.699	0.355	0.618	0.796	1.704	1.03	4006.Lus10036690	1.12eNA290	792	KOG2610@1|root,KOG2610@2759|Eukaryota,37SU5@33090|Viridiplantae,3GENR@35493|Streptophyta,4JHK7@91835|fabids	35493|Streptophyta	S	tetratricopeptide repeat protein	NA	NA	NA	NA	NA	NA	NA	NA	NA	NA	NA	NA	NA
Lus10023705	80.449	64.539	57.479	37.512	28.514	31.363	104.219	64.448	58.628	57.531	68.328	55.239	147.7	101.806	52.362	78.526	69.763	31.285	4006.Lus10023705	0	947	COG0004@1|root,KOG0682@2759|Eukaryota,37HQP@33090|Viridiplantae,3G7FW@35493|Streptophyta,4JDBH@91835|fabids	35493|Streptophyta	P	Ammonium transporter	NA	GO:0001101,GO:0001763,GO:0003674,GO:0005215,GO:0005488,GO:0005515,GO:0005575,GO:0005622,GO:0005623,GO:0005634,GO:0005886,GO:0005887,GO:0005911,GO:0006810,GO:0006811,GO:0006812,GO:0007275,GO:0008150,GO:0008324,GO:0008519,GO:0009506,GO:0009628,GO:0009653,GO:0009719,GO:0009725,GO:0009737,GO:0009791,GO:0009987,GO:0010015,GO:0010033,GO:0010101,GO:0010102,GO:0010311,GO:0015075,GO:0015695,GO:0015696,GO:…	NA	ko:K03320	NA	NA	NA	NA	ko00000,ko02000	1.A.11	NA	NA	Ammonium_transp
Lus10018062	4.839	7.899	5.246	1.084	0.878	1.807	2.372	1.351	1.51	1.536	1.199	1.123	9.051	1.774	4.077	1.19	0.203	1.78	4006.Lus10018062	9.91eNA95	276	COG0034@1|root,KOG0572@2759|Eukaryota,37NGI@33090|Viridiplantae,3GDR7@35493|Streptophyta,4JG0F@91835|fabids	35493|Streptophyta	F	Glutamine phosphoribosylpyrophosphate amidotransferase	NA	GO:0003674,GO:0003824,GO:0004044,GO:0005575,GO:0005618,GO:0005622,GO:0005623,GO:0005737,GO:0005829,GO:0006139,GO:0006144,GO:0006163,GO:0006164,GO:0006725,GO:0006753,GO:0006793,GO:0006796,GO:0006807,GO:0006996,GO:0008150,GO:0008152,GO:0009058,GO:0009112,GO:0009113,GO:0009117,GO:0009165,GO:0009507,GO:0009532,GO:0009536,GO:0009570,GO:0009657,GO:0009658,GO:0009987,GO:0016043,GO:0016740,GO:0016757,GO:…	2.4.2.14	ko:K00764	ko00230,ko00250,ko01100,ko01110,ko01130,map00230,map00250,map01100,map01110,map01130	M00048	R01072	RC00010,RC02724,RC02752	ko00000,ko00001,ko00002,ko01000,ko01002	NA	NA	NA	GATase_7,Pribosyltran
Lus10005556	0.369	0.963	0.994	3.147	2.715	3.106	0.607	2.373	0.933	2.614	4.62	5.549	0.433	2.147	1.115	2.75	2.146	14.681	4006.Lus10005556	0	1122	COG0668@1|root,KOG4629@2759|Eukaryota,37M9C@33090|Viridiplantae,3GE1I@35493|Streptophyta,4JE04@91835|fabids	35493|Streptophyta	M	Mechanosensitive ion channel protein	NA	GO:0003674,GO:0005215,GO:0005575,GO:0005622,GO:0005623,GO:0005737,GO:0005773,GO:0005774,GO:0005886,GO:0005911,GO:0006810,GO:0006811,GO:0006820,GO:0008150,GO:0008381,GO:0009506,GO:0015267,GO:0016020,GO:0022803,GO:0022836,GO:0022857,GO:0030054,GO:0031090,GO:0043226,GO:0043227,GO:0043229,GO:0043231,GO:0044422,GO:0044424,GO:0044437,GO:0044444,GO:0044446,GO:0044464,GO:0051179,GO:0051234,GO:0055044,GO:…	NA	ko:K22048	NA	NA	NA	NA	ko00000,ko02000	1.A.23.4	NA	NA	MS_channel
Lus10037677	2.675	2.885	3.408	6.646	7.216	8.469	5.741	4.646	14.453	11.295	9.077	9.986	3.503	3.194	7.181	3.293	4.24	5.816	4006.Lus10037677	1.02eNA200	556	COG1218@1|root,KOG1528@2759|Eukaryota,37MDE@33090|Viridiplantae,3G97P@35493|Streptophyta,4JKIX@91835|fabids	35493|Streptophyta	FP	SAL1 phosphataseNAlike	NA	NA	3.1.3.57,3.1.3.7	ko:K15422	ko00562,ko00920,ko01100,ko01120,ko04070,map00562,map00920,map01100,map01120,map04070	M00131	R00188,R00508,R03393,R03427	RC00078	ko00000,ko00001,ko00002,ko01000	NA	NA	NA	Inositol_P
Lus10013027	39.339	32.68	28.355	17.206	15.075	17.871	18.064	18.502	23.562	15.343	10.872	12.369	21.982	15.234	17.45	16.678	15.32	16.566	4006.Lus10013027	2.05eNA231	637	KOG1100@1|root,KOG1100@2759|Eukaryota,37PMI@33090|Viridiplantae,3G7K2@35493|Streptophyta,4JE0T@91835|fabids	35493|Streptophyta	O	negative regulation of protein maturation	NA	GO:0001817,GO:0001959,GO:0002682,GO:0002697,GO:0002831,GO:0003674,GO:0003824,GO:0004842,GO:0004857,GO:0004866,GO:0004869,GO:0005575,GO:0005622,GO:0005623,GO:0005634,GO:0005654,GO:0005737,GO:0005829,GO:0006464,GO:0006508,GO:0006807,GO:0006915,GO:0007154,GO:0007165,GO:0007166,GO:0007249,GO:0008150,GO:0008152,GO:0008219,GO:0009892,GO:0009893,GO:0009966,GO:0009967,GO:0009987,GO:0010033,GO:0010466,GO:…	2.3.2.27	ko:K19042	NA	NA	NA	NA	ko00000,ko01000,ko04121	NA	NA	NA	zfNAC3HC4_3
Lus10018793	4.585	10.042	4.9	62.557	53.623	12.088	15.3	14.628	4.631	32.879	29.875	14.895	13.074	37.654	1.961	59.628	30.868	8.305	4006.Lus10018793	1.13eNA171	480	COG2862@1|root,2QV14@2759|Eukaryota,37T0W@33090|Viridiplantae,3GHGB@35493|Streptophyta,4JJ04@91835|fabids	35493|Streptophyta	S	Uncharacterized protein family, UPF0114	NA	NA	NA	NA	NA	NA	NA	NA	NA	NA	NA	NA	UPF0114
Lus10039376	5.317	5.684	2.109	18.441	26.728	12.282	10.542	11.228	8.676	12.982	18.572	13.529	14.555	8.447	11.18	29.956	19.479	2.494	4006.Lus10039376	6.43eNA245	675	COG5169@1|root,KOG0627@2759|Eukaryota,37TD1@33090|Viridiplantae,3GGIR@35493|Streptophyta,4JSZ6@91835|fabids	35493|Streptophyta	K	Heat Stress Transcription Factor	NA	GO:0003674,GO:0003700,GO:0006355,GO:0008150,GO:0009889,GO:0010468,GO:0010556,GO:0019219,GO:0019222,GO:0031323,GO:0031326,GO:0050789,GO:0050794,GO:0051171,GO:0051252,GO:0060255,GO:0065007,GO:0080090,GO:0140110,GO:1903506,GO:2000112,GO:2001141	NA	ko:K09419	NA	NA	NA	NA	ko00000,ko03000	NA	NA	NA	HSF_DNANAbind
Lus10035300	1.633	1.71	2.061	3.618	4.22	5.299	1.587	2.689	1.195	4.661	3.276	2.621	1.222	2.637	1.835	2.153	2.42	2.479	4006.Lus10035300	0	1478	COG5594@1|root,KOG1134@2759|Eukaryota,37R82@33090|Viridiplantae,3GBCB@35493|Streptophyta,4JNAK@91835|fabids	35493|Streptophyta	S	Cytosolic domain of 10TM putative phosphate transporter	NA	NA	NA	ko:K21989	NA	NA	NA	NA	ko00000,ko02000	NA	NA	NA	PHM7_cyt,RSN1_7TM,RSN1_TM
Lus10041350	10.966	7.496	8.462	2.134	2.961	2.882	4.629	4.786	6.798	8.511	4.121	3.447	8.878	4.339	7.157	4.088	0.239	2.742	4006.Lus10021404	3.7eNA44	149	2A3JS@1|root,2RY5H@2759|Eukaryota,37TXV@33090|Viridiplantae,3GI00@35493|Streptophyta,4JPCD@91835|fabids	35493|Streptophyta	S	Late embryogenesis abundant protein	NA	NA	NA	NA	NA	NA	NA	NA	NA	NA	NA	NA	LEA_2
Lus10007017	0.362	0	0	4	4.511	4.627	0	1.869	0	0.49	0.151	2.796	0.212	2.104	1.067	1.347	1.262	2.142	3694.POPTR_0003s11710.1	5.25eNA21	87	2D37B@1|root,2S4ZT@2759|Eukaryota,37X43@33090|Viridiplantae,3GMTZ@35493|Streptophyta,4JR2U@91835|fabids	35493|Streptophyta	NA	NA	NA	NA	NA	NA	NA	NA	NA	NA	NA	NA	NA	NA	NA
Lus10037327	1.825	1.765	1.72	3.113	3.915	4.13	1.834	2.256	1.834	3.127	3.889	3.633	1.507	2.227	2.062	3.199	3.854	3.52	4006.Lus10037327	0	2543	COG0457@1|root,COG4886@1|root,KOG0619@2759|Eukaryota,KOG1124@2759|Eukaryota,37RF5@33090|Viridiplantae,3GDQC@35493|Streptophyta,4JF1A@91835|fabids	35493|Streptophyta	L	Tetratricopeptide repeat	NA	GO:0000086,GO:0000278,GO:0005575,GO:0005622,GO:0005623,GO:0005634,GO:0007049,GO:0008150,GO:0009653,GO:0009888,GO:0009933,GO:0009934,GO:0009987,GO:0016020,GO:0022402,GO:0022603,GO:0032502,GO:0043226,GO:0043227,GO:0043229,GO:0043231,GO:0044424,GO:0044464,GO:0044770,GO:0044772,GO:0044839,GO:0048507,GO:0048509,GO:0048532,GO:0048856,GO:0050789,GO:0050793,GO:0051301,GO:0065007,GO:1903047	NA	NA	NA	NA	NA	NA	NA	NA	NA	NA	LRR_6,TPR_10,TPR_12,TPR_2,TPR_7,TPR_8
Lus10001945	1.76	1.587	2.066	4.479	3.803	4.709	1.009	1.347	1.016	2.428	2.054	1.785	1.914	9.02	1.59	1.694	1.239	3.748	4006.Lus10001945	0	1085	2CN8F@1|root,2QUH4@2759|Eukaryota,37Q38@33090|Viridiplantae,3G975@35493|Streptophyta,4JF74@91835|fabids	35493|Streptophyta	NA	NA	NA	NA	NA	NA	NA	NA	NA	NA	NA	NA	NA	NA	NA
Lus10022548	60.981	83.519	88.037	20.99	21.187	41.157	36.178	33.861	40.306	27.231	19.781	29.433	50.424	63.093	40.015	16.533	34.456	34.11	4006.Lus10022548	0	894	KOG0252@1|root,KOG0252@2759|Eukaryota,37I5U@33090|Viridiplantae,3GERK@35493|Streptophyta,4JE8U@91835|fabids	35493|Streptophyta	P	Inorganic phosphate transporter	NA	GO:0003674,GO:0005215,GO:0005315,GO:0005575,GO:0005623,GO:0005886,GO:0005887,GO:0006810,GO:0006811,GO:0006817,GO:0006820,GO:0008150,GO:0008509,GO:0015075,GO:0015291,GO:0015318,GO:0015698,GO:0016020,GO:0016021,GO:0022804,GO:0022857,GO:0031224,GO:0031226,GO:0034220,GO:0044425,GO:0044459,GO:0044464,GO:0051179,GO:0051234,GO:0055085,GO:0071944,GO:0098656,GO:1901683,GO:1901684	NA	ko:K08176	NA	NA	NA	NA	ko00000,ko02000	2.A.1.9	NA	NA	Sugar_tr
Lus10009357	44.996	36.435	26.76	16.752	11.8	13.609	11.111	22.385	16.875	20.756	22.121	16.201	30.484	28.09	15.211	11.652	12.5	7.93	4577.AC205664.3_FGP001	6.01eNA17	78.2	2CKIR@1|root,2SZFQ@2759|Eukaryota,382X3@33090|Viridiplantae,3GRIX@35493|Streptophyta,3MA7Y@4447|Liliopsida,3ISQM@38820|Poales	35493|Streptophyta	NA	NA	NA	NA	NA	NA	NA	NA	NA	NA	NA	NA	NA	NA	NA
Lus10035839	0.16	0.69	0.782	5.23	5.214	2.266	0.82	2.796	1.27	3.179	4.135	5.287	0.657	2.092	1.685	3.705	2.354	4.638	4006.Lus10035839	1.39eNA157	442	2C453@1|root,2QVCH@2759|Eukaryota,37UWS@33090|Viridiplantae,3GB9E@35493|Streptophyta,4JP5N@91835|fabids	35493|Streptophyta	S	psbQNAlike protein 2	NA	GO:0003674,GO:0003824,GO:0005575,GO:0005622,GO:0005623,GO:0005737,GO:0006091,GO:0008150,GO:0008152,GO:0009055,GO:0009344,GO:0009507,GO:0009521,GO:0009523,GO:0009532,GO:0009534,GO:0009535,GO:0009536,GO:0009570,GO:0009579,GO:0009654,GO:0009767,GO:0009987,GO:0015979,GO:0016020,GO:0016491,GO:0019684,GO:0022900,GO:0031976,GO:0031977,GO:0031984,GO:0032991,GO:0034357,GO:0042651,GO:0043226,GO:0043227,GO:…	NA	ko:K08901	ko00195,ko01100,map00195,map01100	NA	NA	NA	ko00000,ko00001,ko00194	NA	NA	NA	PsbQ
Lus10039759	4.479	3.672	5.609	15.51	17.691	11.762	22.045	10.819	14.608	8.578	34.506	15.072	23.75	9.373	11.171	14.968	22.619	6.89	NA	NA	NA	NA	NA	NA	NA	NA	NA	NA	NA	NA	NA	NA	NA	NA	NA	NA	NA	NA
Lus10019016	8.131	10.187	8.335	18.024	24.503	17.797	24.922	8.123	10.398	17.944	19.078	22.818	30.099	14.952	11.363	41.277	35.446	19.358	4006.Lus10019016	7.66eNA275	750	COG0421@1|root,KOG1562@2759|Eukaryota,37R63@33090|Viridiplantae,3GFAX@35493|Streptophyta,4JIEJ@91835|fabids	35493|Streptophyta	E	Belongs to the spermidine spermine synthase family	NA	NA	2.5.1.16	ko:K00797	ko00270,ko00330,ko00410,ko00480,ko01100,map00270,map00330,map00410,map00480,map01100	M00034,M00133	R01920,R02869,R08359	RC00021,RC00053	ko00000,ko00001,ko00002,ko01000	NA	NA	NA	Spermine_synt_N,Spermine_synth
Lus10009438	77.612	51.432	59.587	26.839	33.001	30.033	40.019	31.641	55.012	27.704	30.593	22.901	48.185	27.514	55.042	32.842	30.117	24.511	4006.Lus10009438	2.82eNA286	787	KOG4628@1|root,KOG4628@2759|Eukaryota,37QFZ@33090|Viridiplantae,3G9AU@35493|Streptophyta,4JEYJ@91835|fabids	35493|Streptophyta	O	Receptor homology region, transmembrane domainNA and RING domainNAcontaining protein	NA	GO:0000209,GO:0003674,GO:0003824,GO:0004842,GO:0005575,GO:0005622,GO:0005623,GO:0005737,GO:0006464,GO:0006807,GO:0008150,GO:0008152,GO:0009987,GO:0016567,GO:0016740,GO:0019538,GO:0019787,GO:0032446,GO:0036211,GO:0043170,GO:0043412,GO:0044237,GO:0044238,GO:0044260,GO:0044267,GO:0044424,GO:0044464,GO:0045786,GO:0048519,GO:0048523,GO:0050789,GO:0050794,GO:0051726,GO:0065007,GO:0070647,GO:0071704,GO:…	2.3.2.27	ko:K15692	NA	NA	NA	NA	ko00000,ko01000,ko04121	NA	NA	NA	PA,zfNARING_2
Lus10007404	0	0	0	1.407	1.746	0.284	1.112	0	1.017	2.653	0.539	0.252	0.482	0.569	0.841	1.36	0.546	0.695	4006.Lus10036115	4.16eNA104	311	28HQD@1|root,2QQ1S@2759|Eukaryota,37T57@33090|Viridiplantae,3GEYE@35493|Streptophyta	35493|Streptophyta	S	FasciclinNAlike arabinogalactan protein	NA	GO:0005575,GO:0005623,GO:0005886,GO:0008150,GO:0009832,GO:0009834,GO:0009987,GO:0016020,GO:0031224,GO:0031225,GO:0042546,GO:0044085,GO:0044425,GO:0044464,GO:0071554,GO:0071669,GO:0071840,GO:0071944	NA	NA	NA	NA	NA	NA	NA	NA	NA	NA	Fasciclin
Lus10018380	1.208	1.887	1.264	0.192	0.28	0.029	0.723	0.53	0.872	0.414	0.104	0.25	0.538	0.848	0.421	0.241	0.194	0.394	4006.Lus10007632	1.96eNA198	572	29S97@1|root,2RXD9@2759|Eukaryota,37T15@33090|Viridiplantae,3GF8F@35493|Streptophyta	35493|Streptophyta	T	Salt stress response/antifungal	NA	NA	NA	NA	NA	NA	NA	NA	NA	NA	NA	NA	Pkinase_Tyr,StressNAantifung
Lus10002173	2.786	2.887	2.351	7.244	5.603	10.003	5.601	2.908	2.877	9.375	5.92	5.251	4.742	9.631	3.728	8.765	10.704	7.951	4006.Lus10002173	7.11eNA228	628	2CN6H@1|root,2QU5C@2759|Eukaryota,37IWR@33090|Viridiplantae,3GB3B@35493|Streptophyta,4JMZ4@91835|fabids	35493|Streptophyta	S	ReticulonNAlike protein	NA	NA	NA	NA	NA	NA	NA	NA	NA	NA	NA	NA	Reticulon
Lus10027688	1.973	1.952	2.815	4.35	6.749	6.115	3.326	4.012	5.759	7.079	5.07	4.956	0.531	1.806	6.328	3.832	5.537	4.893	4006.Lus10027688	5.54eNA143	459	COG4886@1|root,2QV35@2759|Eukaryota,37KHH@33090|Viridiplantae,3G85R@35493|Streptophyta,4JKK1@91835|fabids	35493|Streptophyta	T	LRR receptorNAlike serine threonineNAprotein kinase	NA	GO:0000003,GO:0001704,GO:0001706,GO:0003006,GO:0005575,GO:0005618,GO:0005623,GO:0005886,GO:0006810,GO:0006833,GO:0006950,GO:0007275,GO:0007369,GO:0007389,GO:0007492,GO:0008104,GO:0008150,GO:0009505,GO:0009531,GO:0009611,GO:0009653,GO:0009790,GO:0009791,GO:0009793,GO:0009798,GO:0009888,GO:0009987,GO:0010154,GO:0010453,GO:0010470,GO:0016020,GO:0022414,GO:0022603,GO:0030104,GO:0030154,GO:0030312,GO:…	NA	NA	NA	NA	NA	NA	NA	NA	NA	NA	LRRNT_2,LRR_1,LRR_4,LRR_8
Lus10014104	29.545	26.268	24.07	45.455	60.809	75.492	78.845	40.565	50.413	40.664	47.601	80.965	102.806	53.668	31.873	41.528	46.385	67.443	4006.Lus10014104	7.23eNA264	722	COG1064@1|root,KOG0023@2759|Eukaryota,37K4P@33090|Viridiplantae,3G98H@35493|Streptophyta,4JS3B@91835|fabids	2759|Eukaryota	Q	Cinnamyl alcohol dehydrogenase	NA	NA	1.1.1.195	ko:K00083	ko00940,ko01100,ko01110,map00940,map01100,map01110	M00039	R02593,R03918,R06570,R06571,R07437	RC00649	ko00000,ko00001,ko00002,ko01000	NA	NA	NA	ADH_N,ADH_zinc_N
Lus10037948	14.044	13.258	11.094	6.453	6.688	4.821	17.743	7.521	4.346	10.827	14.374	6.648	4.975	5.925	2.952	3.101	7.474	1.346	4006.Lus10037948	0	1150	28IZG@1|root,2QRB8@2759|Eukaryota,37KS8@33090|Viridiplantae,3GBDF@35493|Streptophyta,4JRQY@91835|fabids	35493|Streptophyta	S	NodulinNAlike	NA	NA	NA	NA	NA	NA	NA	NA	NA	NA	NA	NA	MFS_1,NodulinNAlike
Lus10024900	0.512	2.692	2.066	8.839	11.348	7.605	0.353	0.915	1.754	0.751	0.854	1.593	0.525	0.124	0.323	1.429	0.595	0.227	4006.Lus10024900	2.75eNA210	580	COG2801@1|root,KOG0017@2759|Eukaryota,37THH@33090|Viridiplantae,3GHHH@35493|Streptophyta,4JTJR@91835|fabids	35493|Streptophyta	O	mitochondrial protein	NA	NA	NA	NA	NA	NA	NA	NA	NA	NA	NA	NA	NA
Lus10026493	28.753	39.999	57.684	17.583	17.886	14.235	20.482	43.498	78.468	18.401	27.957	34.905	24.946	71.312	41.432	19.09	22.626	8.756	4006.Lus10026493	0	1297	COG0515@1|root,2QT3J@2759|Eukaryota,37PH2@33090|Viridiplantae,3GY6J@35493|Streptophyta,4JWED@91835|fabids	35493|Streptophyta	T	Legume lectin domain	NA	NA	NA	NA	NA	NA	NA	NA	NA	NA	NA	NA	Lectin_legB,Pkinase
Lus10030919	5.578	4.63	5.432	9.067	10.769	12.274	5.048	5.392	5.824	6.293	7.737	8.252	3.196	3.91	7.732	9.44	8.82	8.639	4006.Lus10030919	0	1315	COG0572@1|root,KOG4203@2759|Eukaryota,37JT6@33090|Viridiplantae,3G806@35493|Streptophyta,4JMI0@91835|fabids	35493|Streptophyta	TZ	UridineNAcytidine kinase	NA	GO:0003674,GO:0003824,GO:0004849,GO:0005575,GO:0005622,GO:0005623,GO:0005737,GO:0005829,GO:0006139,GO:0006206,GO:0006213,GO:0006220,GO:0006221,GO:0006222,GO:0006725,GO:0006753,GO:0006793,GO:0006796,GO:0006807,GO:0008150,GO:0008152,GO:0008655,GO:0009058,GO:0009112,GO:0009116,GO:0009117,GO:0009119,GO:0009123,GO:0009124,GO:0009129,GO:0009130,GO:0009156,GO:0009161,GO:0009163,GO:0009165,GO:0009173,GO:…	2.7.1.48	ko:K00876	ko00240,ko00983,ko01100,map00240,map00983,map01100	NA	R00513,R00516,R00517,R00962,R00964,R00967,R00968,R00970,R01548,R01549,R01880,R02091,R02096,R02097,R02327,R02332,R02371,R02372,R08232	RC00002,RC00017	ko00000,ko00001,ko01000	NA	NA	NA	CYTH,PRK
Lus10000839	0.135	0.291	0.132	1.647	2.717	0.653	0.293	0.483	0.073	0.427	0.506	0.087	0.119	0.065	0	0.474	0.052	0	4006.Lus10000839	0	1122	28I6U@1|root,2QQH0@2759|Eukaryota,37KUC@33090|Viridiplantae,3GE1S@35493|Streptophyta,4JHJ0@91835|fabids	35493|Streptophyta	S	Methyltransferase	NA	GO:0003674,GO:0003824,GO:0005575,GO:0005622,GO:0005623,GO:0005737,GO:0005768,GO:0005794,GO:0005802,GO:0008150,GO:0008152,GO:0008168,GO:0008757,GO:0012505,GO:0016740,GO:0016741,GO:0031410,GO:0031982,GO:0031984,GO:0032259,GO:0043226,GO:0043227,GO:0043229,GO:0043231,GO:0044422,GO:0044424,GO:0044431,GO:0044444,GO:0044446,GO:0044464,GO:0097708,GO:0098791	NA	NA	NA	NA	NA	NA	NA	NA	NA	NA	Methyltransf_29
Lus10034603	1.291	1.364	1.44	2.52	5.816	5.762	1.934	3.384	3.521	2.962	4.649	5.474	2.483	5.302	2.741	2.221	4.479	11.395	4006.Lus10034603	0	1297	COG0659@1|root,KOG0236@2759|Eukaryota,37SMN@33090|Viridiplantae,3GAZR@35493|Streptophyta,4JMF4@91835|fabids	35493|Streptophyta	P	Sulfate transporter	NA	GO:0003674,GO:0005215,GO:0005575,GO:0005623,GO:0005886,GO:0005887,GO:0006810,GO:0006811,GO:0006820,GO:0008150,GO:0008272,GO:0008509,GO:0015075,GO:0015103,GO:0015116,GO:0015318,GO:0015698,GO:0016020,GO:0016021,GO:0022857,GO:0031224,GO:0031226,GO:0034220,GO:0044425,GO:0044459,GO:0044464,GO:0051179,GO:0051234,GO:0055085,GO:0071944,GO:0072348,GO:0098656,GO:0098660,GO:0098661,GO:1901682,GO:1902358	NA	ko:K17471	NA	NA	NA	NA	ko00000,ko02000	2.A.53.1	NA	NA	STAS,Sulfate_transp
Lus10018667	0.599	1.583	2.062	4.277	5.831	6.598	3.876	5.261	6.492	5.891	6.153	11.436	2.39	4.722	3.105	8.616	7.627	3.516	4006.Lus10018667	0	3718	COG2939@1|root,KOG1282@2759|Eukaryota,37JBM@33090|Viridiplantae,3G7X9@35493|Streptophyta,4JSAT@91835|fabids	35493|Streptophyta	EO	Serine carboxypeptidase	NA	GO:0003674,GO:0003824,GO:0008150,GO:0008152,GO:0016740,GO:0016746,GO:0016747,GO:0019748	2.3.1.91	ko:K09756,ko:K16296	ko00940,map00940	NA	R03075	RC00041,RC00055,RC02879	ko00000,ko00001,ko01000,ko01002	NA	NA	NA	Peptidase_S10
Lus10002291	11.429	21.656	27.803	52.345	66.926	106.518	3.167	11.536	5.349	12.557	14.423	13.258	7.972	19.752	9.89	20.696	16.509	45.327	NA	NA	NA	NA	NA	NA	NA	NA	NA	NA	NA	NA	NA	NA	NA	NA	NA	NA	NA	NA
Lus10030810	6.128	6.169	7.137	12.899	16.337	12.784	19.977	30.743	34.613	33.529	48.657	45.987	20.949	26.913	32.207	41.369	46.467	36.119	4006.Lus10013287	2.94eNA239	655	COG0639@1|root,KOG0371@2759|Eukaryota,37JWZ@33090|Viridiplantae,3G904@35493|Streptophyta,4JDRC@91835|fabids	35493|Streptophyta	T	serine threonineNAprotein phosphatase	NA	NA	3.1.3.16	ko:K04382	ko03015,ko04013,ko04071,ko04111,ko04113,ko04114,ko04136,ko04138,ko04140,ko04151,ko04152,ko04261,ko04350,ko04390,ko04391,ko04530,ko04728,ko04730,ko05142,ko05160,ko05165,map03015,map04013,map04071,map04111,map04113,map04114,map04136,map04138,map04140,map04151,map04152,map04261,map04350,map04390,map04391,map04530,map04728,map04730,map05142,map05160,map05165	NA	NA	NA	ko00000,ko00001,ko01000,ko01009,ko03036,ko04147	NA	NA	NA	Metallophos
Lus10034425	200.719	195.441	245.714	106.209	59.084	40.952	176.056	167.583	190.967	109.058	93.762	74.672	235.012	243.54	101.348	115.729	71.946	25.344	4006.Lus10034425	2.63eNA242	664	COG0076@1|root,KOG1383@2759|Eukaryota,37PA0@33090|Viridiplantae,3GGE7@35493|Streptophyta,4JDKD@91835|fabids	35493|Streptophyta	E	Belongs to the group II decarboxylase family	GAD3	GO:0003674,GO:0003824,GO:0004351,GO:0005488,GO:0005515,GO:0005516,GO:0005575,GO:0005622,GO:0005623,GO:0005634,GO:0005737,GO:0005829,GO:0008150,GO:0010035,GO:0010038,GO:0016829,GO:0016830,GO:0016831,GO:0042221,GO:0043226,GO:0043227,GO:0043229,GO:0043231,GO:0044424,GO:0044444,GO:0044464,GO:0046686,GO:0050896	4.1.1.15	ko:K01580	ko00250,ko00410,ko00430,ko00650,ko01100,ko01110,ko01120,ko02024,ko04727,ko04940,map00250,map00410,map00430,map00650,map01100,map01110,map01120,map02024,map04727,map04940	M00027	R00261,R00489,R01682,R02466	RC00299	ko00000,ko00001,ko00002,ko01000	NA	NA	NA	Pyridoxal_deC
Lus10017535	0.086	0.186	0.042	1.312	1.655	0.373	0.153	0.257	0.28	1.014	0.972	0.278	0.38	0.125	0.145	0.25	0.92	0.894	4006.Lus10017535	0	1564	COG0464@1|root,KOG0737@2759|Eukaryota,37IX2@33090|Viridiplantae,3GC4V@35493|Streptophyta,4JNMN@91835|fabids	35493|Streptophyta	O	Holliday junction DNA helicase ruvB NNAterminus	NA	GO:0000166,GO:0003674,GO:0003824,GO:0005488,GO:0005524,GO:0005575,GO:0005622,GO:0005623,GO:0005634,GO:0005737,GO:0005739,GO:0005740,GO:0005741,GO:0006605,GO:0006626,GO:0006810,GO:0006839,GO:0006886,GO:0006996,GO:0007005,GO:0008104,GO:0008144,GO:0008150,GO:0009987,GO:0015031,GO:0015833,GO:0016020,GO:0016043,GO:0016462,GO:0016787,GO:0016817,GO:0016818,GO:0016887,GO:0017038,GO:0017076,GO:0017111,GO:…	NA	NA	NA	NA	NA	NA	NA	NA	NA	NA	AAA
Lus10002311	5.617	3.626	5.745	10.739	17.992	12.881	7.586	4.43	4.79	6.843	11.744	20.092	2.945	5.195	6.167	6.723	9.031	14.453	4006.Lus10002311	1.48eNA308	840	COG2124@1|root,KOG0157@2759|Eukaryota,37IXF@33090|Viridiplantae,3GB5N@35493|Streptophyta,4JS2M@91835|fabids	35493|Streptophyta	IQ	Cytochrome p450	NA	GO:0003674,GO:0003824,GO:0004497,GO:0006629,GO:0008150,GO:0008152,GO:0008202,GO:0008395,GO:0009719,GO:0009725,GO:0009741,GO:0010033,GO:0010268,GO:0010817,GO:0014070,GO:0016128,GO:0016131,GO:0016491,GO:0033993,GO:0042221,GO:0042445,GO:0042592,GO:0044238,GO:0048878,GO:0050896,GO:0055088,GO:0055114,GO:0065007,GO:0065008,GO:0071704,GO:1901360,GO:1901615,GO:1901700	NA	ko:K15639	ko00905,map00905	NA	R09761,R09762	RC01216	ko00000,ko00001,ko00199,ko01000	NA	NA	NA	p450
Lus10027176	6.224	1.932	2.583	13.721	20.52	13.814	18.445	2.472	4.014	10.392	8.648	7.447	25	8.039	8.581	35.411	37.832	33.086	3750.XP_008379625.1	6.54eNA11	66.2	2CKHE@1|root,2S5I4@2759|Eukaryota,37WHE@33090|Viridiplantae,3GJSM@35493|Streptophyta,4JQZ7@91835|fabids	35493|Streptophyta	NA	NA	NA	GO:0005575,GO:0005622,GO:0005623,GO:0005634,GO:0005737,GO:0005829,GO:0008150,GO:0009888,GO:0010087,GO:0010089,GO:0032502,GO:0043226,GO:0043227,GO:0043229,GO:0043231,GO:0044424,GO:0044444,GO:0044464,GO:0048856	NA	NA	NA	NA	NA	NA	NA	NA	NA	NA	NA
Lus10015887	5.637	5.345	4.665	1.804	2.4	2.93	6.609	7.131	5.923	3.308	4.842	2.646	3.496	6.963	6.845	2.493	4.313	1.915	4006.Lus10015887	0	2076	COG5260@1|root,KOG1906@2759|Eukaryota,37QP1@33090|Viridiplantae,3GD6A@35493|Streptophyta,4JIR6@91835|fabids	35493|Streptophyta	L	Nucleotidyltransferase domain	NA	NA	NA	NA	NA	NA	NA	NA	NA	NA	NA	NA	NTP_transf_2,PAP_assoc
Lus10029158	1.471	2.68	2.335	5.42	5.234	5.987	2.14	2.364	1.816	5.73	3.298	3.48	2.455	8.964	4.132	5.219	4.33	4.004	4006.Lus10029158	0	1048	28NJ9@1|root,2QQ61@2759|Eukaryota,37HGW@33090|Viridiplantae,3GB5F@35493|Streptophyta,4JHSF@91835|fabids	35493|Streptophyta	S	Plant protein of unknown function (DUF936)	NA	NA	NA	NA	NA	NA	NA	NA	NA	NA	NA	NA	DUF936
Lus10022533	7.997	5.888	6.47	12.888	17.249	18.651	4.306	6.537	5.16	6.807	8.591	7.393	2.165	4.47	2.008	7.378	4.586	12.102	4006.Lus10022533	1.76eNA169	473	KOG1471@1|root,KOG1471@2759|Eukaryota,37JA0@33090|Viridiplantae,3GC0B@35493|Streptophyta,4JEXD@91835|fabids	35493|Streptophyta	I	Phosphatidylinositol phosphatidylcholine transfer protein	NA	NA	NA	NA	NA	NA	NA	NA	NA	NA	NA	NA	CRAL_TRIO,CRAL_TRIO_N
Lus10025119	3.134	1.249	1.2	0.251	0	0.047	0.806	0.812	1.081	0.923	0.625	0.292	0.559	0.858	0.574	0.62	0.475	0	4006.Lus10025119	4.43eNA178	497	2D4GW@1|root,2SV3V@2759|Eukaryota,381HS@33090|Viridiplantae,3GR16@35493|Streptophyta	35493|Streptophyta	S	BEST Arabidopsis thaliana protein match is Arabidopsis protein of	NA	NA	NA	NA	NA	NA	NA	NA	NA	NA	NA	NA	DUF241
Lus10029970	1.961	4.422	3.663	10.507	9.741	10.471	12.514	4.674	12.027	4.751	9.364	14.308	7.006	8.722	9.162	12.239	13.048	7.595	4006.Lus10029970	1.18eNA124	357	KOG0254@1|root,KOG0254@2759|Eukaryota,37N2Y@33090|Viridiplantae,3G9G4@35493|Streptophyta,4JJWU@91835|fabids	35493|Streptophyta	U	Belongs to the major facilitator superfamily. Sugar transporter (TC 2.A.1.1) family	NA	GO:0003674,GO:0005215,GO:0005351,GO:0005355,GO:0005402,GO:0006810,GO:0006811,GO:0006812,GO:0008150,GO:0008324,GO:0008643,GO:0008645,GO:0015075,GO:0015077,GO:0015078,GO:0015144,GO:0015145,GO:0015149,GO:0015291,GO:0015293,GO:0015294,GO:0015295,GO:0015318,GO:0015672,GO:0015749,GO:0022804,GO:0022857,GO:0022890,GO:0034219,GO:0034220,GO:0046323,GO:0051119,GO:0051179,GO:0051234,GO:0055085,GO:0071702,GO:…	NA	ko:K08145	NA	NA	NA	NA	ko00000,ko02000	2.A.1.1.46	NA	NA	Sugar_tr
Lus10019738	4.877	5.797	2.045	0.825	0.573	0.825	2.983	1.107	1.724	1.708	3.485	0.684	1.051	1.929	3.355	0.412	1.465	1.296	NA	NA	NA	NA	NA	NA	NA	NA	NA	NA	NA	NA	NA	NA	NA	NA	NA	NA	NA	NA
Lus10019485	62.497	101.125	90.903	22.19	24.472	45.22	64.712	56.667	62.836	38.932	41.867	43.274	30.382	38.953	72.354	32.91	33.17	35.136	4006.Lus10019485	0	1467	COG3733@1|root,KOG1186@2759|Eukaryota,37JD8@33090|Viridiplantae,3G7P3@35493|Streptophyta,4JHUM@91835|fabids	35493|Streptophyta	Q	amine oxidase	NA	NA	1.4.3.21	ko:K00276	ko00260,ko00350,ko00360,ko00410,ko00950,ko00960,ko01100,ko01110,map00260,map00350,map00360,map00410,map00950,map00960,map01100,map01110	NA	R02382,R02529,R02613,R03139,R04027,R04300,R06154,R06740	RC00062,RC00189,RC00676,RC01052	ko00000,ko00001,ko01000	NA	NA	NA	Cu_amine_oxid,Cu_amine_oxidN2,Cu_amine_oxidN3
Lus10006620	0.096	0	0.377	1.685	3.786	2.396	0	0	0.07	0.174	0.964	0	0	0	0	2.311	0.075	0	4006.Lus10006620	6.48eNA117	336	2CXS2@1|root,2RZBJ@2759|Eukaryota,37UKH@33090|Viridiplantae,3GIWX@35493|Streptophyta,4JPF0@91835|fabids	35493|Streptophyta	S	Early lightNAinduced protein	ELIP	GO:0005575,GO:0005622,GO:0005623,GO:0005737,GO:0006810,GO:0006950,GO:0008150,GO:0009266,GO:0009314,GO:0009408,GO:0009409,GO:0009411,GO:0009416,GO:0009507,GO:0009534,GO:0009535,GO:0009536,GO:0009579,GO:0009628,GO:0009637,GO:0009639,GO:0009642,GO:0009644,GO:0009889,GO:0009987,GO:0010029,GO:0010030,GO:0010114,GO:0010117,GO:0010218,GO:0010224,GO:0010380,GO:0016020,GO:0019222,GO:0031323,GO:0031326,GO:…	NA	NA	NA	NA	NA	NA	NA	NA	NA	NA	Chloroa_bNAbind
Lus10023423	22.502	21.171	9.901	6.589	6.39	5.113	3.424	5.004	2.868	2.762	4.435	2.651	13.199	9.39	1.597	7.966	6.204	4.432	4006.Lus10023423	0	1133	COG0443@1|root,KOG0101@2759|Eukaryota,37K68@33090|Viridiplantae,3GAQN@35493|Streptophyta	35493|Streptophyta	O	Belongs to the heat shock protein 70 family	NA	NA	NA	ko:K03283	ko03040,ko04010,ko04141,ko04144,ko04213,ko04612,ko04915,ko05134,ko05145,ko05162,ko05164,ko05169,map03040,map04010,map04141,map04144,map04213,map04612,map04915,map05134,map05145,map05162,map05164,map05169	M00353,M00355	NA	NA	ko00000,ko00001,ko00002,ko01009,ko03009,ko03029,ko03041,ko03051,ko03110,ko04131,ko04147,ko04516	1.A.33.1	NA	NA	HSP70
Lus10008547	4.615	6.149	7.635	2.625	1.757	1.548	8.083	0.917	4.75	1.533	4.13	5.884	7.245	4.339	8.177	5.726	3.049	2.851	NA	NA	NA	NA	NA	NA	NA	NA	NA	NA	NA	NA	NA	NA	NA	NA	NA	NA	NA	NA
Lus10003894	0	0	0	0.41	1.387	0.692	0	0.707	0	0.503	0.278	0.191	0	0.108	0.328	0.368	0.086	0.263	4006.Lus10003894	1.92eNA238	654	2CMA2@1|root,2QPRM@2759|Eukaryota,37KWZ@33090|Viridiplantae,3G9RK@35493|Streptophyta,4JKPK@91835|fabids	35493|Streptophyta	K	WRKY transcription factor	WRKY53	GO:0000302,GO:0001101,GO:0002376,GO:0003674,GO:0003676,GO:0003677,GO:0003700,GO:0005488,GO:0005575,GO:0005622,GO:0005623,GO:0005634,GO:0005737,GO:0006355,GO:0006950,GO:0006952,GO:0006955,GO:0006979,GO:0007275,GO:0007568,GO:0008150,GO:0009507,GO:0009536,GO:0009605,GO:0009607,GO:0009617,GO:0009636,GO:0009719,GO:0009725,GO:0009751,GO:0009814,GO:0009816,GO:0009889,GO:0009891,GO:0009893,GO:0010033,GO:…	NA	NA	NA	NA	NA	NA	NA	NA	NA	NA	WRKY
Lus10026168	0.088	4.926	1.89	0	0	0	0.208	0.628	0.063	0	0	0	0.618	0.255	0.222	0	0.136	0	NA	NA	NA	NA	NA	NA	NA	NA	NA	NA	NA	NA	NA	NA	NA	NA	NA	NA	NA	NA
Lus10006371	3.701	3.629	2.962	18.127	17.901	6.394	5.308	5.012	4.431	9.726	12.132	5.921	3.651	5.623	1.417	13.15	13.486	4.38	4006.Lus10006371	1.7eNA148	418	2AWPK@1|root,2S3DA@2759|Eukaryota,37VR4@33090|Viridiplantae,3GJCS@35493|Streptophyta,4JQ7Q@91835|fabids	35493|Streptophyta	S	Four repeated domains in the Fasciclin I family of proteins, present in many other contexts.	NA	NA	NA	NA	NA	NA	NA	NA	NA	NA	NA	NA	Fasciclin
Lus10041684	46.438	36.694	30.932	70.186	81.237	90.808	53.98	46.343	17.49	69.2	74.359	94.819	69.197	58.199	26.944	112.672	132.441	105.949	4006.Lus10041684	0	1083	COG1131@1|root,KOG0065@2759|Eukaryota,37P62@33090|Viridiplantae,3GB0P@35493|Streptophyta	35493|Streptophyta	Q	Belongs to the ABC transporter superfamily. ABCG family. PDR (TC 3.A.1.205) subfamily	NA	NA	NA	NA	NA	NA	NA	NA	NA	NA	NA	NA	ABC2_membrane,ABC_tran,ABC_trans_N,PDR_assoc
Lus10006171	7.904	11.935	10.969	21.245	22.368	20.068	10.483	9.723	9.759	14.227	18.941	18.42	6.56	5.786	8.658	11.672	21.609	11.103	4006.Lus10006171	0	1203	COG0534@1|root,KOG1347@2759|Eukaryota,37QAX@33090|Viridiplantae,3GGP7@35493|Streptophyta	35493|Streptophyta	V	Belongs to the multi antimicrobial extrusion (MATE) (TC 2.A.66.1) family	NA	NA	NA	ko:K03327	NA	NA	NA	NA	ko00000,ko02000	2.A.66.1	NA	NA	MatE
Lus10007879	1.173	1.304	1.217	3.274	2.624	4.127	0	0.339	0.513	0.514	0.267	0.366	0	0.241	0.3	0.853	0.688	0.757	4006.Lus10007879	0	1005	KOG1306@1|root,KOG1306@2759|Eukaryota,37R6E@33090|Viridiplantae,3G91P@35493|Streptophyta,4JGPD@91835|fabids	35493|Streptophyta	PT	Belongs to the Ca(2 ) cation antiporter (CaCA) (TC 2.A.19) family	MHX	GO:0000302,GO:0001666,GO:0002028,GO:0003008,GO:0003674,GO:0005215,GO:0005432,GO:0005488,GO:0005509,GO:0005575,GO:0005622,GO:0005623,GO:0005737,GO:0005739,GO:0005856,GO:0005874,GO:0005886,GO:0005887,GO:0005911,GO:0006810,GO:0006811,GO:0006812,GO:0006814,GO:0006816,GO:0006873,GO:0006874,GO:0006875,GO:0006937,GO:0006942,GO:0006950,GO:0006979,GO:0007154,GO:0007165,GO:0007204,GO:0007275,GO:0007399,GO:…	NA	ko:K03452	NA	NA	NA	NA	ko00000,ko02000	2.A.19.6	NA	NA	Na_Ca_ex
Lus10025987	5.652	8.437	10.22	16.593	23.32	21.414	7.324	12.511	15.039	19.558	15.821	18.542	3.967	5.965	13.65	16.531	19.662	17.797	4006.Lus10025987	1.24eNA177	503	2C11N@1|root,2S3A6@2759|Eukaryota,37VDG@33090|Viridiplantae,3GJSJ@35493|Streptophyta	35493|Streptophyta	S	helix loop helix domain	NA	NA	NA	NA	NA	NA	NA	NA	NA	NA	NA	NA	NA
Lus10027343	16.76	40.705	35.112	6.919	6.593	13.18	7.658	10.332	11.551	6.735	5.638	5.408	9.153	7.839	16.848	5.641	6.043	6.771	4006.Lus10027343	4.43eNA222	612	COG0483@1|root,KOG2951@2759|Eukaryota,37M8T@33090|Viridiplantae,3GEX0@35493|Streptophyta,4JDDM@91835|fabids	35493|Streptophyta	G	InositolNA1NAmonophosphatase	NA	GO:0000287,GO:0003674,GO:0003824,GO:0005488,GO:0005575,GO:0005622,GO:0005623,GO:0005737,GO:0005829,GO:0005886,GO:0005975,GO:0005996,GO:0006020,GO:0006021,GO:0006066,GO:0006082,GO:0006732,GO:0006766,GO:0006767,GO:0006793,GO:0006796,GO:0006950,GO:0007154,GO:0007165,GO:0008150,GO:0008152,GO:0008934,GO:0009056,GO:0009058,GO:0009108,GO:0009110,GO:0009266,GO:0009409,GO:0009628,GO:0009987,GO:0010347,GO:…	3.1.3.25,3.1.3.93	ko:K10047,ko:K13104	ko00053,ko00562,ko01100,ko01110,ko04070,map00053,map00562,map01100,map01110,map04070	M00114,M00131	R01185,R01186,R01187,R07674	RC00078	ko00000,ko00001,ko00002,ko01000,ko03041	NA	NA	NA	Inositol_P
Lus10029145	0	0	0.048	1.185	0.474	1.334	0	0	0.107	0.358	0.041	0.467	0.116	1.103	0.125	0.655	0.192	3.895	4006.Lus10029145	3.62eNA270	738	COG5597@1|root,KOG1950@2759|Eukaryota,37MMR@33090|Viridiplantae,3G87B@35493|Streptophyta	35493|Streptophyta	G	Belongs to the glycosyltransferase 8 family	GolS4	GO:0000271,GO:0003674,GO:0003824,GO:0005488,GO:0005536,GO:0005975,GO:0005976,GO:0005977,GO:0005978,GO:0005996,GO:0006012,GO:0006073,GO:0006091,GO:0006112,GO:0006950,GO:0006979,GO:0008150,GO:0008152,GO:0008194,GO:0008378,GO:0008466,GO:0009058,GO:0009059,GO:0009250,GO:0009987,GO:0015980,GO:0016051,GO:0016740,GO:0016757,GO:0016758,GO:0019318,GO:0030246,GO:0033692,GO:0034637,GO:0034645,GO:0035250,GO:…	2.4.1.123	ko:K18819	ko00052,map00052	NA	R01192	RC00005,RC00049,RC02748	ko00000,ko00001,ko01000	NA	GT8	NA	Glyco_transf_8
Lus10003903	3.778	5.434	4.253	9.204	9.347	9.742	4.935	6.972	10.055	7.78	10.026	8.649	6.577	8.147	10.064	13.173	12.052	11.947	4006.Lus10003903	5.67eNA316	860	COG0814@1|root,KOG1303@2759|Eukaryota,37RUC@33090|Viridiplantae,3GG5G@35493|Streptophyta,4JIQK@91835|fabids	35493|Streptophyta	E	GABA transporter	NA	GO:0003333,GO:0003674,GO:0005215,GO:0005342,GO:0005575,GO:0005623,GO:0005886,GO:0006810,GO:0006811,GO:0006820,GO:0006865,GO:0008150,GO:0008509,GO:0008514,GO:0015075,GO:0015171,GO:0015318,GO:0015711,GO:0015849,GO:0016020,GO:0022857,GO:0034220,GO:0044464,GO:0046942,GO:0046943,GO:0051179,GO:0051234,GO:0055085,GO:0071702,GO:0071705,GO:0071944,GO:0098656,GO:1903825,GO:1905039	NA	NA	NA	NA	NA	NA	NA	NA	NA	NA	Aa_trans
Lus10036177	1.014	1.519	1.213	12.92	20.092	1.518	7.466	5.282	7.846	6.464	10.804	2.225	8.13	3.384	9.257	9.786	9.077	0.7	4006.Lus10036177	2.23eNA235	646	COG0596@1|root,KOG4178@2759|Eukaryota,37JY0@33090|Viridiplantae,3GCB0@35493|Streptophyta	35493|Streptophyta	I	Bifunctional epoxide hydrolase 2NAlike	NA	GO:0000287,GO:0001676,GO:0002532,GO:0002538,GO:0002539,GO:0003008,GO:0003013,GO:0003674,GO:0003824,GO:0004301,GO:0005488,GO:0005575,GO:0005622,GO:0005623,GO:0005737,GO:0005777,GO:0005829,GO:0006082,GO:0006629,GO:0006631,GO:0006793,GO:0006796,GO:0006950,GO:0006952,GO:0006954,GO:0007600,GO:0008015,GO:0008150,GO:0008152,GO:0008217,GO:0009987,GO:0016311,GO:0016787,GO:0016788,GO:0016791,GO:0016801,GO:…	NA	NA	NA	NA	NA	NA	NA	NA	NA	NA	Abhydrolase_1,Abhydrolase_6
Lus10001128	0.73	1.074	1.298	3.972	2.863	4.31	2.879	1.107	2.107	3.776	1.106	1.139	1.012	1.35	1.23	1.427	2.261	1.57	4006.Lus10001128	7.18eNA192	532	28M03@1|root,2RGKB@2759|Eukaryota,37T1E@33090|Viridiplantae,3GD1U@35493|Streptophyta,4JKRG@91835|fabids	35493|Streptophyta	S	Carbohydrate esterase	NA	NA	NA	NA	NA	NA	NA	NA	NA	NA	NA	NA	SASA
Lus10016114	3.527	5.249	5.383	13.317	9.332	13.502	6.454	2.522	6.667	2.103	3.94	14.834	5.627	15.102	4.279	4.668	6.392	14.566	4006.Lus10016114	9.01eNA178	495	28IMD@1|root,2QQUI@2759|Eukaryota,37PA5@33090|Viridiplantae,3G7F3@35493|Streptophyta,4JDGP@91835|fabids	35493|Streptophyta	S	Protein of unknown function, DUF547	NA	NA	NA	NA	NA	NA	NA	NA	NA	NA	NA	NA	DUF547,LzipperNAMIP1
Lus10031834	1.299	1.571	0.886	4.787	2.756	4.843	1.398	0.563	1.932	1.672	1.215	4.766	2.587	8.431	3.251	2.052	0.732	7.758	4006.Lus10031834	0	908	KOG0589@1|root,KOG0589@2759|Eukaryota,37QPD@33090|Viridiplantae,3GCMD@35493|Streptophyta,4JGN3@91835|fabids	35493|Streptophyta	T	Serine threonineNAprotein kinase	NA	GO:0000226,GO:0005575,GO:0005622,GO:0005623,GO:0005737,GO:0006464,GO:0006468,GO:0006521,GO:0006793,GO:0006796,GO:0006807,GO:0006996,GO:0007010,GO:0007017,GO:0007275,GO:0008150,GO:0008152,GO:0009653,GO:0009791,GO:0009889,GO:0009890,GO:0009892,GO:0009987,GO:0010015,GO:0010101,GO:0010102,GO:0010311,GO:0010364,GO:0010366,GO:0010565,GO:0010817,GO:0016043,GO:0016310,GO:0019222,GO:0019538,GO:0022622,GO:…	2.7.11.1	ko:K08857	NA	NA	NA	NA	ko00000,ko01000,ko01001,ko03036,ko03400	NA	NA	NA	Pkinase
Lus10007424	0.155	0.67	1.165	3.863	3.524	4.151	0.245	3.25	2.466	2.853	3.713	3.467	0.061	0.602	2.312	2.87	4.452	3.983	4006.Lus10007424	9.68eNA251	687	COG0110@1|root,KOG4750@2759|Eukaryota,37Q64@33090|Viridiplantae,3GA20@35493|Streptophyta,4JENQ@91835|fabids	35493|Streptophyta	E	Serine acetyltransferase	NA	GO:0000096,GO:0000097,GO:0000103,GO:0003674,GO:0003824,GO:0005575,GO:0005622,GO:0005623,GO:0005737,GO:0005829,GO:0006082,GO:0006520,GO:0006534,GO:0006790,GO:0006807,GO:0008150,GO:0008152,GO:0008374,GO:0008652,GO:0009001,GO:0009058,GO:0009069,GO:0009070,GO:0009987,GO:0016053,GO:0016407,GO:0016412,GO:0016413,GO:0016740,GO:0016746,GO:0016747,GO:0019344,GO:0019752,GO:0043436,GO:0044237,GO:0044238,GO:…	2.3.1.30	ko:K00640	ko00270,ko00920,ko01100,ko01110,ko01120,ko01200,ko01230,ko05111,map00270,map00920,map01100,map01110,map01120,map01200,map01230,map05111	M00021	R00586	RC00004,RC00041	ko00000,ko00001,ko00002,ko01000	NA	NA	NA	Hexapep,SATase_N
Lus10022463	8.289	24.207	21.582	6.107	4.768	3.393	4.073	13.121	15.78	6.048	7.176	4.324	11.743	14.331	11.12	7.383	7.161	2.377	4006.Lus10022463	8.48eNA139	399	28KBI@1|root,2QSSJ@2759|Eukaryota,37JNG@33090|Viridiplantae,3GHJK@35493|Streptophyta,4JG6Y@91835|fabids	35493|Streptophyta	S	LOB domainNAcontaining protein	NA	GO:0000003,GO:0003002,GO:0003006,GO:0006355,GO:0007275,GO:0007389,GO:0008150,GO:0009653,GO:0009791,GO:0009889,GO:0009908,GO:0009954,GO:0009965,GO:0010016,GO:0010468,GO:0010556,GO:0019219,GO:0019222,GO:0022414,GO:0031323,GO:0031326,GO:0032501,GO:0032502,GO:0048366,GO:0048367,GO:0048437,GO:0048438,GO:0048441,GO:0048465,GO:0048608,GO:0048731,GO:0048827,GO:0048856,GO:0050789,GO:0050794,GO:0051171,GO:…	NA	NA	NA	NA	NA	NA	NA	NA	NA	NA	LOB
Lus10034491	89.809	225.599	129.7	59.853	47.831	45.896	80.649	60.133	125.884	82.62	100.566	81.401	82.741	118.961	59.099	83.477	74.428	63.892	4006.Lus10034491	0	1061	28JI0@1|root,2QRX8@2759|Eukaryota,37RUF@33090|Viridiplantae,3GF60@35493|Streptophyta,4JMM2@91835|fabids	35493|Streptophyta	S	NodulinNAlike	NA	NA	NA	NA	NA	NA	NA	NA	NA	NA	NA	NA	NodulinNAlike
Lus10001016	22.004	14.131	20.048	39.291	40.148	39.27	35.373	15.837	15.715	25.642	25.627	38.928	41.642	18.605	25.615	29.732	27.146	29.914	4006.Lus10001016	6.89eNA231	635	COG0014@1|root,KOG4165@2759|Eukaryota,37QQV@33090|Viridiplantae,3G949@35493|Streptophyta,4JD0K@91835|fabids	35493|Streptophyta	E	P5CS plays a key role in proline biosynthesis, leading to osmoregulation in plants	P5CS	GO:0000003,GO:0001101,GO:0003006,GO:0003674,GO:0003824,GO:0004350,GO:0005575,GO:0005622,GO:0005623,GO:0005737,GO:0005829,GO:0005911,GO:0006082,GO:0006520,GO:0006560,GO:0006561,GO:0006807,GO:0006950,GO:0006970,GO:0006972,GO:0006979,GO:0007275,GO:0008150,GO:0008152,GO:0008652,GO:0009058,GO:0009064,GO:0009084,GO:0009414,GO:0009415,GO:0009506,GO:0009507,GO:0009536,GO:0009555,GO:0009628,GO:0009651,GO:…	1.2.1.41,2.7.2.11	ko:K12657	ko00330,ko01100,ko01110,ko01230,map00330,map01100,map01110,map01230	M00015	R00239,R03313	RC00002,RC00043,RC00684	ko00000,ko00001,ko00002,ko01000	NA	NA	NA	AA_kinase,Aldedh
Lus10029700	1.545	2.342	2.819	5.192	6.046	9.812	4.348	3.816	2.591	5.923	3.203	4.445	1.764	5.503	4.328	1.969	6.663	8.031	4006.Lus10029700	1.01eNA310	846	COG5024@1|root,KOG0654@2759|Eukaryota,37QNA@33090|Viridiplantae,3GFDJ@35493|Streptophyta,4JGK4@91835|fabids	35493|Streptophyta	D	Belongs to the cyclin family	NA	GO:0000003,GO:0000280,GO:0003006,GO:0005575,GO:0005622,GO:0005623,GO:0005634,GO:0005737,GO:0006996,GO:0007049,GO:0007135,GO:0007140,GO:0007275,GO:0007276,GO:0008150,GO:0009555,GO:0009556,GO:0009987,GO:0016043,GO:0019953,GO:0022402,GO:0022412,GO:0022414,GO:0032501,GO:0032502,GO:0032504,GO:0034293,GO:0043226,GO:0043227,GO:0043229,GO:0043231,GO:0043934,GO:0044424,GO:0044464,GO:0044703,GO:0048229,GO:…	NA	ko:K06627	ko04110,ko04152,ko04218,ko04914,ko05161,ko05165,ko05169,ko05203,map04110,map04152,map04218,map04914,map05161,map05165,map05169,map05203	M00693	NA	NA	ko00000,ko00001,ko00002,ko03032,ko03036	NA	NA	NA	Cyclin_C,Cyclin_N
Lus10012970	10.914	17.315	18.985	6.449	7.57	5.122	13.103	14.709	28.435	9.489	13.851	9.912	15.818	23.095	21.968	6.809	16.185	3.923	4006.Lus10012970	0	902	2CMHK@1|root,2QQD1@2759|Eukaryota,37T7G@33090|Viridiplantae,3GGSD@35493|Streptophyta	35493|Streptophyta	S	Plant family of unknown function (DUF810)	NA	NA	NA	NA	NA	NA	NA	NA	NA	NA	NA	NA	DUF810
Lus10018309	8.56	5.521	6.527	2.55	1.207	0.551	6.718	10.268	8.053	5.382	6.437	2.413	8.22	12.967	13.893	8.121	3.38	1.316	4006.Lus10017143	8.87eNA279	791	28I92@1|root,2QQJE@2759|Eukaryota,37M5G@33090|Viridiplantae,3GG0S@35493|Streptophyta,4JI21@91835|fabids	35493|Streptophyta	T	Belongs to the disease resistance NBNALRR family	NA	NA	NA	NA	NA	NA	NA	NA	NA	NA	NA	NA	NBNAARC,TIR
Lus10007849	46.932	26.252	24.804	11.882	8.102	14.522	18.62	9.938	14.797	13.589	11.274	12.381	21.745	12.227	23.165	12.256	5.891	11.734	4006.Lus10007849	2.13eNA208	578	KOG0483@1|root,KOG0483@2759|Eukaryota,37JK7@33090|Viridiplantae,3GEGW@35493|Streptophyta,4JJRW@91835|fabids	35493|Streptophyta	K	HomeoboxNAleucine zipper protein	NA	GO:0000902,GO:0003674,GO:0003676,GO:0003677,GO:0003700,GO:0005488,GO:0005515,GO:0005575,GO:0005622,GO:0005623,GO:0005634,GO:0006355,GO:0007154,GO:0007165,GO:0007275,GO:0008150,GO:0008283,GO:0009314,GO:0009416,GO:0009628,GO:0009639,GO:0009641,GO:0009653,GO:0009719,GO:0009725,GO:0009733,GO:0009735,GO:0009826,GO:0009889,GO:0009890,GO:0009892,GO:0009987,GO:0010016,GO:0010017,GO:0010033,GO:0010218,GO:…	NA	ko:K09338	NA	NA	NA	NA	ko00000,ko03000	NA	NA	NA	HALZ,HDNAZIP_N,Homeobox
Lus10025086	1.082	1.556	1.529	5.537	5.072	4.653	2.371	2.006	2.516	2.824	3.208	4.335	0.423	0.116	4.154	4.078	1.024	0.711	3694.POPTR_0009s14070.1	1.54eNA20	88.6	2CYQR@1|root,2S5QT@2759|Eukaryota,37WAN@33090|Viridiplantae,3GKPU@35493|Streptophyta,4JUR3@91835|fabids	35493|Streptophyta	NA	NA	NA	NA	NA	NA	NA	NA	NA	NA	NA	NA	NA	NA	NA
Lus10008974	2.39	2.807	3.776	1.304	1.358	1.346	2.22	2.208	3.768	2.143	2.111	1.018	4.32	4.099	5.072	0.439	1.289	9.312	4006.Lus10008974	0	2120	COG1874@1|root,KOG0496@2759|Eukaryota	2759|Eukaryota	G	betaNAgalactosidase activity	BGAL12	GO:0003674,GO:0003824,GO:0004553,GO:0004565,GO:0005575,GO:0005576,GO:0005618,GO:0005622,GO:0005623,GO:0005737,GO:0005773,GO:0005911,GO:0009505,GO:0009506,GO:0015925,GO:0016787,GO:0016798,GO:0030054,GO:0030312,GO:0043226,GO:0043227,GO:0043229,GO:0043231,GO:0044424,GO:0044444,GO:0044464,GO:0048046,GO:0055044,GO:0071944	3.2.1.23	ko:K12309	ko00052,ko00511,ko00531,ko00600,ko00604,ko01100,ko04142,map00052,map00511,map00531,map00600,map00604,map01100,map04142	M00079	R01678,R03355,R04633,R06010,R07807	RC00049	ko00000,ko00001,ko00002,ko01000,ko04147	NA	NA	NA	Gal_Lectin,Glyco_hydro_35
Lus10042492	20.52	24.94	15.431	60.077	56.665	38.941	29.954	22.631	12.264	48.277	37.28	33.256	26.946	56.969	17.547	75.364	76.026	47.205	4006.Lus10042492	5.06eNA83	244	2BUBY@1|root,2S230@2759|Eukaryota,37VC4@33090|Viridiplantae,3GJCG@35493|Streptophyta,4JQD4@91835|fabids	35493|Streptophyta	S	Glucan endoNA1,3NAbetaNAglucosidaseNAlike	NA	NA	NA	NA	NA	NA	NA	NA	NA	NA	NA	NA	X8
Lus10023415	1.981	0.777	1.938	3.814	10.875	9.643	2.343	1.288	8.965	3.904	4.354	3.787	1.056	0.523	9.634	7.745	6.904	6.446	4006.Lus10023415	7.3eNA143	402	KOG2056@1|root,KOG2056@2759|Eukaryota,37TJV@33090|Viridiplantae,3GANP@35493|Streptophyta	35493|Streptophyta	F	ENTH domain	NA	NA	NA	ko:K12471	ko04144,map04144	NA	NA	NA	ko00000,ko00001,ko04131	NA	NA	NA	ENTH
Lus10031454	0	0.209	0	2.8	0.62	2.816	0.255	1.593	0.187	2.162	1.132	5.052	0.076	1.567	0.49	0	0.301	3.023	4006.Lus10031454	2.25eNA203	562	COG1878@1|root,2QRBQ@2759|Eukaryota,37SYB@33090|Viridiplantae,3G76A@35493|Streptophyta,4JN4N@91835|fabids	35493|Streptophyta	S	Kynurenine formamidaseNAlike	NA	NA	NA	NA	NA	NA	NA	NA	NA	NA	NA	NA	Cyclase
Lus10037664	0.084	1.445	0.819	6.554	4.254	6.943	0.924	0.266	0.06	1.891	0.558	5.965	1.768	14.357	1.411	4.986	0	20.706	4006.Lus10037664	1.15eNA151	426	2BYKQ@1|root,2QT7C@2759|Eukaryota,37JQ7@33090|Viridiplantae,3G9TG@35493|Streptophyta,4JKYT@91835|fabids	35493|Streptophyta	S	AuxinNAbinding protein	NA	NA	NA	NA	NA	NA	NA	NA	NA	NA	NA	NA	Cupin_1
Lus10014453	0.117	1.389	0.057	5.446	8.027	6.231	0.416	1.116	0.634	0.74	1.709	3.217	2.404	0.964	0	5.957	3.447	0.52	4006.Lus10014453	1.52eNA179	504	COG5147@1|root,KOG0048@2759|Eukaryota,37T91@33090|Viridiplantae,3GD93@35493|Streptophyta,4JFDA@91835|fabids	35493|Streptophyta	K	transcription factor	NA	NA	NA	ko:K09422	NA	NA	NA	NA	ko00000,ko03000	NA	NA	NA	Myb_DNANAbinding
Lus10001778	27.039	330.288	78.607	0	0.211	2.886	0	0	0	0	0	0	0.774	0.106	0.093	0	0	0	4006.Lus10020251	1.49eNA43	149	COG3979@1|root,KOG4742@2759|Eukaryota	2759|Eukaryota	P	chitin catabolic process	NA	NA	NA	NA	NA	NA	NA	NA	NA	NA	NA	NA	Barwin,Glyco_hydro_19
Lus10040482	3.77	1.865	2.504	8.791	8.654	6.19	4.856	3.078	2.82	5.718	6.575	4.513	4.666	4.658	1.923	16.393	10.876	4.584	4006.Lus10040482	0	997	KOG0254@1|root,KOG0254@2759|Eukaryota,37IW9@33090|Viridiplantae,3GC0D@35493|Streptophyta,4JF3H@91835|fabids	35493|Streptophyta	U	Belongs to the major facilitator superfamily. Sugar transporter (TC 2.A.1.1) family	NA	GO:0003674,GO:0005215,GO:0005351,GO:0005354,GO:0005355,GO:0005365,GO:0005402,GO:0005575,GO:0005623,GO:0005886,GO:0006810,GO:0006811,GO:0006812,GO:0007275,GO:0008150,GO:0008324,GO:0008643,GO:0008645,GO:0009653,GO:0009791,GO:0010015,GO:0010101,GO:0010102,GO:0010311,GO:0015075,GO:0015077,GO:0015078,GO:0015144,GO:0015145,GO:0015146,GO:0015148,GO:0015149,GO:0015166,GO:0015168,GO:0015291,GO:0015293,GO:…	NA	NA	NA	NA	NA	NA	NA	NA	NA	NA	Sugar_tr
Lus10005134	58.64	54.238	81.173	28.741	35.419	22.821	30.707	81.873	88.745	31.713	48.668	47.53	66.178	37.882	51.651	45.26	30.979	25.084	4006.Lus10005134	0	1459	KOG0724@1|root,KOG0724@2759|Eukaryota,37STC@33090|Viridiplantae,3GGWA@35493|Streptophyta,4JDZ4@91835|fabids	35493|Streptophyta	K	Protein LHYNAlike isoform X1	CCA1	GO:0000003,GO:0001067,GO:0001101,GO:0003006,GO:0003674,GO:0003676,GO:0003677,GO:0003700,GO:0005488,GO:0005575,GO:0005622,GO:0005623,GO:0005634,GO:0006355,GO:0006950,GO:0006970,GO:0007275,GO:0007623,GO:0008150,GO:0009266,GO:0009314,GO:0009409,GO:0009416,GO:0009628,GO:0009648,GO:0009651,GO:0009719,GO:0009723,GO:0009725,GO:0009733,GO:0009737,GO:0009739,GO:0009751,GO:0009753,GO:0009791,GO:0009889,GO:…	NA	ko:K12133,ko:K12134	ko04712,map04712	NA	NA	NA	ko00000,ko00001,ko03000	NA	NA	NA	Myb_DNANAbinding
Lus10027491	13.572	15.686	9.688	5.566	5.432	7.011	7.13	9.84	8.216	6.142	5.872	5.814	7.344	6.718	8.343	3.928	4.681	5.332	4006.Lus10027491	0	1228	28K0H@1|root,2QSEZ@2759|Eukaryota,37J0T@33090|Viridiplantae,3GGV7@35493|Streptophyta,4JGBE@91835|fabids	35493|Streptophyta	S	zinc finger	NA	NA	NA	NA	NA	NA	NA	NA	NA	NA	NA	NA	NA
Lus10039046	36.296	57.028	39.136	20.435	15.892	23.694	24.649	19.758	18.722	25.346	19.015	18.649	26.816	23.143	27.371	17.673	15.472	22.42	4006.Lus10039046	1.75eNA254	697	COG0483@1|root,KOG2951@2759|Eukaryota,37M8T@33090|Viridiplantae,3GEX0@35493|Streptophyta,4JDDM@91835|fabids	35493|Streptophyta	G	InositolNA1NAmonophosphatase	NA	GO:0000287,GO:0003674,GO:0003824,GO:0005488,GO:0005575,GO:0005622,GO:0005623,GO:0005737,GO:0005829,GO:0005886,GO:0005975,GO:0005996,GO:0006020,GO:0006021,GO:0006066,GO:0006082,GO:0006732,GO:0006766,GO:0006767,GO:0006793,GO:0006796,GO:0006950,GO:0007154,GO:0007165,GO:0008150,GO:0008152,GO:0008934,GO:0009056,GO:0009058,GO:0009108,GO:0009110,GO:0009266,GO:0009409,GO:0009628,GO:0009987,GO:0010347,GO:…	3.1.3.25,3.1.3.93	ko:K10047,ko:K13104	ko00053,ko00562,ko01100,ko01110,ko04070,map00053,map00562,map01100,map01110,map04070	M00114,M00131	R01185,R01186,R01187,R07674	RC00078	ko00000,ko00001,ko00002,ko01000,ko03041	NA	NA	NA	Inositol_P
Lus10022193	41.805	37.025	41.848	20.837	11.637	7.717	28.186	17.437	21.966	16.755	16.719	14.004	47.789	35.044	21.927	20.041	23.842	12.813	4006.Lus10022193	2.89eNA275	751	COG3491@1|root,KOG0143@2759|Eukaryota,37PC4@33090|Viridiplantae,3GH2V@35493|Streptophyta,4JDJ0@91835|fabids	35493|Streptophyta	Q	Belongs to the iron ascorbateNAdependent oxidoreductase family	NA	NA	NA	NA	NA	NA	NA	NA	NA	NA	NA	NA	2OGNAFeII_Oxy,DIOX_N
Lus10018063	3.923	8.745	4.35	1.204	0.251	1.175	1.754	1.143	1.793	1.299	2.508	1.572	2.915	1.267	0.661	1.406	0.506	0	4006.Lus10018063	3.46eNA95	277	COG0034@1|root,KOG0572@2759|Eukaryota,37NGI@33090|Viridiplantae,3GDR7@35493|Streptophyta,4JG0F@91835|fabids	35493|Streptophyta	F	Glutamine phosphoribosylpyrophosphate amidotransferase	NA	GO:0003674,GO:0003824,GO:0004044,GO:0005575,GO:0005618,GO:0005622,GO:0005623,GO:0005737,GO:0005829,GO:0006139,GO:0006144,GO:0006163,GO:0006164,GO:0006725,GO:0006753,GO:0006793,GO:0006796,GO:0006807,GO:0006996,GO:0008150,GO:0008152,GO:0009058,GO:0009112,GO:0009113,GO:0009117,GO:0009165,GO:0009507,GO:0009532,GO:0009536,GO:0009570,GO:0009657,GO:0009658,GO:0009987,GO:0016043,GO:0016740,GO:0016757,GO:…	2.4.2.14	ko:K00764	ko00230,ko00250,ko01100,ko01110,ko01130,map00230,map00250,map01100,map01110,map01130	M00048	R01072	RC00010,RC02724,RC02752	ko00000,ko00001,ko00002,ko01000,ko01002	NA	NA	NA	GATase_7,Pribosyltran
Lus10030414	340.666	233.354	175.777	764.864	754.917	500.455	298.435	277.691	179.88	522.734	381.652	418.735	563.996	213.885	152.313	838.673	681.737	413.078	4006.Lus10030414	1.07eNA150	423	COG0625@1|root,KOG0867@2759|Eukaryota,37I4E@33090|Viridiplantae,3GBH9@35493|Streptophyta,4JP3A@91835|fabids	35493|Streptophyta	O	Belongs to the GST superfamily	NA	GO:0003674,GO:0003824,GO:0004364,GO:0005488,GO:0005575,GO:0005622,GO:0005623,GO:0005634,GO:0005737,GO:0005773,GO:0005774,GO:0006518,GO:0006575,GO:0006749,GO:0006790,GO:0006807,GO:0006950,GO:0006952,GO:0006970,GO:0008150,GO:0008152,GO:0009056,GO:0009266,GO:0009404,GO:0009407,GO:0009409,GO:0009507,GO:0009526,GO:0009532,GO:0009536,GO:0009570,GO:0009579,GO:0009605,GO:0009607,GO:0009617,GO:0009628,GO:…	2.5.1.18	ko:K00799	ko00480,ko00980,ko00982,ko00983,ko01524,ko05200,ko05204,ko05225,ko05418,map00480,map00980,map00982,map00983,map01524,map05200,map05204,map05225,map05418	NA	R03522,R07002,R07003,R07004,R07023,R07024,R07025,R07026,R07069,R07070,R07083,R07084,R07091,R07092,R07093,R07094,R07100,R07113,R07116,R08280,R09409,R11905	RC00004,RC00069,RC00840,RC00948,RC01704,RC01705,RC01706,RC01758,RC01759,RC01765,RC01767,RC01769,RC02243,RC02527,RC02939,RC02940,RC02942,RC02943,RC02944	ko00000,ko00001,ko01000,ko02000	1.A.12.2.2,1.A.12.3.2	NA	NA	GST_C,GST_N
Lus10040810	4.997	6.967	5.008	21.102	10.866	18.024	9.902	5.423	2.638	12.771	10.365	15.693	10.723	5.904	4.005	11.896	7.552	6.058	4006.Lus10040810	1.2eNA84	251	2CXU2@1|root,2RZS0@2759|Eukaryota,37UQ3@33090|Viridiplantae,3GIYH@35493|Streptophyta,4JTV9@91835|fabids	35493|Streptophyta	U	Outer envelope pore protein 16	NA	GO:0001101,GO:0003333,GO:0003674,GO:0005215,GO:0005342,GO:0005488,GO:0005515,GO:0005575,GO:0005622,GO:0005623,GO:0005737,GO:0005739,GO:0005740,GO:0005743,GO:0005744,GO:0005773,GO:0006605,GO:0006626,GO:0006810,GO:0006811,GO:0006820,GO:0006839,GO:0006865,GO:0006886,GO:0006950,GO:0006996,GO:0007005,GO:0008104,GO:0008150,GO:0008509,GO:0008514,GO:0009266,GO:0009409,GO:0009507,GO:0009513,GO:0009526,GO:…	NA	NA	NA	NA	NA	NA	NA	NA	NA	NA	Tim17
Lus10040743	0.081	0	0.04	0.712	0.781	0.76	0	0.421	0	0.331	0.849	0.699	0.43	0.473	0.103	0.573	0.284	4.216	4006.Lus10040743	1.44eNA311	849	28J07@1|root,2QRC4@2759|Eukaryota,37KYJ@33090|Viridiplantae,3GDIJ@35493|Streptophyta,4JGDP@91835|fabids	35493|Streptophyta	NA	NA	NA	NA	NA	NA	NA	NA	NA	NA	NA	NA	NA	NA	Pkinase
Lus10012668	50.053	139.034	129.124	29.88	31.694	9.898	36.159	84.882	124.755	31.72	40.019	36.707	39.687	83.605	46.497	25.265	26.799	6.925	4006.Lus10012668	2.83eNA265	724	KOG0198@1|root,KOG0198@2759|Eukaryota,37K9V@33090|Viridiplantae,3GDF6@35493|Streptophyta	35493|Streptophyta	T	MitogenNAactivated protein kinase kinase kinase	NA	GO:0000226,GO:0001932,GO:0001934,GO:0003674,GO:0003824,GO:0004672,GO:0004674,GO:0005575,GO:0005576,GO:0005622,GO:0005623,GO:0005737,GO:0005938,GO:0006464,GO:0006468,GO:0006793,GO:0006796,GO:0006807,GO:0006950,GO:0006996,GO:0007010,GO:0007017,GO:0007154,GO:0007165,GO:0007346,GO:0008150,GO:0008152,GO:0009653,GO:0009893,GO:0009987,GO:0010562,GO:0010604,GO:0016043,GO:0016301,GO:0016310,GO:0016740,GO:…	NA	NA	NA	NA	NA	NA	NA	NA	NA	NA	Pkinase
Lus10002767	8.623	3.927	7.311	1.765	1.745	2.251	20.782	9.668	7.259	9.693	11.103	11.678	7.643	3.434	5.731	9.034	6.975	4.478	4006.Lus10002767	5eNA135	382	2CMBS@1|root,2QPX1@2759|Eukaryota,37TPJ@33090|Viridiplantae,3GI64@35493|Streptophyta,4JNXW@91835|fabids	35493|Streptophyta	S	Cyclic phosphodiesteraseNAlike	NA	GO:0000394,GO:0003674,GO:0003824,GO:0004112,GO:0004113,GO:0005575,GO:0005622,GO:0005623,GO:0005737,GO:0006139,GO:0006388,GO:0006396,GO:0006399,GO:0006725,GO:0006753,GO:0006793,GO:0006796,GO:0006807,GO:0008033,GO:0008081,GO:0008150,GO:0008152,GO:0008380,GO:0009117,GO:0009187,GO:0009987,GO:0010467,GO:0016070,GO:0016787,GO:0016788,GO:0019637,GO:0034470,GO:0034641,GO:0034660,GO:0042578,GO:0043170,GO:…	NA	NA	NA	NA	NA	NA	NA	NA	NA	NA	2_5_RNA_ligase2,CPDase
Lus10027761	4.4	4.061	4.304	10.861	13.001	7.523	5.438	4.036	3.862	6.146	6.656	7.086	6.385	4.922	4.853	10.918	7.694	7.219	4006.Lus10027761	1.58eNA283	775	KOG2532@1|root,KOG2532@2759|Eukaryota,37NN0@33090|Viridiplantae,3GEMK@35493|Streptophyta,4JKPY@91835|fabids	35493|Streptophyta	G	anion transporter 3	NA	GO:0003674,GO:0005215,GO:0005315,GO:0005575,GO:0005622,GO:0005623,GO:0005737,GO:0006810,GO:0006811,GO:0006820,GO:0008150,GO:0009536,GO:0015291,GO:0015318,GO:0016020,GO:0016021,GO:0022804,GO:0022857,GO:0031224,GO:0034220,GO:0043226,GO:0043227,GO:0043229,GO:0043231,GO:0044424,GO:0044425,GO:0044444,GO:0044464,GO:0051179,GO:0051234,GO:0055085,GO:0098656	NA	ko:K08193	NA	NA	NA	NA	ko00000,ko02000	2.A.1.14	NA	NA	MFS_1
Lus10037968	3.45	3.052	2.644	1.508	1.646	1.461	4.564	4.572	4.99	1.608	2.876	2.511	1.884	2.865	3.71	1.92	3.706	1.477	4006.Lus10037968	1.74eNA282	830	KOG4197@1|root,KOG4197@2759|Eukaryota,37IAD@33090|Viridiplantae,3GFSJ@35493|Streptophyta,4JHPK@91835|fabids	35493|Streptophyta	O	Pentatricopeptide repeatNAcontaining protein	NA	GO:0003674,GO:0003676,GO:0003723,GO:0003824,GO:0004518,GO:0004519,GO:0005488,GO:0005575,GO:0005622,GO:0005623,GO:0006139,GO:0006725,GO:0006807,GO:0008150,GO:0008152,GO:0009451,GO:0009987,GO:0016070,GO:0016787,GO:0016788,GO:0034641,GO:0043170,GO:0043226,GO:0043227,GO:0043229,GO:0043231,GO:0043412,GO:0044237,GO:0044238,GO:0044424,GO:0044464,GO:0046483,GO:0071704,GO:0090304,GO:0090305,GO:0097159,GO:…	NA	ko:K17964	NA	NA	NA	NA	ko00000,ko03029	NA	NA	NA	PPR,PPR_1,PPR_2,PPR_3,PPR_long
Lus10015744	0.586	0.379	0.802	1.618	2.545	2.509	0.062	0.558	0.451	1.093	0.879	1.474	0.321	0.719	0.46	1.259	1.149	2.171	4006.Lus10015744	0	949	KOG1192@1|root,KOG1192@2759|Eukaryota,37KEN@33090|Viridiplantae,3GARH@35493|Streptophyta	35493|Streptophyta	CG	Belongs to the UDPNAglycosyltransferase family	NA	NA	NA	NA	NA	NA	NA	NA	NA	NA	NA	NA	UDPGT
Lus10022467	13.012	12.05	15.462	6.086	7.51	6.967	5.105	6.441	6.488	2.585	6.304	4.62	7.592	6.666	7.06	7.156	7.229	6.207	4006.Lus10015532	1.79eNA129	374	28P9T@1|root,2QVWZ@2759|Eukaryota,37THJ@33090|Viridiplantae	33090|Viridiplantae	S	esterase	NA	NA	NA	NA	NA	NA	NA	NA	NA	NA	NA	NA	Abhydrolase_1,Abhydrolase_6
Lus10002367	0.123	0	0	2.825	2.941	1.018	0.387	0	0	0.222	7.469	0.948	0	1.189	0.103	6.699	5.513	0	4006.Lus10002366	5.24eNA96	281	COG0534@1|root,KOG1347@2759|Eukaryota,37NRQ@33090|Viridiplantae,3G78Z@35493|Streptophyta,4JJ0U@91835|fabids	35493|Streptophyta	V	Belongs to the multi antimicrobial extrusion (MATE) (TC 2.A.66.1) family	NA	GO:0003674,GO:0005215,GO:0005575,GO:0005622,GO:0005623,GO:0005737,GO:0005773,GO:0005774,GO:0006810,GO:0006855,GO:0008150,GO:0015238,GO:0015893,GO:0016020,GO:0022857,GO:0031090,GO:0042221,GO:0042493,GO:0043226,GO:0043227,GO:0043229,GO:0043231,GO:0044422,GO:0044424,GO:0044437,GO:0044444,GO:0044446,GO:0044464,GO:0050896,GO:0051179,GO:0051234,GO:0055085,GO:0098588,GO:0098805	NA	ko:K03327	NA	NA	NA	NA	ko00000,ko02000	2.A.66.1	NA	NA	MatE
Lus10037085	16.116	26.807	17.528	10.353	8.251	7.192	18.599	27.529	20.658	12.535	12.228	11.27	24.109	14.933	16.575	15.437	16.7	10.523	4006.Lus10037085	2.11eNA290	793	KOG1441@1|root,KOG1441@2759|Eukaryota,37KSC@33090|Viridiplantae,3GFZ2@35493|Streptophyta,4JFNN@91835|fabids	35493|Streptophyta	EG	Triose phosphate phosphate translocator	NA	GO:0003674,GO:0005215,GO:0005342,GO:0005575,GO:0005622,GO:0005623,GO:0005737,GO:0006810,GO:0006811,GO:0006820,GO:0008028,GO:0008150,GO:0008509,GO:0008514,GO:0008643,GO:0009314,GO:0009416,GO:0009507,GO:0009526,GO:0009536,GO:0009628,GO:0009642,GO:0009643,GO:0009941,GO:0015075,GO:0015120,GO:0015144,GO:0015318,GO:0015605,GO:0015711,GO:0015713,GO:0015717,GO:0015718,GO:0015748,GO:0015849,GO:0016020,GO:…	NA	ko:K15283	NA	NA	NA	NA	ko00000,ko02000	2.A.7.9	NA	NA	TPT
Lus10014382	1.241	1.046	0.512	2.518	2.788	5.748	0.704	1.202	0.602	1.752	1.617	2.53	0.387	1.033	1.029	1.459	1.727	4.073	4006.Lus10014382	0	1882	COG0296@1|root,KOG0470@2759|Eukaryota,37I8Y@33090|Viridiplantae,3GCIF@35493|Streptophyta,4JJ7S@91835|fabids	35493|Streptophyta	G	1,4NAalphaNAglucanNAbranching enzyme	NA	GO:0001678,GO:0003674,GO:0003824,GO:0003844,GO:0005575,GO:0005622,GO:0005623,GO:0005737,GO:0005975,GO:0005976,GO:0005982,GO:0006073,GO:0008150,GO:0008152,GO:0009058,GO:0009059,GO:0009314,GO:0009416,GO:0009501,GO:0009507,GO:0009532,GO:0009536,GO:0009570,GO:0009628,GO:0009743,GO:0009744,GO:0009746,GO:0009749,GO:0009750,GO:0009987,GO:0010021,GO:0010033,GO:0016740,GO:0016757,GO:0016758,GO:0019725,GO:…	2.4.1.18	ko:K00700	ko00500,ko01100,ko01110,map00500,map01100,map01110	M00565	R02110	NA	ko00000,ko00001,ko00002,ko01000,ko04147	NA	CBM48,GH13	NA	AlphaNAamylase,AlphaNAamylase_C,CBM_48
Lus10026896	1.798	1.337	1.456	3.825	4.16	4.455	2.347	0.985	3.534	3.248	2.843	3.299	2.182	2.342	6.477	3.333	5.042	3.815	4006.Lus10026896	5.48eNA201	557	29VFE@1|root,2RXKY@2759|Eukaryota,37U03@33090|Viridiplantae,3GHF1@35493|Streptophyta	35493|Streptophyta	S	INO80 complex subunit DNAlike	NA	NA	NA	ko:K18401	NA	NA	NA	NA	ko00000,ko03036	NA	NA	NA	zfNAC3Hc3H
Lus10013062	0	0	0	1.08	1.227	1.179	0.757	1.525	0.154	0.867	0.711	1.556	0.25	0.103	0.719	0.441	0.413	1.577	NA	NA	NA	NA	NA	NA	NA	NA	NA	NA	NA	NA	NA	NA	NA	NA	NA	NA	NA	NA
Lus10033314	9.73	6.928	17.312	24.416	39.091	48.566	11.598	23.542	20.266	21.702	25.78	15.46	12.411	13.636	19.977	11.85	29.241	29.25	4006.Lus10033314	0	1114	COG1131@1|root,KOG0061@2759|Eukaryota,37HHH@33090|Viridiplantae,3G7CT@35493|Streptophyta,4JJ53@91835|fabids	35493|Streptophyta	Q	ABC transporter G family member	NA	GO:0000003,GO:0003002,GO:0003006,GO:0003674,GO:0003824,GO:0005215,GO:0005575,GO:0005623,GO:0005886,GO:0006810,GO:0007275,GO:0007389,GO:0008150,GO:0009653,GO:0009790,GO:0009791,GO:0009793,GO:0009965,GO:0010016,GO:0010051,GO:0010154,GO:0010222,GO:0010588,GO:0015399,GO:0015405,GO:0016020,GO:0016021,GO:0016462,GO:0016787,GO:0016817,GO:0016818,GO:0016887,GO:0017111,GO:0022414,GO:0022804,GO:0022857,GO:…	NA	NA	NA	NA	NA	NA	NA	NA	NA	NA	ABC2_membrane,ABC_tran
Lus10015836	0.304	0.491	0	1.258	8.588	5.351	4.192	5.911	3.725	13.99	5.95	3.91	8.193	6.031	0.512	0.754	2.47	3.953	NA	NA	NA	NA	NA	NA	NA	NA	NA	NA	NA	NA	NA	NA	NA	NA	NA	NA	NA	NA
Lus10016556	2.488	2.803	2.651	4.787	7.634	8.98	8.418	8.963	6.823	4.945	5.256	8.164	9.082	3.911	7.175	7.135	11.521	16.294	4006.Lus10016556	3.77eNA221	611	KOG2056@1|root,KOG2056@2759|Eukaryota,37RB8@33090|Viridiplantae,3G96M@35493|Streptophyta,4JDEZ@91835|fabids	35493|Streptophyta	F	ENTH domain	NA	NA	NA	ko:K12471	ko04144,map04144	NA	NA	NA	ko00000,ko00001,ko04131	NA	NA	NA	ENTH
Lus10009093	36.423	38.117	48.539	19.582	17.176	8.979	40.065	46.773	22.871	24.81	23.063	39.039	46.309	59.798	31.601	57.568	42.24	32.21	4006.Lus10009093	2.91eNA127	362	28N8X@1|root,2QUU9@2759|Eukaryota,37QSW@33090|Viridiplantae,3GFT9@35493|Streptophyta,4JSGM@91835|fabids	35493|Streptophyta	S	LURPNAoneNArelated	NA	NA	NA	NA	NA	NA	NA	NA	NA	NA	NA	NA	LOR
Lus10036581	6.5	7.37	9.294	3.684	2.317	3.11	8.873	6.754	13.348	6.775	7.365	7.797	19.552	16.47	11.093	9.581	9.875	2.761	4006.Lus10036581	5.68eNA148	417	2CXKZ@1|root,2RYBP@2759|Eukaryota,37U5D@33090|Viridiplantae,3G87N@35493|Streptophyta	35493|Streptophyta	S	endomembrane system organization	NA	GO:0000325,GO:0005575,GO:0005622,GO:0005623,GO:0005737,GO:0005773,GO:0005774,GO:0005783,GO:0007275,GO:0007568,GO:0008150,GO:0009705,GO:0009987,GO:0010256,GO:0012505,GO:0016020,GO:0016043,GO:0031090,GO:0032501,GO:0032502,GO:0043226,GO:0043227,GO:0043229,GO:0043231,GO:0044422,GO:0044424,GO:0044437,GO:0044444,GO:0044446,GO:0044464,GO:0048731,GO:0048856,GO:0071840,GO:0090693,GO:0098588,GO:0098805,GO:…	NA	NA	NA	NA	NA	NA	NA	NA	NA	NA	DUF679
Lus10033046	0	0	0	1.375	0.911	2.72	0	0	0	0	0.792	0	0.159	0	0.229	0	0	0	NA	NA	NA	NA	NA	NA	NA	NA	NA	NA	NA	NA	NA	NA	NA	NA	NA	NA	NA	NA
Lus10042456	1.558	0.649	1.282	0.261	0.238	0.196	1.424	0.647	0.715	0	0.768	0.638	1.329	1.063	0.507	0.176	0.686	0.398	4006.Lus10042456	0	985	COG1208@1|root,KOG1322@2759|Eukaryota,37RMC@33090|Viridiplantae,3GAJ9@35493|Streptophyta,4JT1M@91835|fabids	35493|Streptophyta	M	GlucoseNA1NAphosphate adenylyltransferase small subunit	NA	NA	2.7.7.27	ko:K00975	ko00500,ko00520,ko01100,ko01110,ko02026,map00500,map00520,map01100,map01110,map02026	M00565	R00948	RC00002	ko00000,ko00001,ko00002,ko01000	NA	NA	NA	NTP_transferase
Lus10006831	2.265	4.664	4.835	0.379	0.592	0.285	2.924	1.8	6.835	3.162	2.747	1.944	4.832	4.788	3.817	2.044	1.436	1.584	NA	NA	NA	NA	NA	NA	NA	NA	NA	NA	NA	NA	NA	NA	NA	NA	NA	NA	NA	NA
Lus10008597	1.612	1.823	0.865	0.359	0.474	0.359	1.292	0.31	0.844	0.987	0.737	0.737	0.763	2.822	0.526	1.054	2.115	2.908	4006.Lus10008597	0	1367	COG0515@1|root,2QSJ4@2759|Eukaryota,37JWA@33090|Viridiplantae,3GAQ6@35493|Streptophyta,4JKTU@91835|fabids	35493|Streptophyta	T	LNAtype lectinNAdomain containing receptor kinase	NA	GO:0001101,GO:0002229,GO:0002239,GO:0005575,GO:0005623,GO:0005886,GO:0006950,GO:0006952,GO:0007275,GO:0008150,GO:0009555,GO:0009605,GO:0009607,GO:0009617,GO:0009719,GO:0009725,GO:0009751,GO:0010033,GO:0014070,GO:0016020,GO:0032501,GO:0032502,GO:0042221,GO:0042493,GO:0042742,GO:0043207,GO:0044464,GO:0046677,GO:0048229,GO:0048856,GO:0050896,GO:0051704,GO:0051707,GO:0071944,GO:0098542,GO:1901700	NA	NA	NA	NA	NA	NA	NA	NA	NA	NA	Lectin_legB,Pkinase
Lus10034904	0.842	0.545	0.275	2.534	2.154	2.562	1.816	2.097	2.472	1.471	2.154	0.386	1.252	1.687	1.23	3.531	1.74	1.595	4006.Lus10034904	7.76eNA184	516	28PV2@1|root,2QWHQ@2759|Eukaryota,37QHE@33090|Viridiplantae,3GA42@35493|Streptophyta,4JPAC@91835|fabids	35493|Streptophyta	NA	NA	NA	NA	NA	NA	NA	NA	NA	NA	NA	NA	NA	NA	NA
Lus10023165	0.358	0.246	0.159	0.87	1.155	2.161	0.36	0	0.47	0.589	0.272	2.041	0.268	1.041	0.659	1.213	0.757	0.501	4006.Lus10023165	0	1052	28UNB@1|root,2R1D7@2759|Eukaryota,37IQU@33090|Viridiplantae,3G7Q2@35493|Streptophyta,4JW0P@91835|fabids	35493|Streptophyta	K	DNANAbinding domain in plant proteins such as APETALA2 and EREBPs	NA	NA	NA	ko:K09284	NA	NA	NA	NA	ko00000,ko03000	NA	NA	NA	AP2
Lus10042951	126.729	76.55	56.576	40.199	26.394	25.813	57.999	68.099	39.331	41.68	43.371	41.743	100.464	95.5	17.252	34.388	22.396	24.189	4006.Lus10042951	3.54eNA182	507	COG0120@1|root,KOG3075@2759|Eukaryota,37KM9@33090|Viridiplantae,3GB4J@35493|Streptophyta,4JNEE@91835|fabids	35493|Streptophyta	G	RiboseNA5NAphosphate isomerase	NA	GO:0000003,GO:0003006,GO:0003674,GO:0003824,GO:0004751,GO:0005575,GO:0005622,GO:0005623,GO:0005737,GO:0007275,GO:0008150,GO:0008219,GO:0009791,GO:0009987,GO:0010228,GO:0016853,GO:0016860,GO:0016861,GO:0022414,GO:0032501,GO:0032502,GO:0044424,GO:0044464,GO:0048608,GO:0048731,GO:0048856,GO:0061458	5.3.1.6	ko:K01807	ko00030,ko00710,ko01100,ko01110,ko01120,ko01130,ko01200,ko01230,map00030,map00710,map01100,map01110,map01120,map01130,map01200,map01230	M00004,M00007,M00165,M00167,M00580	R01056	RC00434	ko00000,ko00001,ko00002,ko01000	NA	NA	NA	Rib_5NAP_isom_A
Lus10000053	88.977	57.581	54.005	24.75	34.7	28.108	48.41	45.88	59.309	31.713	33.509	26.29	35.077	33.308	63.033	27.336	43.693	29.725	4006.Lus10000053	1.72eNA98	286	KOG4628@1|root,KOG4628@2759|Eukaryota,37QFZ@33090|Viridiplantae,3G9AU@35493|Streptophyta,4JEYJ@91835|fabids	35493|Streptophyta	O	Receptor homology region, transmembrane domainNA and RING domainNAcontaining protein	NA	GO:0000209,GO:0003674,GO:0003824,GO:0004842,GO:0005575,GO:0005622,GO:0005623,GO:0005737,GO:0006464,GO:0006807,GO:0008150,GO:0008152,GO:0009987,GO:0016567,GO:0016740,GO:0019538,GO:0019787,GO:0032446,GO:0036211,GO:0043170,GO:0043412,GO:0044237,GO:0044238,GO:0044260,GO:0044267,GO:0044424,GO:0044464,GO:0045786,GO:0048519,GO:0048523,GO:0050789,GO:0050794,GO:0051726,GO:0065007,GO:0070647,GO:0071704,GO:…	2.3.2.27	ko:K15692	NA	NA	NA	NA	ko00000,ko01000,ko04121	NA	NA	NA	PA,zfNARING_2
Lus10014442	13.997	8.109	5.321	2.725	2.914	2.598	5.93	7.054	8.772	4.552	5.868	3.227	6.099	4.417	5.256	3.705	7.124	4.259	4006.Lus10014442	6.41eNA163	455	2CMG7@1|root,2QQ9K@2759|Eukaryota,37REA@33090|Viridiplantae,3GC4M@35493|Streptophyta,4JJZP@91835|fabids	35493|Streptophyta	S	lysM domainNAcontaining GPINAanchored protein	NA	GO:0003674,GO:0005488,GO:0005575,GO:0005623,GO:0005886,GO:0005911,GO:0008061,GO:0008144,GO:0009506,GO:0016020,GO:0030054,GO:0031224,GO:0031225,GO:0031226,GO:0044425,GO:0044459,GO:0044464,GO:0046658,GO:0055044,GO:0071944,GO:0097367	NA	NA	NA	NA	NA	NA	NA	NA	NA	NA	LysM
Lus10022372	24.431	7.001	7.23	3.313	2.33	3.561	15.435	4.307	4.666	6.939	4.722	2.441	23.071	10.174	7.251	6.294	5.498	3.668	4006.Lus10022372	0	1514	KOG2262@1|root,KOG2262@2759|Eukaryota,37P63@33090|Viridiplantae,3G9WE@35493|Streptophyta,4JTQK@91835|fabids	35493|Streptophyta	T	OPT oligopeptide transporter protein	NA	GO:0000003,GO:0003006,GO:0003674,GO:0005215,GO:0005575,GO:0005623,GO:0005886,GO:0005887,GO:0006810,GO:0006857,GO:0007275,GO:0007276,GO:0008150,GO:0009555,GO:0009987,GO:0015833,GO:0016020,GO:0016021,GO:0019953,GO:0022412,GO:0022414,GO:0022857,GO:0030154,GO:0031224,GO:0031226,GO:0032501,GO:0032502,GO:0032504,GO:0035672,GO:0035673,GO:0042886,GO:0042887,GO:0044425,GO:0044459,GO:0044464,GO:0044703,GO:…	NA	NA	NA	NA	NA	NA	NA	NA	NA	NA	OPT
Lus10024382	149.926	172.217	131.431	69.493	51.583	22.463	375.381	253.222	145.317	121.304	101.449	21.491	471.156	217.451	88.901	125.121	85.927	28.177	4006.Lus10024382	1.65eNA211	585	COG1011@1|root,KOG3109@2759|Eukaryota,37PQK@33090|Viridiplantae,3G873@35493|Streptophyta,4JNF4@91835|fabids	35493|Streptophyta	S	Haloacid dehalogenaseNAlike hydrolase	NA	NA	NA	ko:K07025,ko:K18551	ko00760,map00760	NA	R02323,R03346	RC00017	ko00000,ko00001,ko01000	NA	NA	NA	HAD_2,Hydrolase_like
Lus10038923	41.199	62.134	39.481	24.505	12.669	9.899	21.792	17.548	27.967	17.106	23.368	20.937	47.758	21.353	24.736	23.293	10.648	4.828	4006.Lus10038923	4.16eNA263	724	COG0477@1|root,KOG2533@2759|Eukaryota,37IU5@33090|Viridiplantae,3GC6T@35493|Streptophyta,4JIB4@91835|fabids	35493|Streptophyta	G	glycerolNA3NAphosphate transporter	NA	GO:0008150,GO:0042592,GO:0048878,GO:0050801,GO:0055062,GO:0055081,GO:0055083,GO:0065007,GO:0065008,GO:0072505,GO:0072506,GO:0098771	NA	ko:K13783	NA	NA	NA	NA	ko00000,ko02000	2.A.1.4	NA	NA	MFS_1,Sugar_tr
Lus10028493	6.755	2.987	1.56	0.889	0.161	0.116	12.245	3.934	3.603	0.985	6.017	0.108	16.982	2.52	2.439	3.262	3.347	0.323	4006.Lus10028493	1.05eNA311	848	COG2071@1|root,2QR1H@2759|Eukaryota,37RE4@33090|Viridiplantae,3G7M2@35493|Streptophyta,4JH4T@91835|fabids	35493|Streptophyta	F	Peptidase C26	NA	NA	NA	NA	NA	NA	NA	NA	NA	NA	NA	NA	Peptidase_C26
Lus10008271	2.113	4.856	3.056	0.846	0.617	0.762	1.739	2.336	3.514	1.162	0.689	1.498	2.371	5.786	2.632	0.38	0.854	2.066	4006.Lus10008271	5.59eNA145	407	28JX2@1|root,2QSBA@2759|Eukaryota,37NZ0@33090|Viridiplantae,3GBGJ@35493|Streptophyta,4JRPB@91835|fabids	35493|Streptophyta	K	NAC domainNAcontaining protein	NA	GO:0000003,GO:0003674,GO:0003676,GO:0003677,GO:0003700,GO:0005488,GO:0005575,GO:0005622,GO:0005623,GO:0005634,GO:0006355,GO:0008150,GO:0009832,GO:0009834,GO:0009889,GO:0009891,GO:0009893,GO:0009900,GO:0009987,GO:0010047,GO:0010468,GO:0010556,GO:0010557,GO:0010604,GO:0010628,GO:0019219,GO:0019222,GO:0022414,GO:0031323,GO:0031325,GO:0031326,GO:0031328,GO:0032501,GO:0032504,GO:0042546,GO:0043226,GO:…	NA	NA	NA	NA	NA	NA	NA	NA	NA	NA	NAM
Lus10003208	6.708	8.028	9.357	20.286	19.126	13.756	15.19	22.178	25.324	31.548	29.045	27.526	8.681	20.46	15.241	25.379	26.178	19.563	4006.Lus10003208	1.64eNA281	771	28H9N@1|root,2QPN9@2759|Eukaryota,37J8N@33090|Viridiplantae,3GA35@35493|Streptophyta,4JIXG@91835|fabids	35493|Streptophyta	K	Dof zinc finger protein	NA	GO:0001067,GO:0003674,GO:0003676,GO:0003677,GO:0003700,GO:0005488,GO:0006355,GO:0008150,GO:0009889,GO:0010468,GO:0010556,GO:0019219,GO:0019222,GO:0031323,GO:0031326,GO:0043565,GO:0044212,GO:0050789,GO:0050794,GO:0051171,GO:0051252,GO:0060255,GO:0065007,GO:0080090,GO:0097159,GO:0140110,GO:1901363,GO:1903506,GO:2000112,GO:2001141	NA	NA	NA	NA	NA	NA	NA	NA	NA	NA	zfNADof
Lus10038815	28.059	40.285	51.88	18.756	19.983	16.115	53.607	63.308	66.404	30.998	40.13	33.752	38.538	43.768	54.662	29.067	29.135	15.263	4006.Lus10038815	0	1295	KOG0498@1|root,KOG0498@2759|Eukaryota,37Q35@33090|Viridiplantae,3GAHY@35493|Streptophyta,4JHUR@91835|fabids	35493|Streptophyta	PT	Cyclic nucleotideNAgated ion channel 1NAlike	NA	GO:0005575,GO:0005623,GO:0005886,GO:0005887,GO:0008150,GO:0016020,GO:0016021,GO:0031224,GO:0031226,GO:0042391,GO:0044425,GO:0044459,GO:0044464,GO:0065007,GO:0065008,GO:0071944	NA	ko:K05391	ko04626,map04626	NA	NA	NA	ko00000,ko00001,ko04040	1.A.1.5	NA	NA	Ion_trans,cNMP_binding
Lus10018213	1.145	1.324	1.201	5.123	3.686	3.392	1.807	1.43	1.889	3.178	2.66	3.581	1.056	1.585	2.413	3.586	2.091	1.501	4006.Lus10018213	4.85eNA151	425	2CTX2@1|root,2RI35@2759|Eukaryota,37SZM@33090|Viridiplantae,3GGUT@35493|Streptophyta	35493|Streptophyta	S	Protein kinase C conserved region 2 (CalB)	NA	NA	NA	NA	NA	NA	NA	NA	NA	NA	NA	NA	C2
Lus10040843	0.141	0.228	0	1.494	1.42	1.316	0	0.392	0	0.319	0.059	0.424	0	0.615	0.238	0.117	0	0	4006.Lus10040843	1.76eNA184	512	KOG0800@1|root,KOG0800@2759|Eukaryota,37PH0@33090|Viridiplantae,3GBMY@35493|Streptophyta,4JHKP@91835|fabids	35493|Streptophyta	T	OsmotinNAlike	NA	NA	NA	NA	NA	NA	NA	NA	NA	NA	NA	NA	Thaumatin
Lus10004619	0.064	0.139	0.252	1.424	1.483	1.113	0.254	0.666	0.419	0.466	1.021	0.387	0.302	0.312	0.217	0.533	0.299	0.61	4006.Lus10004619	1.89eNA191	532	2CMP8@1|root,2QR60@2759|Eukaryota,37QKY@33090|Viridiplantae,3G80V@35493|Streptophyta,4JFIU@91835|fabids	35493|Streptophyta	S	Translocase of chloroplast 90	NA	GO:0006605,GO:0006810,GO:0006886,GO:0008104,GO:0008150,GO:0015031,GO:0015833,GO:0033036,GO:0033365,GO:0034613,GO:0042886,GO:0045036,GO:0045184,GO:0046907,GO:0051179,GO:0051234,GO:0051641,GO:0051649,GO:0070727,GO:0071702,GO:0071705,GO:0072594,GO:0072596,GO:0072598	NA	NA	NA	NA	NA	NA	NA	NA	NA	NA	AIG1,TOC159_MAD
Lus10041973	10.959	7.863	5.221	3.116	1.553	0.79	3.57	1.022	2.372	1.42	2.543	1.432	9.503	1.847	1.646	1.616	0.406	0.62	3983.cassava4.1_008667m	6.18eNA98	304	28KFZ@1|root,2RDGW@2759|Eukaryota,37NG2@33090|Viridiplantae,3GFJG@35493|Streptophyta,4JEWQ@91835|fabids	35493|Streptophyta	S	At4g15970NAlike	NA	NA	NA	NA	NA	NA	NA	NA	NA	NA	NA	NA	Nucleotid_trans
Lus10008227	177.073	280.352	258.108	645.373	575.413	414.23	286.686	301.861	298.104	551.292	495.392	686.822	347.425	559.988	248.669	627.189	493.522	535.289	4006.Lus10008227	5.01eNA227	625	KOG0819@1|root,KOG0819@2759|Eukaryota,37MVS@33090|Viridiplantae,3G8BH@35493|Streptophyta,4JKR3@91835|fabids	35493|Streptophyta	U	Annexin D1NAlike	NA	GO:0000166,GO:0001101,GO:0003674,GO:0003824,GO:0004601,GO:0005488,GO:0005507,GO:0005509,GO:0005515,GO:0005524,GO:0005575,GO:0005576,GO:0005618,GO:0005622,GO:0005623,GO:0005737,GO:0005739,GO:0005773,GO:0005774,GO:0005829,GO:0005886,GO:0005911,GO:0006810,GO:0006811,GO:0006812,GO:0006813,GO:0006816,GO:0006950,GO:0006970,GO:0008144,GO:0008150,GO:0008152,GO:0008270,GO:0009266,GO:0009408,GO:0009409,GO:…	NA	ko:K17098	NA	NA	NA	NA	ko00000	1.A.31.1.5	NA	NA	Annexin
Lus10012994	5.173	7.115	5.5	12.427	15.163	11.759	5.558	5.539	5.517	8.736	12.75	12.033	5.892	10.022	4.042	12.587	13.296	15.036	4006.Lus10012994	5.36eNA158	444	KOG0107@1|root,KOG0107@2759|Eukaryota,37KGR@33090|Viridiplantae,3GB0F@35493|Streptophyta,4JDS5@91835|fabids	35493|Streptophyta	A	Serine arginineNArich splicing factor	NA	GO:0000375,GO:0000377,GO:0000398,GO:0003674,GO:0005488,GO:0005515,GO:0005575,GO:0005622,GO:0005623,GO:0005634,GO:0005654,GO:0006139,GO:0006396,GO:0006397,GO:0006725,GO:0006807,GO:0008150,GO:0008152,GO:0008380,GO:0009892,GO:0009987,GO:0010033,GO:0010467,GO:0010468,GO:0010605,GO:0010629,GO:0016070,GO:0016071,GO:0016604,GO:0016607,GO:0019219,GO:0019222,GO:0019904,GO:0031323,GO:0031324,GO:0031974,GO:…	NA	ko:K12896	ko03040,ko05168,map03040,map05168	NA	NA	NA	ko00000,ko00001,ko03041	NA	NA	NA	RRM_1,zfNACCHC
Lus10031396	0.281	0.438	0.397	1.006	1.556	1.553	0.739	0.223	0.563	1.128	0.781	1.581	0.696	0.302	0.868	2.582	1.571	0.997	4006.Lus10031396	0	1116	2CNHF@1|root,2QWBX@2759|Eukaryota,37IKF@33090|Viridiplantae,3GEU1@35493|Streptophyta,4JNQV@91835|fabids	35493|Streptophyta	I	glycerolNA3NAphosphate acyltransferase	NA	GO:0000003,GO:0003006,GO:0003674,GO:0003824,GO:0005575,GO:0005622,GO:0005623,GO:0005737,GO:0005739,GO:0006793,GO:0006796,GO:0007275,GO:0007276,GO:0008150,GO:0008152,GO:0008374,GO:0009058,GO:0009059,GO:0009555,GO:0009628,GO:0009987,GO:0010143,GO:0016020,GO:0016311,GO:0016740,GO:0016746,GO:0016747,GO:0016787,GO:0016788,GO:0016791,GO:0019953,GO:0022412,GO:0022414,GO:0030154,GO:0032501,GO:0032502,GO:…	2.3.1.15,2.3.1.198	ko:K13508	ko00561,ko00564,ko01100,ko01110,map00561,map00564,map01100,map01110	M00089	R00851,R06872,R09380	RC00004,RC00037,RC00039,RC00041	ko00000,ko00001,ko00002,ko01000,ko01004	NA	NA	NA	Acyltransferase,HAD
Lus10031937	0	0	0	1.14	0.464	0.372	0.042	0.043	0.233	0.632	0.538	0.139	0	0.052	0	0.045	0.75	0.096	3750.XP_008337178.1	2.52eNA09	65.9	2CHKB@1|root,2S3PH@2759|Eukaryota,37W1E@33090|Viridiplantae,3GKFN@35493|Streptophyta,4JUPN@91835|fabids	35493|Streptophyta	K	NAC domainNAcontaining protein	NA	NA	NA	NA	NA	NA	NA	NA	NA	NA	NA	NA	NAM
Lus10009693	1.194	2.319	2.804	7.7	15.115	8.089	1.131	0.949	4.137	3.021	7.17	3.896	4.484	3.703	0.805	9.089	7.586	4.806	4006.Lus10036036	1.58eNA27	108	28X2T@1|root,2R3V8@2759|Eukaryota,37RR7@33090|Viridiplantae,3GB1N@35493|Streptophyta,4JNJ8@91835|fabids	35493|Streptophyta	S	Protein kinase C conserved region 2 (CalB)	NA	NA	NA	NA	NA	NA	NA	NA	NA	NA	NA	NA	C2
Lus10039890	1.251	1.403	0.783	2.858	3.31	4.669	4.105	2.426	1.3	3.391	3.004	1.332	2.055	4.024	3.247	4.14	5.582	6.485	4006.Lus10039890	6.06eNA251	689	2CN6H@1|root,2QU5C@2759|Eukaryota,37IWR@33090|Viridiplantae,3GB3B@35493|Streptophyta,4JMZ4@91835|fabids	35493|Streptophyta	S	ReticulonNAlike protein	NA	NA	NA	NA	NA	NA	NA	NA	NA	NA	NA	NA	Reticulon
Lus10007022	1.721	1.911	2.426	3.775	6.259	7.275	1.956	3.659	2.812	3.84	4.684	6.777	1.128	2.108	3.326	3.182	3.371	4.282	4006.Lus10007022	4.32eNA258	707	2CMXU@1|root,2QSKT@2759|Eukaryota,37PNZ@33090|Viridiplantae,3GC17@35493|Streptophyta,4JJBP@91835|fabids	35493|Streptophyta	S	Protein TPX2NAlike isoform X1	NA	NA	NA	NA	NA	NA	NA	NA	NA	NA	NA	NA	TPX2_importin
Lus10001906	132.566	111.611	72.78	54.966	29.863	24.711	63.01	56.063	44.847	49.053	40.448	28.258	101.197	66.002	26.184	50.74	25.298	9.139	4006.Lus10001906	0	971	KOG1192@1|root,KOG1192@2759|Eukaryota,37M0D@33090|Viridiplantae	33090|Viridiplantae	CG	Belongs to the UDPNAglycosyltransferase family	NA	NA	2.4.1.218	ko:K08237	NA	NA	NA	NA	ko00000,ko01000,ko01003	NA	GT1	NA	UDPGT
Lus10016126	2.754	7.959	7.65	1.082	1.725	2.156	3.272	5.572	6.411	1.625	3.061	1.481	2.197	2.597	9.713	2.46	4.038	1.781	4006.Lus10016126	0	1001	KOG1192@1|root,KOG1192@2759|Eukaryota,37PBM@33090|Viridiplantae,3G7DJ@35493|Streptophyta,4JKNG@91835|fabids	35493|Streptophyta	CG	UDPNAGlycosyltransferase	NA	GO:0003674,GO:0003824,GO:0005575,GO:0005622,GO:0005623,GO:0008194,GO:0016740,GO:0016757,GO:0016758,GO:0035251,GO:0043226,GO:0043227,GO:0043229,GO:0043231,GO:0044424,GO:0044464,GO:0046527,GO:0080043,GO:0080044	2.4.1.324	ko:K21374	NA	NA	NA	NA	ko00000,ko01000,ko01003	NA	GT1	NA	UDPGT
Lus10033898	0.441	0.317	0.862	5.275	3.801	2.537	5.328	0.817	2.967	3.316	5.51	9.833	1.378	5.264	2.475	18.95	7.621	3.91	NA	NA	NA	NA	NA	NA	NA	NA	NA	NA	NA	NA	NA	NA	NA	NA	NA	NA	NA	NA
Lus10041153	6.07	3.313	4.149	11.92	11.848	10.258	10.555	6.624	5.224	6.276	9.45	11.048	14.412	6.164	4.991	16.09	8.043	5.538	4006.Lus10041153	1.22eNA166	466	28JND@1|root,2QS1J@2759|Eukaryota,37KAB@33090|Viridiplantae,3GBZ7@35493|Streptophyta,4JG2X@91835|fabids	35493|Streptophyta	I	enoylNACoA delta isomerase 2, peroxisomalNAlike	NA	GO:0001101,GO:0003674,GO:0003824,GO:0004165,GO:0005575,GO:0005622,GO:0005623,GO:0005634,GO:0005737,GO:0005777,GO:0005829,GO:0006082,GO:0006629,GO:0006631,GO:0006725,GO:0006807,GO:0007275,GO:0008150,GO:0008152,GO:0009056,GO:0009062,GO:0009628,GO:0009653,GO:0009719,GO:0009725,GO:0009733,GO:0009850,GO:0009888,GO:0009987,GO:0010015,GO:0010033,GO:0010053,GO:0010054,GO:0010243,GO:0010817,GO:0014070,GO:…	4.2.1.134	ko:K18880	ko00062,ko01110,ko04626,map00062,map01110,map04626	NA	NA	NA	ko00000,ko00001,ko01000	NA	NA	NA	ECH_1
Lus10025834	4.141	3.435	3.35	8.433	7.405	8.639	14.76	21.258	9.882	12.66	9.228	7.792	9.902	6.48	7.783	9.946	10.115	4.476	4006.Lus10025834	7.66eNA119	344	28PHQ@1|root,2RNX7@2759|Eukaryota,37RXV@33090|Viridiplantae,3GEIU@35493|Streptophyta,4JTUG@91835|fabids	35493|Streptophyta	K	ethyleneNAresponsive transcription factor	NA	GO:0003674,GO:0003700,GO:0006355,GO:0008150,GO:0009889,GO:0010468,GO:0010556,GO:0019219,GO:0019222,GO:0031323,GO:0031326,GO:0050789,GO:0050794,GO:0051171,GO:0051252,GO:0060255,GO:0065007,GO:0080090,GO:0140110,GO:1903506,GO:2000112,GO:2001141	NA	ko:K09286	NA	NA	NA	NA	ko00000,ko03000	NA	NA	NA	AP2
Lus10002366	0.097	0	0	1.793	2.054	0.807	0.307	0	0	0.616	4.465	0.919	0	0.566	0.082	4.43	3.092	0	4006.Lus10002366	3.12eNA123	352	COG0534@1|root,KOG1347@2759|Eukaryota,37NRQ@33090|Viridiplantae,3G78Z@35493|Streptophyta,4JJ0U@91835|fabids	35493|Streptophyta	V	Belongs to the multi antimicrobial extrusion (MATE) (TC 2.A.66.1) family	NA	GO:0003674,GO:0005215,GO:0005575,GO:0005622,GO:0005623,GO:0005737,GO:0005773,GO:0005774,GO:0006810,GO:0006855,GO:0008150,GO:0015238,GO:0015893,GO:0016020,GO:0022857,GO:0031090,GO:0042221,GO:0042493,GO:0043226,GO:0043227,GO:0043229,GO:0043231,GO:0044422,GO:0044424,GO:0044437,GO:0044444,GO:0044446,GO:0044464,GO:0050896,GO:0051179,GO:0051234,GO:0055085,GO:0098588,GO:0098805	NA	ko:K03327	NA	NA	NA	NA	ko00000,ko02000	2.A.66.1	NA	NA	MatE
Lus10015207	0.415	0.522	0.406	1.847	2.056	1.96	0.764	0.55	1.048	1.687	1.73	4.097	1.217	3.686	1.574	3.49	1.179	4.912	4006.Lus10015207	3.06eNA192	532	28IPX@1|root,2QR10@2759|Eukaryota,37K9U@33090|Viridiplantae,3G9QV@35493|Streptophyta,4JI4E@91835|fabids	35493|Streptophyta	NA	NA	NA	NA	NA	NA	NA	NA	NA	NA	NA	NA	NA	NA	NA
Lus10012031	205.299	255.202	308.507	135.557	98.8	59.405	299.224	348.766	304.86	176.395	192.544	122.469	225.605	390.466	171.174	156.353	117.761	71.725	4006.Lus10012031	2.46eNA139	395	29U46@1|root,2RXHU@2759|Eukaryota,37TY8@33090|Viridiplantae,3GI21@35493|Streptophyta,4JNUH@91835|fabids	35493|Streptophyta	S	Tetratricopeptide repeat	NA	NA	NA	NA	NA	NA	NA	NA	NA	NA	NA	NA	TPR_1,TPR_2,TPR_8
Lus10001807	0	0.092	0.252	1.342	1.644	1.777	0	0.136	1.237	0.852	1.286	0.662	0.101	0.664	0.578	1.489	1.262	2.536	4006.Lus10001807	2.31eNA119	344	COG4886@1|root,KOG0619@2759|Eukaryota,37SHP@33090|Viridiplantae,3GFKV@35493|Streptophyta,4JDVM@91835|fabids	35493|Streptophyta	S	Somatic embryogenesis receptor kinase	NA	NA	NA	NA	NA	NA	NA	NA	NA	NA	NA	NA	LRRNT_2,LRR_1,LRR_4,LRR_8
Lus10027951	2.559	3.01	3.043	4.6	7.821	6.706	3.351	3.432	5.566	4.56	7.602	3.891	4.212	3.048	4.612	4.528	6.016	4.68	4006.Lus10027951	0	969	COG4886@1|root,2QPWI@2759|Eukaryota,37PS1@33090|Viridiplantae,3G88H@35493|Streptophyta,4JDY0@91835|fabids	35493|Streptophyta	T	Belongs to the protein kinase superfamily. Ser Thr protein kinase family	NA	GO:0000003,GO:0003006,GO:0007275,GO:0008150,GO:0009790,GO:0009791,GO:0009793,GO:0009888,GO:0010065,GO:0010067,GO:0010087,GO:0010154,GO:0022414,GO:0032501,GO:0032502,GO:0048316,GO:0048507,GO:0048508,GO:0048608,GO:0048731,GO:0048856,GO:0061458	NA	NA	NA	NA	NA	NA	NA	NA	NA	NA	LRRNT_2,LRR_1,LRR_6,LRR_8,Pkinase
Lus10011402	17.076	33.972	18.48	6.193	1.018	0.336	41.836	45.166	47.911	30.411	22.831	10.063	89.676	46.33	41.223	31.249	12.266	0.864	4006.Lus10011402	9.51eNA242	670	KOG4155@1|root,KOG4155@2759|Eukaryota,37MNG@33090|Viridiplantae,3GC1A@35493|Streptophyta,4JEVJ@91835|fabids	35493|Streptophyta	S	WD domain, GNAbeta repeat	NA	GO:0000166,GO:0000278,GO:0000281,GO:0000910,GO:0003674,GO:0003824,GO:0004672,GO:0004674,GO:0004683,GO:0005488,GO:0005515,GO:0005524,GO:0005575,GO:0005622,GO:0005623,GO:0005737,GO:0005826,GO:0005856,GO:0005938,GO:0006464,GO:0006468,GO:0006793,GO:0006796,GO:0006807,GO:0006996,GO:0007010,GO:0007049,GO:0008092,GO:0008144,GO:0008150,GO:0008152,GO:0009987,GO:0015629,GO:0016043,GO:0016301,GO:0016310,GO:…	NA	NA	NA	NA	NA	NA	NA	NA	NA	NA	WD40
Lus10031634	31.989	26.329	21.116	59.367	59.194	45.982	42.481	39.95	32.342	59.17	55.975	54.728	57.119	51.816	28.962	81.462	71.163	74.689	4006.Lus10031634	0	1688	COG1502@1|root,KOG1329@2759|Eukaryota,37J5H@33090|Viridiplantae,3GGBM@35493|Streptophyta,4JMYS@91835|fabids	35493|Streptophyta	I	Hydrolyzes glycerolNAphospholipids at the terminal phosphodiesteric bond	PLDa1	GO:0001101,GO:0003674,GO:0003824,GO:0004620,GO:0004630,GO:0005096,GO:0005488,GO:0005543,GO:0005546,GO:0005575,GO:0005622,GO:0005623,GO:0005634,GO:0005737,GO:0005739,GO:0005773,GO:0005783,GO:0005829,GO:0005886,GO:0005911,GO:0006082,GO:0006629,GO:0006631,GO:0007154,GO:0007165,GO:0007275,GO:0008047,GO:0008081,GO:0008150,GO:0008152,GO:0008289,GO:0009506,GO:0009507,GO:0009526,GO:0009536,GO:0009653,GO:…	3.1.4.4	ko:K01115	ko00564,ko00565,ko01100,ko01110,ko04014,ko04024,ko04071,ko04072,ko04144,ko04666,ko04724,ko04912,ko05231,map00564,map00565,map01100,map01110,map04014,map04024,map04071,map04072,map04144,map04666,map04724,map04912,map05231	NA	R01310,R02051,R07385	RC00017,RC00425	ko00000,ko00001,ko01000,ko04131	NA	NA	NA	C2,PLD_C,PLDc
Lus10003204	8.354	8.784	12.85	18.242	32.589	23.709	11.479	9.435	12.548	17.656	16.69	12.132	9.738	4.276	9.695	15.037	14.569	11.471	4006.Lus10003204	1.56eNA233	644	COG1028@1|root,KOG1208@2759|Eukaryota,37K4T@33090|Viridiplantae,3GF98@35493|Streptophyta,4JICS@91835|fabids	35493|Streptophyta	Q	Belongs to the shortNAchain dehydrogenases reductases (SDR) family	NA	GO:0003674,GO:0003824,GO:0005575,GO:0005622,GO:0005623,GO:0005737,GO:0005886,GO:0008150,GO:0008152,GO:0009507,GO:0009526,GO:0009528,GO:0009536,GO:0009706,GO:0009941,GO:0016020,GO:0016491,GO:0019866,GO:0031090,GO:0031967,GO:0031969,GO:0031975,GO:0042170,GO:0043226,GO:0043227,GO:0043229,GO:0043231,GO:0044422,GO:0044424,GO:0044434,GO:0044435,GO:0044444,GO:0044446,GO:0044464,GO:0055114,GO:0071944	1.1.1.300	ko:K11153	ko00830,ko01100,map00830,map01100	NA	R08379,R08383	RC00649	ko00000,ko00001,ko01000	NA	NA	NA	adh_short
Lus10004258	0.24	0.628	0.871	2.555	4.729	1.657	0.027	0.544	0.816	1.238	1.228	1.529	0.121	0.133	1.53	1.417	1.274	1.865	4006.Lus10004258	0	1033	COG0465@1|root,KOG0743@2759|Eukaryota,37QYB@33090|Viridiplantae,3G9CY@35493|Streptophyta,4JIVQ@91835|fabids	35493|Streptophyta	O	Belongs to the AAA ATPase family	NA	GO:0003674,GO:0003824,GO:0005215,GO:0005575,GO:0005622,GO:0005623,GO:0005737,GO:0005739,GO:0005740,GO:0005743,GO:0006810,GO:0006996,GO:0007005,GO:0008104,GO:0008150,GO:0008320,GO:0008565,GO:0009987,GO:0015031,GO:0015833,GO:0016020,GO:0016043,GO:0016462,GO:0016787,GO:0016817,GO:0016818,GO:0016887,GO:0017004,GO:0017062,GO:0017111,GO:0019866,GO:0022607,GO:0022857,GO:0022884,GO:0031090,GO:0031966,GO:…	NA	ko:K08900	NA	NA	NA	NA	ko00000,ko03029	NA	NA	NA	AAA,AAA_assoc
Lus10030205	0	0.313	0.162	2.101	1.511	0.917	0.196	1.054	0.18	0.787	0.277	3.738	0.097	1.085	0.384	0.069	0.161	1.693	4006.Lus10030205	0	899	28JX2@1|root,2QSBA@2759|Eukaryota,37NZ0@33090|Viridiplantae,3GBGJ@35493|Streptophyta,4JHRU@91835|fabids	35493|Streptophyta	K	NAC domainNAcontaining protein	NA	GO:0000003,GO:0003674,GO:0003700,GO:0005575,GO:0006355,GO:0008150,GO:0009832,GO:0009834,GO:0009889,GO:0009891,GO:0009893,GO:0009900,GO:0009987,GO:0010047,GO:0010468,GO:0010556,GO:0010557,GO:0010604,GO:0010628,GO:0016020,GO:0019219,GO:0019222,GO:0022414,GO:0031323,GO:0031325,GO:0031326,GO:0031328,GO:0032501,GO:0032504,GO:0042546,GO:0044085,GO:0045893,GO:0045935,GO:0048518,GO:0048522,GO:0048609,GO:…	NA	NA	NA	NA	NA	NA	NA	NA	NA	NA	NAM
Lus10003143	1.601	0.531	0.422	4.99	3.896	3.446	4.419	4.501	2.354	10.178	10.164	1.955	1.661	1.909	2.386	2.037	2.957	156.826	4006.Lus10003143	1.57eNA201	558	KOG1623@1|root,KOG1623@2759|Eukaryota,37KKX@33090|Viridiplantae,3G8PG@35493|Streptophyta	2759|Eukaryota	U	Mediates both lowNAaffinity uptake and efflux of sugar across the membrane	NA	GO:0000003,GO:0000139,GO:0001101,GO:0003006,GO:0003674,GO:0005215,GO:0005575,GO:0005622,GO:0005623,GO:0005737,GO:0005794,GO:0005886,GO:0005887,GO:0006810,GO:0006950,GO:0006970,GO:0007275,GO:0007568,GO:0008150,GO:0008515,GO:0008643,GO:0009628,GO:0009719,GO:0009725,GO:0009737,GO:0009751,GO:0009790,GO:0009791,GO:0009793,GO:0009987,GO:0010033,GO:0010150,GO:0010154,GO:0010431,GO:0012505,GO:0014070,GO:…	NA	ko:K15382	NA	NA	NA	NA	ko00000,ko02000	9.A.58.1	NA	NA	MtN3_slv
Lus10014058	22.595	18.893	17.081	10.982	10.01	7.452	12.286	19.449	11.404	9.896	12.226	7.788	17.805	13.378	13.365	12.979	8.927	12.593	4006.Lus10014058	1.46eNA213	591	COG5154@1|root,KOG2971@2759|Eukaryota,37JTZ@33090|Viridiplantae,3GAWX@35493|Streptophyta,4JDD5@91835|fabids	35493|Streptophyta	J	ribosome biogenesis protein	NA	GO:0000027,GO:0003674,GO:0003676,GO:0003723,GO:0005488,GO:0005575,GO:0005622,GO:0005623,GO:0005634,GO:0005730,GO:0005737,GO:0005829,GO:0006139,GO:0006364,GO:0006396,GO:0006725,GO:0006807,GO:0006996,GO:0008150,GO:0008152,GO:0009987,GO:0010467,GO:0016043,GO:0016070,GO:0016072,GO:0022607,GO:0022613,GO:0022618,GO:0031974,GO:0031981,GO:0034470,GO:0034622,GO:0034641,GO:0034660,GO:0042254,GO:0042255,GO:…	NA	ko:K14820	NA	NA	NA	NA	ko00000,ko03009	NA	NA	NA	Brix
Lus10040657	0	0.154	0.21	1.844	2.777	0.42	0	1.137	0.903	2.035	2.713	0.86	0	0.173	0.181	0.887	1.136	0.36	4006.Lus10040657	0	998	COG1252@1|root,KOG2495@2759|Eukaryota,37I8M@33090|Viridiplantae,3G735@35493|Streptophyta,4JGA5@91835|fabids	35493|Streptophyta	C	Internal alternative NAD(P)HNAubiquinone oxidoreductase	NDA1	GO:0003674,GO:0003824,GO:0003954,GO:0003959,GO:0005575,GO:0005622,GO:0005623,GO:0005737,GO:0005739,GO:0005740,GO:0005743,GO:0005759,GO:0005777,GO:0008150,GO:0008152,GO:0009314,GO:0009416,GO:0009628,GO:0009987,GO:0016020,GO:0016491,GO:0016651,GO:0019866,GO:0031090,GO:0031224,GO:0031300,GO:0031304,GO:0031966,GO:0031967,GO:0031974,GO:0031975,GO:0042579,GO:0043226,GO:0043227,GO:0043229,GO:0043231,GO:…	1.6.5.9	ko:K17871	NA	NA	NA	NA	ko00000,ko01000	NA	NA	NA	Pyr_redox_2
Lus10026775	0.136	0.11	0.2	0.72	0.587	2.655	0.885	0	0.025	11.056	5.102	1.693	0.399	1.252	0.745	0	0.527	1.348	4006.Lus10026775	0	1071	COG0277@1|root,2QVGN@2759|Eukaryota,37QTF@33090|Viridiplantae,3GEZ5@35493|Streptophyta	35493|Streptophyta	C	Belongs to the oxygenNAdependent FADNAlinked oxidoreductase family	NA	NA	1.1.1.195	ko:K22395	ko00940,ko01100,ko01110,map00940,map01100,map01110	NA	R02593,R03918,R06570,R07437	RC00649	ko00000,ko00001,ko01000	NA	NA	NA	BBE,FAD_binding_4
Lus10002041	0.639	1.186	1.284	2.908	2.517	3.751	1.735	1.099	1.69	1.891	1.804	3.228	1.249	2.681	1.734	2.553	3.462	2.96	4006.Lus10002041	0	990	COG5026@1|root,KOG1369@2759|Eukaryota,37JCD@33090|Viridiplantae,3GDFM@35493|Streptophyta,4JICQ@91835|fabids	35493|Streptophyta	G	Belongs to the hexokinase family	NA	GO:0001678,GO:0003674,GO:0003824,GO:0004340,GO:0004396,GO:0005575,GO:0005622,GO:0005623,GO:0005737,GO:0005829,GO:0005975,GO:0006082,GO:0006090,GO:0006091,GO:0006096,GO:0006139,GO:0006163,GO:0006164,GO:0006165,GO:0006725,GO:0006732,GO:0006733,GO:0006753,GO:0006754,GO:0006757,GO:0006793,GO:0006796,GO:0006807,GO:0008150,GO:0008152,GO:0008865,GO:0009056,GO:0009058,GO:0009108,GO:0009117,GO:0009123,GO:…	2.7.1.1	ko:K00844	ko00010,ko00051,ko00052,ko00500,ko00520,ko00521,ko00524,ko01100,ko01110,ko01120,ko01130,ko01200,ko04066,ko04910,ko04930,ko04973,ko05230,map00010,map00051,map00052,map00500,map00520,map00521,map00524,map01100,map01110,map01120,map01130,map01200,map04066,map04910,map04930,map04973,map05230	M00001,M00549	R00299,R00760,R00867,R01326,R01600,R01786,R01961,R03920	RC00002,RC00017	ko00000,ko00001,ko00002,ko01000,ko04131	NA	NA	NA	Hexokinase_1,Hexokinase_2
Lus10021014	0.239	0.816	0.273	2.53	5.649	1.211	1.79	0.569	0.316	0.611	1.494	1.367	2.289	0.656	0.201	1.91	0.493	0.047	4006.Lus10021014	8.12eNA275	757	KOG4155@1|root,KOG4155@2759|Eukaryota,37KCJ@33090|Viridiplantae,3GBYR@35493|Streptophyta,4JGHJ@91835|fabids	35493|Streptophyta	S	Myosin heavy chain kinase	NA	GO:0000166,GO:0000278,GO:0000281,GO:0000910,GO:0003674,GO:0003824,GO:0004672,GO:0004674,GO:0004683,GO:0005488,GO:0005515,GO:0005524,GO:0005575,GO:0005622,GO:0005623,GO:0005737,GO:0005826,GO:0005856,GO:0005938,GO:0006464,GO:0006468,GO:0006793,GO:0006796,GO:0006807,GO:0006996,GO:0007010,GO:0007049,GO:0008092,GO:0008144,GO:0008150,GO:0008152,GO:0009987,GO:0015629,GO:0016043,GO:0016301,GO:0016310,GO:…	NA	NA	NA	NA	NA	NA	NA	NA	NA	NA	WD40
Lus10012109	72.281	69.749	49.575	37.886	29.191	30.235	70.475	69.833	60.476	47.303	47.89	40.527	102.924	58.628	41.464	56.67	48.241	44.041	4006.Lus10012109	7.52eNA44	154	COG5126@1|root,KOG0027@2759|Eukaryota,37K5B@33090|Viridiplantae,3GCAR@35493|Streptophyta	35493|Streptophyta	T	Calmodulin mediates the control of a large number of enzymes, ion channels and other proteins by Ca(2 ). Among the enzymes to be stimulated by the calmodulinNACa(2 ) complex are a number of protein kinases and phosphatases	NA	NA	NA	ko:K02183	ko04014,ko04015,ko04016,ko04020,ko04022,ko04024,ko04070,ko04114,ko04218,ko04261,ko04270,ko04371,ko04626,ko04713,ko04720,ko04722,ko04728,ko04740,ko04744,ko04745,ko04750,ko04910,ko04912,ko04915,ko04916,ko04921,ko04922,ko04924,ko04925,ko04970,ko04971,ko05010,ko05031,ko05034,ko05133,ko05152,ko05167,ko05200,ko05214,ko05418,map04014,map04015,map04016,map04020,map04022,map04024,map04070,map04114,map0421…	NA	NA	NA	ko00000,ko00001,ko01009,ko03036,ko04131,ko04147	NA	NA	NA	EFNAhand_1,EFNAhand_5
Lus10017613	1.104	0.132	0.36	3.051	3.882	4.749	1.645	4.095	1.24	3.658	4.911	1.475	4.895	6.658	0.207	12.891	7.414	6.68	4006.Lus10017613	2.46eNA97	283	2CFXU@1|root,2S3JQ@2759|Eukaryota,37W6B@33090|Viridiplantae,3GKMJ@35493|Streptophyta,4JUJR@91835|fabids	35493|Streptophyta	NA	NA	NA	NA	NA	NA	NA	NA	NA	NA	NA	NA	NA	NA	NA
Lus10016854	1.506	1.583	1.549	2.88	4.109	5.977	0.944	2.117	1.95	3.872	3.928	2.254	1.631	3.329	2.928	3.066	4.665	5.963	4006.Lus10016854	0	895	2CMJP@1|root,2QQK5@2759|Eukaryota,37PBC@33090|Viridiplantae,3GD2F@35493|Streptophyta,4JJTJ@91835|fabids	35493|Streptophyta	S	DUF761NAassociated sequence motif	NA	NA	NA	NA	NA	NA	NA	NA	NA	NA	NA	NA	DUF4378,VARLMGL
Lus10004576	0.963	1.351	0.848	5.056	4.709	2.796	4.407	2.602	1.182	1.653	3.373	5.374	3.39	4.386	0.325	3.824	2.91	7.238	4006.Lus10004576	3.81eNA134	379	COG0633@1|root,2RXRY@2759|Eukaryota,37TU4@33090|Viridiplantae,3GI18@35493|Streptophyta,4JP73@91835|fabids	35493|Streptophyta	C	Ferredoxins are ironNAsulfur proteins that transfer electrons in a wide variety of metabolic reactions	NA	NA	NA	ko:K02639	ko00195,map00195	NA	NA	NA	ko00000,ko00001,ko00194	NA	NA	NA	Fer2
Lus10035435	107.672	132.713	170.868	72.547	72.637	51.081	90.988	119.669	189.24	62.075	78.447	86.371	124.141	98.21	134.008	82.464	68.041	34.846	4006.Lus10035435	4.46eNA153	437	KOG0037@1|root,KOG0037@2759|Eukaryota,37JMD@33090|Viridiplantae,3G8SZ@35493|Streptophyta,4JM8D@91835|fabids	35493|Streptophyta	T	calciumNAbinding protein	NA	NA	NA	ko:K13448	ko04626,map04626	NA	NA	NA	ko00000,ko00001	NA	NA	NA	EFNAhand_1,EFNAhand_5,EFNAhand_6
Lus10026097	337.97	245.545	187.544	131.466	120.389	91.584	305.996	230.264	235.14	148.8	178.527	151.909	572.725	322.779	149.699	169.175	141.267	73.104	4006.Lus10026097	9.35eNA293	801	28M37@1|root,2QTJX@2759|Eukaryota,37PEB@33090|Viridiplantae,3GDPH@35493|Streptophyta,4JE69@91835|fabids	35493|Streptophyta	S	Shikimate ONAhydroxycinnamoyltransferaseNAlike	NA	GO:0003674,GO:0003824,GO:0005575,GO:0005622,GO:0005623,GO:0005737,GO:0005829,GO:0006725,GO:0008150,GO:0008152,GO:0008374,GO:0009058,GO:0009698,GO:0009699,GO:0009808,GO:0009809,GO:0009889,GO:0009891,GO:0009893,GO:0009962,GO:0009963,GO:0009987,GO:0010252,GO:0016020,GO:0016740,GO:0016746,GO:0016747,GO:0019222,GO:0019438,GO:0019748,GO:0042592,GO:0044237,GO:0044249,GO:0044424,GO:0044444,GO:0044464,GO:…	2.3.1.133	ko:K13065	ko00940,ko00941,ko00945,ko01100,ko01110,map00940,map00941,map00945,map01100,map01110	M00039	R01945,R02416,R07432,R07433	RC00004,RC00055,RC02864	ko00000,ko00001,ko00002,ko01000	NA	NA	NA	Transferase
Lus10031010	5.059	5.727	4.377	10.589	9.159	19.272	5.013	6.046	4.299	10.557	8.088	11.359	5.69	7.352	5.566	8.836	8.679	8.745	4006.Lus10031010	0	1774	COG1640@1|root,2QR3V@2759|Eukaryota,37K9C@33090|Viridiplantae,3GGAZ@35493|Streptophyta,4JIY5@91835|fabids	35493|Streptophyta	G	4NAalphaNAglucanotransferase	DPE2	GO:0000023,GO:0000025,GO:0000272,GO:0001871,GO:0003674,GO:0003824,GO:0004133,GO:0004134,GO:0005488,GO:0005575,GO:0005622,GO:0005623,GO:0005737,GO:0005829,GO:0005975,GO:0005976,GO:0005977,GO:0005982,GO:0005983,GO:0005984,GO:0006073,GO:0006091,GO:0006112,GO:0008150,GO:0008152,GO:0009056,GO:0009057,GO:0009251,GO:0009311,GO:0009313,GO:0009987,GO:0010297,GO:0015980,GO:0016052,GO:0016740,GO:0016757,GO:…	2.4.1.25	ko:K00705	ko00500,ko01100,map00500,map01100	NA	R05196	RC00049	ko00000,ko00001,ko01000	NA	GH77	NA	CBM_20,Glyco_hydro_77
Lus10016024	14.5	10	20.12	5.65	6.95	5.492	11.382	12.075	18.762	6.171	9.881	6.942	14.721	9.591	28.664	6.228	5.669	10.312	4006.Lus10016024	1.46eNA189	525	COG3332@1|root,KOG2342@2759|Eukaryota,37MKX@33090|Viridiplantae,3G85V@35493|Streptophyta,4JEAJ@91835|fabids	35493|Streptophyta	S	Transport and Golgi organization 2 homolog	NA	NA	NA	NA	NA	NA	NA	NA	NA	NA	NA	NA	TANGO2
Lus10001197	8.629	9.839	11.417	21.42	16.545	24.705	11.863	10.97	7.353	20.416	13.43	13.968	9.448	12.262	13.295	16.383	24.507	25.092	4006.Lus10001197	2.13eNA149	421	COG0592@1|root,KOG1636@2759|Eukaryota,37JTF@33090|Viridiplantae,3GD0W@35493|Streptophyta,4JI16@91835|fabids	35493|Streptophyta	L	This protein is an auxiliary protein of DNA polymerase delta and is involved in the control of eukaryotic DNA replication by increasing the polymerase's processibility during elongation of the leading strand	NA	GO:0000731,GO:0003674,GO:0005575,GO:0005622,GO:0005623,GO:0005634,GO:0005730,GO:0005737,GO:0006139,GO:0006259,GO:0006260,GO:0006261,GO:0006271,GO:0006272,GO:0006281,GO:0006298,GO:0006301,GO:0006725,GO:0006807,GO:0006950,GO:0006974,GO:0008150,GO:0008152,GO:0009058,GO:0009059,GO:0009987,GO:0016070,GO:0018130,GO:0019438,GO:0019985,GO:0022616,GO:0030234,GO:0030337,GO:0031974,GO:0031981,GO:0032991,GO:…	NA	ko:K04802	ko03030,ko03410,ko03420,ko03430,ko04110,ko04530,ko05161,ko05166,map03030,map03410,map03420,map03430,map04110,map04530,map05161,map05166	M00295	NA	NA	ko00000,ko00001,ko00002,ko03032,ko03400	NA	NA	NA	PCNA_C,PCNA_N
Lus10042870	1.588	0.483	0.159	0.037	0	0	1.349	0.162	0.529	0	0.102	0	3.678	0.828	0.309	0.202	0.158	1.397	4006.Lus10042870	4.32eNA297	813	28IMR@1|root,2QQYP@2759|Eukaryota,37T1X@33090|Viridiplantae,3GB4Q@35493|Streptophyta,4JKDN@91835|fabids	35493|Streptophyta	S	Transferase family	NA	GO:0000038,GO:0005575,GO:0005622,GO:0005623,GO:0005634,GO:0005737,GO:0005783,GO:0006082,GO:0006629,GO:0006631,GO:0006633,GO:0007275,GO:0008150,GO:0008152,GO:0008610,GO:0009058,GO:0009555,GO:0009987,GO:0010025,GO:0010166,GO:0012505,GO:0016053,GO:0019752,GO:0032501,GO:0032502,GO:0032787,GO:0042761,GO:0043226,GO:0043227,GO:0043229,GO:0043231,GO:0043436,GO:0044237,GO:0044238,GO:0044249,GO:0044255,GO:…	NA	NA	NA	NA	NA	NA	NA	NA	NA	NA	Transferase
Lus10036384	33.617	28.071	20.757	14.676	11.3	14.336	30.122	31.393	28.644	26.704	17.768	16.836	37.334	54.448	20.577	29.561	32.756	18.105	4006.Lus10036384	3.43eNA284	775	KOG0660@1|root,KOG0660@2759|Eukaryota,37I3U@33090|Viridiplantae,3G736@35493|Streptophyta	35493|Streptophyta	T	mitogenNAactivated protein kinase	MPK11	GO:0000003,GO:0000165,GO:0000226,GO:0000278,GO:0000280,GO:0000281,GO:0000910,GO:0000911,GO:0001101,GO:0002376,GO:0003674,GO:0003824,GO:0004672,GO:0004674,GO:0004707,GO:0005575,GO:0005622,GO:0005623,GO:0005634,GO:0005737,GO:0005829,GO:0005856,GO:0006464,GO:0006468,GO:0006793,GO:0006796,GO:0006807,GO:0006950,GO:0006952,GO:0006955,GO:0006970,GO:0006971,GO:0006972,GO:0006996,GO:0007010,GO:0007017,GO:…	2.7.11.24	ko:K04371,ko:K04464,ko:K20600	ko01521,ko01522,ko01524,ko04010,ko04011,ko04012,ko04013,ko04014,ko04015,ko04016,ko04022,ko04024,ko04062,ko04066,ko04068,ko04071,ko04072,ko04114,ko04138,ko04139,ko04140,ko04150,ko04151,ko04210,ko04214,ko04218,ko04261,ko04270,ko04320,ko04350,ko04360,ko04370,ko04371,ko04380,ko04510,ko04520,ko04540,ko04550,ko04611,ko04620,ko04621,ko04650,ko04657,ko04658,ko04659,ko04660,ko04662,ko04664,ko04666,ko04668…	M00687,M00690	NA	NA	ko00000,ko00001,ko00002,ko01000,ko01001,ko03036,ko04147	NA	NA	NA	Pkinase
Lus10000300	337.871	326.923	515.503	193.198	219.439	185.343	309.626	353.547	520.664	296.755	725.255	412.597	772.329	365.546	402.619	600.744	402.53	181.558	4006.Lus10000300	1.94eNA95	277	2DF3V@1|root,2S5RJ@2759|Eukaryota,37Z86@33090|Viridiplantae,3GP2Q@35493|Streptophyta,4JUN9@91835|fabids	35493|Streptophyta	NA	NA	NA	NA	NA	NA	NA	NA	NA	NA	NA	NA	NA	NA	NA
Lus10022817	4.931	3.457	4.704	7.796	9.73	13.006	11.085	4.147	9.725	17.558	8.428	5.538	6.46	4.22	17.311	5.2	8.53	6.759	4006.Lus10022817	0	895	COG3866@1|root,2QQ5F@2759|Eukaryota,37HIU@33090|Viridiplantae,3G7PT@35493|Streptophyta	35493|Streptophyta	G	Pectate lyase	NA	NA	4.2.2.2	ko:K01728	ko00040,ko02024,map00040,map02024	NA	R02361,R06240	RC00049,RC00705	ko00000,ko00001,ko01000	NA	NA	NA	Pec_lyase_C
Lus10022502	12.417	6.431	12.742	3.252	4.162	5.06	14.52	24.998	16.54	15.086	8.832	5.739	12.801	10.544	13.852	10.582	5.874	8.323	4006.Lus10022502	0	1164	COG0659@1|root,KOG0236@2759|Eukaryota,37NJ2@33090|Viridiplantae,3G812@35493|Streptophyta,4JNRT@91835|fabids	35493|Streptophyta	P	Sulfate transporter	NA	GO:0003674,GO:0005215,GO:0005575,GO:0005623,GO:0005886,GO:0005887,GO:0006810,GO:0006811,GO:0006820,GO:0008150,GO:0008272,GO:0008509,GO:0015075,GO:0015103,GO:0015116,GO:0015318,GO:0015698,GO:0016020,GO:0016021,GO:0022857,GO:0031224,GO:0031226,GO:0034220,GO:0044425,GO:0044459,GO:0044464,GO:0051179,GO:0051234,GO:0055085,GO:0071944,GO:0072348,GO:0098656,GO:0098660,GO:0098661,GO:1901682,GO:1902358	NA	ko:K17469	NA	NA	NA	NA	ko00000,ko02000	2.A.53.1	NA	NA	STAS,Sulfate_transp
Lus10008155	0.296	0	0.869	4.364	4.968	2.66	0.467	0.941	0	0.669	0.864	2.288	0.695	0.861	0.125	0.245	0.229	0	NA	NA	NA	NA	NA	NA	NA	NA	NA	NA	NA	NA	NA	NA	NA	NA	NA	NA	NA	NA
Lus10023914	10.058	6.498	11.019	32.903	21.495	17.956	9.834	8.991	6.842	12.872	12.055	13.985	8.85	10.81	10.152	15.73	11.158	11.345	4006.Lus10023914	7.22eNA269	733	KOG1940@1|root,KOG1940@2759|Eukaryota,37JMN@33090|Viridiplantae,3G96H@35493|Streptophyta,4JKEE@91835|fabids	35493|Streptophyta	O	RING finger and CHY zinc finger domainNAcontaining protein	NA	GO:0000151,GO:0002039,GO:0003674,GO:0003824,GO:0004842,GO:0005102,GO:0005488,GO:0005515,GO:0005575,GO:0005622,GO:0005623,GO:0005634,GO:0005654,GO:0005737,GO:0005829,GO:0006464,GO:0006508,GO:0006511,GO:0006807,GO:0008150,GO:0008152,GO:0008270,GO:0009056,GO:0009057,GO:0009893,GO:0009894,GO:0009896,GO:0009987,GO:0010604,GO:0016567,GO:0016740,GO:0019222,GO:0019538,GO:0019787,GO:0019941,GO:0030162,GO:…	2.3.2.27	ko:K10144	ko04115,ko04120,ko05162,map04115,map04120,map05162	NA	NA	NA	ko00000,ko00001,ko01000,ko04121	NA	NA	NA	zfNACHY,zfNARING_2,zfNARING_UBOX,zinc_ribbon_6
Lus10023593	0.09	0	0.44	3.234	1.295	2.364	0.213	0.715	0.78	1.139	1.501	3.323	0.634	2.355	1.821	1.638	1.395	10.441	4006.Lus10023593	1.12eNA137	389	2CXUU@1|root,2RZYB@2759|Eukaryota,37UNU@33090|Viridiplantae,3GIY5@35493|Streptophyta,4JPFW@91835|fabids	35493|Streptophyta	S	photosystem I assembly	PSA2	GO:0003674,GO:0003824,GO:0005575,GO:0005622,GO:0005623,GO:0005737,GO:0006091,GO:0006996,GO:0007275,GO:0008150,GO:0008152,GO:0009507,GO:0009534,GO:0009535,GO:0009536,GO:0009553,GO:0009561,GO:0009579,GO:0009657,GO:0009668,GO:0009987,GO:0010027,GO:0015036,GO:0015979,GO:0016020,GO:0016043,GO:0016491,GO:0016651,GO:0016667,GO:0016668,GO:0019684,GO:0022607,GO:0031976,GO:0031977,GO:0031984,GO:0032501,GO:…	NA	NA	NA	NA	NA	NA	NA	NA	NA	NA	NA
Lus10043255	0.851	1.188	1.42	2.397	2.735	3.821	1.322	1.412	1.318	3.73	2.232	1.89	1.321	2.473	2.277	1.097	2.481	2.31	4006.Lus10043255	0	1273	28NJ9@1|root,2QUXM@2759|Eukaryota,37SB9@33090|Viridiplantae,3GFZ8@35493|Streptophyta,4JJJ8@91835|fabids	35493|Streptophyta	S	Plant protein of unknown function (DUF936)	NA	NA	NA	NA	NA	NA	NA	NA	NA	NA	NA	NA	DUF936
Lus10021008	1.728	3.382	3.443	5.421	11.594	11.231	4.138	5.287	11.496	6.416	5.762	9.502	2.102	1.302	4.96	3.917	9.218	5.565	4006.Lus10021008	1.92eNA201	557	2CM0C@1|root,2QS1R@2759|Eukaryota,37J49@33090|Viridiplantae,3GCKY@35493|Streptophyta,4JKIB@91835|fabids	35493|Streptophyta	S	Family of unknown function (DUF716)	NA	NA	NA	NA	NA	NA	NA	NA	NA	NA	NA	NA	DUF716
Lus10031835	19.715	14.296	13.293	7.851	8.109	5.891	11.61	13.547	15.522	6.799	7.33	9.033	14.455	12.583	5.78	10.467	6.087	5.359	4006.Lus10031835	1.8eNA180	503	COG2332@1|root,2QTHD@2759|Eukaryota,37Q0P@33090|Viridiplantae,3G85X@35493|Streptophyta,4JHCM@91835|fabids	35493|Streptophyta	O	Cytochrome cNAtype biogenesis protein	NA	GO:0003674,GO:0005488,GO:0005575,GO:0005622,GO:0005623,GO:0005737,GO:0005739,GO:0005740,GO:0005743,GO:0006464,GO:0006807,GO:0008150,GO:0008152,GO:0009987,GO:0016020,GO:0016043,GO:0017003,GO:0017004,GO:0017006,GO:0018063,GO:0019538,GO:0019866,GO:0020037,GO:0022607,GO:0031090,GO:0031966,GO:0031967,GO:0031975,GO:0034622,GO:0036211,GO:0043170,GO:0043226,GO:0043227,GO:0043229,GO:0043231,GO:0043412,GO:…	NA	NA	NA	NA	NA	NA	NA	NA	NA	NA	CcmE
Lus10004333	7.249	10.314	11.719	16.973	20.995	22.31	12.55	10.968	11.499	21.595	17.381	19.594	8.534	14.07	9.573	16.393	18.436	20.882	4006.Lus10004333	0	1070	28K7G@1|root,2QSN5@2759|Eukaryota,37I7U@33090|Viridiplantae,3G7PY@35493|Streptophyta,4JG5K@91835|fabids	35493|Streptophyta	T	LeucineNArich repeat receptorNAlike protein kinase	NA	GO:0000003,GO:0003006,GO:0005575,GO:0005618,GO:0005623,GO:0007275,GO:0007389,GO:0008150,GO:0009505,GO:0009531,GO:0009553,GO:0009653,GO:0009790,GO:0009791,GO:0009793,GO:0009798,GO:0009888,GO:0010154,GO:0010453,GO:0022414,GO:0022603,GO:0030312,GO:0032501,GO:0032502,GO:0042659,GO:0044426,GO:0044462,GO:0044464,GO:0045595,GO:0048226,GO:0048229,GO:0048316,GO:0048608,GO:0048731,GO:0048856,GO:0050789,GO:…	2.7.11.1	ko:K04733	ko04010,ko04064,ko04620,ko04621,ko04624,ko04722,ko05133,ko05140,ko05142,ko05145,ko05152,ko05162,ko05164,map04010,map04064,map04620,map04621,map04624,map04722,map05133,map05140,map05142,map05145,map05152,map05162,map05164	M00686	NA	NA	ko00000,ko00001,ko00002,ko01000,ko01001	NA	NA	NA	LRRNT_2,LRR_1,LRR_8,Pkinase_Tyr
Lus10042142	1.103	1.412	1.551	4.062	3.567	3.571	1.033	2.519	1.84	2.988	3.217	3.549	2.102	1.335	1.684	2.565	2.935	4.77	4006.Lus10042142	3.86eNA191	530	COG3011@1|root,2RXZ4@2759|Eukaryota,37TSW@33090|Viridiplantae,3G9NM@35493|Streptophyta,4JRCC@91835|fabids	35493|Streptophyta	S	protein At5g50100, mitochondrialNAlike	NA	GO:0003674,GO:0003824,GO:0005575,GO:0005622,GO:0005623,GO:0005737,GO:0005739,GO:0006950,GO:0008150,GO:0008152,GO:0009611,GO:0009888,GO:0015035,GO:0015036,GO:0016491,GO:0016667,GO:0031099,GO:0032502,GO:0040007,GO:0042060,GO:0042246,GO:0043226,GO:0043227,GO:0043229,GO:0043231,GO:0044424,GO:0044444,GO:0044464,GO:0048589,GO:0048856,GO:0050896,GO:0055114	NA	NA	NA	NA	NA	NA	NA	NA	NA	NA	DUF393
Lus10041511	35.978	132.721	112.42	25.101	8.954	1.683	80.202	110.909	96.942	45.566	51.145	9.296	41.098	75.768	29.578	40.19	23.728	4.193	4006.Lus10041511	0	994	COG2124@1|root,KOG0156@2759|Eukaryota,37IC2@33090|Viridiplantae,3GE7P@35493|Streptophyta,4JGTW@91835|fabids	35493|Streptophyta	Q	Belongs to the cytochrome P450 family	NA	GO:0003674,GO:0003824,GO:0004497,GO:0005575,GO:0005622,GO:0005623,GO:0005737,GO:0005783,GO:0006725,GO:0008150,GO:0008152,GO:0009058,GO:0009314,GO:0009411,GO:0009416,GO:0009628,GO:0009698,GO:0009699,GO:0009808,GO:0009809,GO:0009987,GO:0010224,GO:0012505,GO:0016020,GO:0016491,GO:0016705,GO:0016709,GO:0019438,GO:0019748,GO:0043226,GO:0043227,GO:0043229,GO:0043231,GO:0044237,GO:0044249,GO:0044424,GO:…	NA	ko:K09755	ko00940,ko01100,ko01110,map00940,map01100,map01110	M00039	R06572,R06573,R07440	RC00046	ko00000,ko00001,ko00002,ko00199,ko01000	NA	NA	NA	p450
Lus10039363	63.65	68.521	45.063	25.563	18.437	6.573	26.187	38.951	35.761	23.209	18.055	10.167	64.036	46.828	33.719	19.1	21.452	2.973	4006.Lus10039363	1.14eNA193	563	2CMDV@1|root,2QQ2D@2759|Eukaryota,37IGY@33090|Viridiplantae,3GFTU@35493|Streptophyta,4JJGJ@91835|fabids	35493|Streptophyta	S	leucineNArich repeat extensinNAlike protein	NA	NA	NA	NA	NA	NA	NA	NA	NA	NA	NA	NA	LRRNT_2,LRR_8
Lus10003450	20.156	32.609	13.694	3.609	1.342	7.738	24.73	9.787	5.656	7.839	4.201	0.481	61.083	8.95	19.341	79.655	157.198	38.925	NA	NA	NA	NA	NA	NA	NA	NA	NA	NA	NA	NA	NA	NA	NA	NA	NA	NA	NA	NA
Lus10026084	3.317	4.13	4.248	6.959	9.538	7.514	4.045	4.292	6.957	9.667	7.184	8.13	3.008	5.466	6.395	9.814	9.772	8.962	4006.Lus10026084	0	1028	COG2124@1|root,KOG0157@2759|Eukaryota,37IXF@33090|Viridiplantae,3GB5N@35493|Streptophyta,4JS2M@91835|fabids	35493|Streptophyta	IQ	Cytochrome p450	NA	GO:0003674,GO:0003824,GO:0004497,GO:0006629,GO:0008150,GO:0008152,GO:0008202,GO:0008395,GO:0009719,GO:0009725,GO:0009741,GO:0010033,GO:0010268,GO:0010817,GO:0014070,GO:0016128,GO:0016131,GO:0016491,GO:0033993,GO:0042221,GO:0042445,GO:0042592,GO:0044238,GO:0048878,GO:0050896,GO:0055088,GO:0055114,GO:0065007,GO:0065008,GO:0071704,GO:1901360,GO:1901615,GO:1901700	NA	ko:K15639	ko00905,map00905	NA	R09761,R09762	RC01216	ko00000,ko00001,ko00199,ko01000	NA	NA	NA	p450
Lus10004151	7.574	15.459	12.27	3.975	3.513	5.684	7.387	5.953	11.693	8.607	9.03	12.723	9.076	18.147	20.516	8.42	4.983	19.033	4006.Lus10004151	1.7eNA156	439	COG0625@1|root,KOG0867@2759|Eukaryota,37MNY@33090|Viridiplantae,3G7ZT@35493|Streptophyta,4JM3U@91835|fabids	35493|Streptophyta	O	Belongs to the GST superfamily	NA	GO:0003674,GO:0003824,GO:0004364,GO:0005488,GO:0005575,GO:0005622,GO:0005623,GO:0005634,GO:0005737,GO:0005773,GO:0005774,GO:0006518,GO:0006575,GO:0006749,GO:0006790,GO:0006807,GO:0006950,GO:0006952,GO:0006970,GO:0008150,GO:0008152,GO:0009056,GO:0009266,GO:0009404,GO:0009407,GO:0009409,GO:0009507,GO:0009526,GO:0009532,GO:0009536,GO:0009570,GO:0009579,GO:0009605,GO:0009607,GO:0009617,GO:0009628,GO:…	2.5.1.18	ko:K00799	ko00480,ko00980,ko00982,ko00983,ko01524,ko05200,ko05204,ko05225,ko05418,map00480,map00980,map00982,map00983,map01524,map05200,map05204,map05225,map05418	NA	R03522,R07002,R07003,R07004,R07023,R07024,R07025,R07026,R07069,R07070,R07083,R07084,R07091,R07092,R07093,R07094,R07100,R07113,R07116,R08280,R09409,R11905	RC00004,RC00069,RC00840,RC00948,RC01704,RC01705,RC01706,RC01758,RC01759,RC01765,RC01767,RC01769,RC02243,RC02527,RC02939,RC02940,RC02942,RC02943,RC02944	ko00000,ko00001,ko01000,ko02000	1.A.12.2.2,1.A.12.3.2	NA	NA	GST_C,GST_N
Lus10016733	3.192	3.442	3.264	7.415	7.371	6.516	2.861	4.956	4.396	8.059	5.624	6.289	0.936	3.373	4.523	8.22	7.304	7.725	4006.Lus10016733	7.76eNA180	500	KOG1470@1|root,KOG1470@2759|Eukaryota,37REW@33090|Viridiplantae,3G7VC@35493|Streptophyta,4JMYC@91835|fabids	35493|Streptophyta	I	Random slug protein 5NAlike	NA	NA	NA	NA	NA	NA	NA	NA	NA	NA	NA	NA	CRAL_TRIO,CRAL_TRIO_N
Lus10014825	0	0	0	0.818	0.901	0.18	0.165	0	0.226	0.236	0.131	0	0.123	0	0.044	0.389	0.809	0.124	4006.Lus10014825	1.73eNA247	679	KOG3178@1|root,KOG3178@2759|Eukaryota,37JBD@33090|Viridiplantae,3GAW0@35493|Streptophyta	35493|Streptophyta	S	Belongs to the class INAlike SAMNAbinding methyltransferase superfamily. CationNAindependent ONA methyltransferase family	NA	NA	NA	NA	NA	NA	NA	NA	NA	NA	NA	NA	Dimerisation,Methyltransf_2
Lus10032331	130.109	42.368	21.371	16.765	1.653	5.032	37.104	31.363	13.619	24.493	23.964	22.534	92.389	34.901	18.001	28.371	20.555	20.691	4006.Lus10032331	1.49eNA136	385	29XXM@1|root,2QW0S@2759|Eukaryota,37QDX@33090|Viridiplantae,3GE19@35493|Streptophyta,4JECB@91835|fabids	35493|Streptophyta	S	Dirigent proteins impart stereoselectivity on the phenoxy radicalNAcoupling reaction, yielding optically active lignans from two molecules of coniferyl alcohol in the biosynthesis of lignans, flavonolignans, and alkaloids and thus plays a central role in plant secondary metabolism	NA	NA	NA	NA	NA	NA	NA	NA	NA	NA	NA	NA	Dirigent
Lus10007377	1.955	2.508	2.353	0.9	1.013	1.187	1.292	1.89	2.021	1.337	1.212	0.862	2.976	1.715	1.38	0.831	1.064	0.391	4006.Lus10007377	0	1300	28NHR@1|root,2QV39@2759|Eukaryota,37QXG@33090|Viridiplantae,3GGE1@35493|Streptophyta,4JMR4@91835|fabids	35493|Streptophyta	K	NAC domainNAcontaining protein	NA	GO:0001067,GO:0003674,GO:0003676,GO:0003677,GO:0003700,GO:0005488,GO:0005575,GO:0005622,GO:0005623,GO:0005634,GO:0005737,GO:0006355,GO:0008150,GO:0009314,GO:0009416,GO:0009628,GO:0009642,GO:0009644,GO:0009889,GO:0009891,GO:0009893,GO:0009962,GO:0009987,GO:0010468,GO:0010556,GO:0010557,GO:0010604,GO:0010628,GO:0016043,GO:0019219,GO:0019222,GO:0022411,GO:0030154,GO:0031323,GO:0031325,GO:0031326,GO:…	NA	NA	NA	NA	NA	NA	NA	NA	NA	NA	NAM
Lus10003356	6.741	7.14	11.467	3.747	3.26	3.903	5.174	6.804	7.537	3.511	2.937	3.284	7.053	4.531	4.247	2.914	1.364	2.012	4006.Lus10003356	5.63eNA197	547	COG0071@1|root,KOG0710@2759|Eukaryota,37WE9@33090|Viridiplantae,3GKZY@35493|Streptophyta	35493|Streptophyta	O	Belongs to the small heat shock protein (HSP20) family	NA	NA	NA	ko:K13993	ko04141,map04141	NA	NA	NA	ko00000,ko00001,ko03110	NA	NA	NA	HSP20
Lus10014448	7.382	4.644	1.805	0.921	0	0.159	7.581	4.216	2.219	1.389	1.731	0	9.923	4.097	0.194	0.954	0.179	0.182	4006.Lus10014448	1.13eNA156	440	28NCI@1|root,2QUY1@2759|Eukaryota,37QEN@33090|Viridiplantae,3GFDN@35493|Streptophyta	35493|Streptophyta	S	BEST Arabidopsis thaliana protein match is Arabidopsis protein of	NA	NA	NA	NA	NA	NA	NA	NA	NA	NA	NA	NA	DUF241
Lus10021804	0	0.102	0	1.746	2.09	0.59	0	0	0	0.599	1.106	0.244	0.111	0	0.16	0.549	0.22	0	4006.Lus10021804	3.24eNA132	375	COG4122@1|root,KOG1663@2759|Eukaryota,37S6Q@33090|Viridiplantae,3G8P3@35493|Streptophyta,4JKIN@91835|fabids	35493|Streptophyta	Q	Flavonoid 3',5'NAmethyltransferaseNAlike	NA	GO:0000003,GO:0003006,GO:0003674,GO:0003824,GO:0005575,GO:0005622,GO:0005623,GO:0005737,GO:0005829,GO:0006725,GO:0006807,GO:0007275,GO:0008150,GO:0008152,GO:0008168,GO:0008171,GO:0008757,GO:0009058,GO:0009698,GO:0009699,GO:0009791,GO:0009808,GO:0009809,GO:0009987,GO:0010154,GO:0016740,GO:0016741,GO:0019438,GO:0019748,GO:0022414,GO:0032259,GO:0032501,GO:0032502,GO:0034641,GO:0042409,GO:0043603,GO:…	2.1.1.104,2.1.1.336	ko:K00588,ko:K13067,ko:K21311	ko00360,ko00940,ko00941,ko00945,ko00950,ko01100,ko01110,map00360,map00940,map00941,map00945,map00950,map01100,map01110	M00039,M00350	R01942,R06578,R08437,R08987	RC00003,RC00392	ko00000,ko00001,ko00002,ko01000	NA	NA	NA	Methyltransf_3
Lus10010960	2.925	8.347	7.214	1.88	2.366	1.242	6.176	10.362	13.037	4.707	8.587	7.454	6.613	9.919	11.835	8.594	9.275	8.978	4006.Lus10010960	0	1166	COG0515@1|root,2QWMW@2759|Eukaryota,37NGY@33090|Viridiplantae,3GAVG@35493|Streptophyta,4JKEN@91835|fabids	35493|Streptophyta	T	CysteineNArich receptorNAlike protein kinase	NA	GO:0003674,GO:0003824,GO:0004672,GO:0004674,GO:0005575,GO:0005623,GO:0005886,GO:0006464,GO:0006468,GO:0006793,GO:0006796,GO:0006807,GO:0008150,GO:0008152,GO:0009987,GO:0016020,GO:0016301,GO:0016310,GO:0016740,GO:0016772,GO:0016773,GO:0019538,GO:0036211,GO:0043170,GO:0043412,GO:0044237,GO:0044238,GO:0044260,GO:0044267,GO:0044464,GO:0071704,GO:0071944,GO:0140096,GO:1901564	NA	NA	NA	NA	NA	NA	NA	NA	NA	NA	Pkinase,Pkinase_Tyr,StressNAantifung
Lus10029266	23.347	30.984	21.649	13.135	7.98	4.524	14.812	21.776	29.077	13.158	12.61	15.248	12.563	27.634	17.02	9.782	8.924	4.565	4006.Lus10029266	5.83eNA251	689	KOG0167@1|root,KOG0167@2759|Eukaryota,37HG7@33090|Viridiplantae,3G7YG@35493|Streptophyta,4JMX1@91835|fabids	35493|Streptophyta	S	RINGNAtype E3 ubiquitin transferase	PUB17	GO:0002376,GO:0003674,GO:0003824,GO:0004842,GO:0005575,GO:0005622,GO:0005623,GO:0005634,GO:0005737,GO:0006464,GO:0006807,GO:0006950,GO:0006952,GO:0006955,GO:0008150,GO:0008152,GO:0009605,GO:0009607,GO:0009814,GO:0009987,GO:0016567,GO:0016740,GO:0019538,GO:0019787,GO:0032446,GO:0036211,GO:0043170,GO:0043207,GO:0043226,GO:0043227,GO:0043229,GO:0043231,GO:0043412,GO:0044237,GO:0044238,GO:0044260,GO:…	NA	NA	NA	NA	NA	NA	NA	NA	NA	NA	Arm,UNAbox
Lus10041776	1.426	1.486	1.302	3.326	3.007	5.55	0.6	0	3.463	3.048	5.745	6.976	1.227	0.276	1.882	3.734	3.607	5.483	4006.Lus10041776	4.97eNA271	741	28IIJ@1|root,2QQAF@2759|Eukaryota,37QW9@33090|Viridiplantae,3G807@35493|Streptophyta,4JGF4@91835|fabids	35493|Streptophyta	S	SAM dependent carboxyl methyltransferase	NA	NA	2.1.1.276	ko:K18886	NA	NA	NA	NA	ko00000,ko01000	NA	NA	NA	Methyltransf_7
Lus10026608	7.976	6.75	6.243	66.113	107.054	4.325	24.682	18.233	18.24	65.735	70.493	15.379	14.684	13.315	2.275	79.274	74.041	3.267	4006.Lus10026608	2.19eNA100	291	COG0008@1|root,KOG1147@2759|Eukaryota,37Q9I@33090|Viridiplantae,3GA4G@35493|Streptophyta,4JHXU@91835|fabids	35493|Streptophyta	J	Belongs to the classNAI aminoacylNAtRNA synthetase family	NA	GO:0002181,GO:0002376,GO:0003674,GO:0003676,GO:0003723,GO:0003824,GO:0004812,GO:0004818,GO:0004827,GO:0005488,GO:0005515,GO:0005575,GO:0005622,GO:0005623,GO:0005737,GO:0005829,GO:0005886,GO:0006082,GO:0006139,GO:0006399,GO:0006412,GO:0006417,GO:0006418,GO:0006424,GO:0006433,GO:0006518,GO:0006520,GO:0006725,GO:0006807,GO:0006810,GO:0006811,GO:0006820,GO:0006869,GO:0006950,GO:0006952,GO:0006955,GO:…	6.1.1.17	ko:K01885	ko00860,ko00970,ko01100,ko01110,ko01120,map00860,map00970,map01100,map01110,map01120	M00121,M00359,M00360	R05578	RC00055,RC00523	ko00000,ko00001,ko00002,ko01000,ko01007,ko02048,ko03016	NA	NA	NA	GST_C,GST_C_3,tRNANAsynt_1c,tRNANAsynt_1c_C
Lus10012582	17.306	63.564	59.968	16.184	8.588	3.477	50.633	73.145	84.88	46.487	54.506	10.896	57.106	169.809	28.007	63.219	34.308	4.15	4006.Lus10012582	0	947	COG2124@1|root,KOG0156@2759|Eukaryota,37IC2@33090|Viridiplantae,3GE7P@35493|Streptophyta,4JGTW@91835|fabids	35493|Streptophyta	Q	Belongs to the cytochrome P450 family	NA	GO:0003674,GO:0003824,GO:0004497,GO:0005575,GO:0005622,GO:0005623,GO:0005737,GO:0005783,GO:0006725,GO:0008150,GO:0008152,GO:0009058,GO:0009314,GO:0009411,GO:0009416,GO:0009628,GO:0009698,GO:0009699,GO:0009808,GO:0009809,GO:0009987,GO:0010224,GO:0012505,GO:0016020,GO:0016491,GO:0016705,GO:0016709,GO:0019438,GO:0019748,GO:0043226,GO:0043227,GO:0043229,GO:0043231,GO:0044237,GO:0044249,GO:0044424,GO:…	NA	ko:K09755	ko00940,ko01100,ko01110,map00940,map01100,map01110	M00039	R06572,R06573,R07440	RC00046	ko00000,ko00001,ko00002,ko00199,ko01000	NA	NA	NA	p450
Lus10025915	2.43	2.084	2.134	0.832	0.986	1.098	2.114	2.822	1.192	1.52	1.637	1.311	2.412	2.053	1.733	1.314	1.448	1.272	4006.Lus10025915	0	1140	KOG4197@1|root,KOG4197@2759|Eukaryota,37PV6@33090|Viridiplantae,3GDME@35493|Streptophyta,4JTKW@91835|fabids	35493|Streptophyta	S	Pentatricopeptide repeatNAcontaining protein	NA	GO:0003674,GO:0003676,GO:0003723,GO:0003824,GO:0004518,GO:0004519,GO:0005488,GO:0005575,GO:0005622,GO:0005623,GO:0006139,GO:0006725,GO:0006807,GO:0008150,GO:0008152,GO:0009451,GO:0009987,GO:0016070,GO:0016787,GO:0016788,GO:0034641,GO:0043170,GO:0043226,GO:0043227,GO:0043229,GO:0043231,GO:0043412,GO:0044237,GO:0044238,GO:0044424,GO:0044464,GO:0046483,GO:0071704,GO:0090304,GO:0090305,GO:0097159,GO:…	NA	NA	NA	NA	NA	NA	NA	NA	NA	NA	DYW_deaminase,PPR,PPR_2
Lus10004913	1.28	1.61	1.774	3.437	4.345	3.795	3.028	1.695	3.617	0.289	1.023	0	3.19	5.631	3.1	0.97	1.198	3.313	4006.Lus10004913	9.21eNA244	669	COG0421@1|root,KOG1562@2759|Eukaryota,37P2N@33090|Viridiplantae,3G8WD@35493|Streptophyta,4JE6U@91835|fabids	35493|Streptophyta	E	Thermospermine synthase ACAULIS5NAlike	NA	GO:0003674,GO:0003824,GO:0005575,GO:0005622,GO:0005623,GO:0005737,GO:0006810,GO:0008150,GO:0009888,GO:0009914,GO:0009926,GO:0009987,GO:0010087,GO:0010089,GO:0010487,GO:0010817,GO:0016740,GO:0016765,GO:0016768,GO:0030154,GO:0032502,GO:0044424,GO:0044464,GO:0048759,GO:0048856,GO:0048869,GO:0051179,GO:0051234,GO:0060918,GO:0065007,GO:0065008,GO:1905177	2.5.1.79	ko:K18787	NA	NA	NA	NA	ko00000,ko01000	NA	NA	NA	Spermine_synt_N,Spermine_synth
Lus10004038	1.023	1.048	1.001	1.962	2.059	3.357	1.385	1.612	1.464	2.957	2.331	1.814	1.16	1.949	1.996	2.538	3.671	2.733	4006.Lus10004038	0	1854	COG5218@1|root,KOG2025@2759|Eukaryota,37PWK@33090|Viridiplantae,3G9X3@35493|Streptophyta,4JNBK@91835|fabids	35493|Streptophyta	BD	Condensin complex subunit	NA	NA	NA	ko:K06678	ko04111,map04111	NA	NA	NA	ko00000,ko00001,ko03036	NA	NA	NA	Cnd3
Lus10018382	14.761	18.863	19.752	9.629	8.178	4.694	19.299	12.089	22.112	15.798	18.26	10.192	5.835	12.124	13.023	4.955	11.661	6.329	4006.Lus10018382	0	1313	29S97@1|root,2RXD9@2759|Eukaryota,37T15@33090|Viridiplantae,3GF8F@35493|Streptophyta	35493|Streptophyta	T	Salt stress response/antifungal	NA	NA	NA	NA	NA	NA	NA	NA	NA	NA	NA	NA	Pkinase_Tyr,StressNAantifung
Lus10025038	1.112	0.752	0.866	1.787	2.113	2.812	1.055	1.751	1.142	1.821	2.058	2.555	1.282	1.624	1.413	1.808	3.093	2.553	4006.Lus10025038	0	1840	KOG1929@1|root,KOG1929@2759|Eukaryota,37IP5@33090|Viridiplantae,3GDFD@35493|Streptophyta,4JHMW@91835|fabids	35493|Streptophyta	L	BRCT domainNAcontaining protein	NA	NA	NA	ko:K10728	ko03440,map03440	NA	NA	NA	ko00000,ko00001,ko03032,ko03400	NA	NA	NA	BRCT,PHD,PTCBNABRCT
Lus10022514	0.643	0.297	0.989	2.285	6.518	2.857	1.015	0.146	0.994	0.581	1.685	3.155	0.862	0.089	1.471	2.28	3.06	1.631	4006.Lus10022514	9.62eNA112	323	COG2036@1|root,KOG0869@2759|Eukaryota	2759|Eukaryota	K	protein heterodimerization activity	NFYB	GO:0000976,GO:0000981,GO:0001067,GO:0001654,GO:0001932,GO:0001934,GO:0003674,GO:0003676,GO:0003677,GO:0003690,GO:0003700,GO:0005488,GO:0005515,GO:0005575,GO:0005622,GO:0005623,GO:0005634,GO:0005654,GO:0005667,GO:0005737,GO:0006139,GO:0006351,GO:0006355,GO:0006357,GO:0006366,GO:0006725,GO:0006807,GO:0007275,GO:0007399,GO:0007423,GO:0008134,GO:0008150,GO:0008152,GO:0009058,GO:0009059,GO:0009889,GO:…	NA	ko:K08065,ko:K14799	ko04612,ko05152,ko05166,map04612,map05152,map05166	NA	NA	NA	ko00000,ko00001,ko03000,ko03009	NA	NA	NA	CBFD_NFYB_HMF
Lus10008647	130.945	274.645	167.743	72.73	66.918	101.698	37.009	36.81	28.359	39.888	30.793	39.38	70.964	130.25	81.206	66.373	41.018	53.321	4006.Lus10008647	0	1243	COG0148@1|root,KOG2670@2759|Eukaryota,37JMA@33090|Viridiplantae,3G9BD@35493|Streptophyta,4JMBP@91835|fabids	35493|Streptophyta	G	phosphopyruvate hydratase activity	NA	GO:0001101,GO:0003674,GO:0003676,GO:0003677,GO:0003824,GO:0004634,GO:0005488,GO:0005507,GO:0005575,GO:0005576,GO:0005622,GO:0005623,GO:0005634,GO:0005737,GO:0005739,GO:0005740,GO:0005829,GO:0005886,GO:0005911,GO:0006950,GO:0006970,GO:0008150,GO:0009266,GO:0009314,GO:0009409,GO:0009416,GO:0009506,GO:0009507,GO:0009536,GO:0009628,GO:0009651,GO:0009719,GO:0009725,GO:0009737,GO:0010033,GO:0010035,GO:…	4.2.1.11	ko:K01689	ko00010,ko00680,ko01100,ko01110,ko01120,ko01130,ko01200,ko01230,ko03018,ko04066,map00010,map00680,map01100,map01110,map01120,map01130,map01200,map01230,map03018,map04066	M00001,M00002,M00003,M00346,M00394	R00658	RC00349	ko00000,ko00001,ko00002,ko01000,ko03019,ko04147	NA	NA	NA	Enolase_C,Enolase_N
Lus10021765	0.141	0	0	1.819	2.705	1.267	0.334	0.673	1.629	0.51	1.176	0.484	0.496	0.957	0	2.684	1.967	0	3694.POPTR_0014s03470.1	8.73eNA29	110	2D0B0@1|root,2S5TU@2759|Eukaryota,37W87@33090|Viridiplantae,3GKNQ@35493|Streptophyta,4JQIZ@91835|fabids	35493|Streptophyta	NA	NA	NA	NA	NA	NA	NA	NA	NA	NA	NA	NA	NA	NA	NA
Lus10002954	13.485	11.54	6.565	5.014	2.306	2.056	5.043	4.175	3.746	4.461	3.325	5.434	7.278	3.68	1.867	1.885	0.294	0	4006.Lus10002954	3.26eNA174	489	2CMYM@1|root,2QST5@2759|Eukaryota,37QI8@33090|Viridiplantae,3GB8E@35493|Streptophyta,4JI1Y@91835|fabids	35493|Streptophyta	S	Glucuronoxylan 4NAONAmethyltransferase	NA	NA	2.1.1.112	ko:K18801	NA	NA	NA	NA	ko00000,ko01000	NA	NA	NA	Polysacc_synt_4
Lus10019172	0.464	0.375	0.567	1.175	1.89	7.292	0.412	0.276	0.377	1.362	0.773	2.688	0.816	1.292	1.466	0.48	1.976	4.597	4006.Lus10019172	2.74eNA195	544	29A43@1|root,2RH6J@2759|Eukaryota,37N72@33090|Viridiplantae,3GG2I@35493|Streptophyta,4JDKT@91835|fabids	35493|Streptophyta	NA	NA	NA	GO:0005575,GO:0005623,GO:0005886,GO:0006810,GO:0008150,GO:0009914,GO:0009966,GO:0009967,GO:0010646,GO:0010647,GO:0010817,GO:0010928,GO:0010929,GO:0016020,GO:0023051,GO:0023056,GO:0044464,GO:0048518,GO:0048522,GO:0048583,GO:0048584,GO:0050789,GO:0050794,GO:0051179,GO:0051234,GO:0060918,GO:0065007,GO:0065008,GO:0071944	NA	NA	NA	NA	NA	NA	NA	NA	NA	NA	NA
Lus10042020	26.422	22.369	34.95	13.3	10.479	4.702	14.103	20.677	18.464	14.811	15.662	5.126	23.311	15.043	10.43	10.299	17.689	3.662	4006.Lus10006928	3.3eNA127	389	COG4886@1|root,2R41B@2759|Eukaryota,37TDP@33090|Viridiplantae,3GCY2@35493|Streptophyta	35493|Streptophyta	S	TMV resistance protein NNAlike	NA	NA	NA	NA	NA	NA	NA	NA	NA	NA	NA	NA	NBNAARC,TIR
Lus10004910	3.344	8.503	7.245	29.04	16.489	18.984	8.667	3.606	8.274	9.926	6.772	20.095	9.248	24.764	8.051	9.88	3.885	34.912	4006.Lus10004910	5.14eNA50	158	2CYXT@1|root,2S74R@2759|Eukaryota,37WSI@33090|Viridiplantae,3GM4G@35493|Streptophyta	35493|Streptophyta	NA	NA	NA	NA	NA	NA	NA	NA	NA	NA	NA	NA	NA	NA	NA
Lus10017721	1.459	1.452	2.232	3.617	4.554	14.319	1.859	0.892	0.702	0.912	1.185	0.899	0.746	1.015	0.788	1.454	0.232	0.996	4006.Lus10017721	0	941	28MFN@1|root,2QSH5@2759|Eukaryota,37QPA@33090|Viridiplantae,3GF7X@35493|Streptophyta,4JSTI@91835|fabids	35493|Streptophyta	S	ONAacyltransferase (WSD1NAlike)	NA	NA	NA	NA	NA	NA	NA	NA	NA	NA	NA	NA	DUF1298,WES_acyltransf
Lus10029872	1.253	1.419	1.9	0.346	0.42	0.173	0.198	0.1	0	0	0.313	0	0.073	0	0.264	0	0	0	4006.Lus10029872	3.09eNA210	580	28IYG@1|root,2QRA4@2759|Eukaryota,37JF5@33090|Viridiplantae,3G8RG@35493|Streptophyta,4JER8@91835|fabids	35493|Streptophyta	S	fNAbox protein	NA	GO:0003674,GO:0005488,GO:0005575,GO:0005622,GO:0005623,GO:0005634,GO:0005737,GO:0030246,GO:0043226,GO:0043227,GO:0043229,GO:0043231,GO:0044424,GO:0044464	NA	NA	NA	NA	NA	NA	NA	NA	NA	NA	FNAbox,PP2
Lus10037078	1.603	1.678	1.799	3.604	3.978	3.747	1.859	2.847	1.905	4.685	3.499	4.573	2.876	3.472	3.456	3.003	3.214	4.24	4006.Lus10037078	8.79eNA287	781	295HM@1|root,2RCFP@2759|Eukaryota,37NF4@33090|Viridiplantae,3GG91@35493|Streptophyta,4JTHH@91835|fabids	35493|Streptophyta	S	WallNAassociated receptor kinase galacturonanNAbinding	NA	NA	NA	NA	NA	NA	NA	NA	NA	NA	NA	NA	GUB_WAK_bind,WAK_assoc
Lus10028221	5.011	5.077	6.09	11.186	12.081	13.64	10.778	9.53	15.338	1.92	2.025	11.078	13.181	3.236	17.526	8.666	9.408	7.995	3983.cassava4.1_030711m	2.51eNA28	106	2EQ21@1|root,2ST56@2759|Eukaryota,38145@33090|Viridiplantae,3GQGX@35493|Streptophyta,4JV0C@91835|fabids	35493|Streptophyta	NA	NA	NA	NA	NA	NA	NA	NA	NA	NA	NA	NA	NA	NA	NA
Lus10020834	0.121	0	0	0.892	3.249	1.422	0	0	0	0.109	0	0	0	0	0	0	0	0	NA	NA	NA	NA	NA	NA	NA	NA	NA	NA	NA	NA	NA	NA	NA	NA	NA	NA	NA	NA
Lus10018630	276.607	260.579	186.1	132	131.009	90.708	146.938	149.326	182.17	79.188	68.134	86.625	302.615	105.74	126.848	142.071	90.411	120.124	4006.Lus10018630	1.21eNA135	384	2C4CF@1|root,2RYFH@2759|Eukaryota,37UZC@33090|Viridiplantae,3GIEB@35493|Streptophyta	35493|Streptophyta	S	Protein of unknown function, DUF538	NA	NA	NA	NA	NA	NA	NA	NA	NA	NA	NA	NA	DUF538
Lus10022067	1.022	1.356	1.691	7.164	4.595	3.095	2.789	2.747	4.536	3.691	5.241	7.487	3.687	4.492	1.788	6.89	8.217	3.348	4006.Lus10022067	4.92eNA144	408	2CXUQ@1|root,2RZXE@2759|Eukaryota,37UCI@33090|Viridiplantae,3GHZR@35493|Streptophyta,4JQT0@91835|fabids	35493|Streptophyta	S	NonNAspecific lipidNAtransfer proteinNAlike	NA	NA	NA	NA	NA	NA	NA	NA	NA	NA	NA	NA	LTP_2
Lus10027449	2.144	1.982	3.67	6.346	6.533	7.778	99.343	112.97	131.097	132.173	111.841	155.763	127.634	132.927	109.667	151.489	138.056	127.028	4006.Lus10027449	4.83eNA163	456	KOG1110@1|root,KOG1110@2759|Eukaryota,37M0Z@33090|Viridiplantae,3GCD7@35493|Streptophyta,4JEGW@91835|fabids	35493|Streptophyta	J	Belongs to the cytochrome b5 family	NA	GO:0001558,GO:0003674,GO:0005488,GO:0005496,GO:0005515,GO:0005575,GO:0005622,GO:0005623,GO:0005634,GO:0005737,GO:0005783,GO:0005794,GO:0005886,GO:0008150,GO:0008289,GO:0009507,GO:0009534,GO:0009535,GO:0009536,GO:0009579,GO:0012505,GO:0016020,GO:0019904,GO:0020037,GO:0030308,GO:0031976,GO:0031984,GO:0034357,GO:0040008,GO:0042651,GO:0043226,GO:0043227,GO:0043229,GO:0043231,GO:0044422,GO:0044424,GO:…	NA	ko:K17278	NA	NA	NA	NA	ko00000,ko04147	NA	NA	NA	CytNAb5
Lus10008477	0.531	0.246	0.297	2.587	1.965	1.416	1.976	2.594	2.794	1.029	1.899	2.998	2.405	0.588	1.023	4.019	2.528	0.943	29730.Gorai.008G245400.1	1.33eNA32	124	29TJ0@1|root,2SPHC@2759|Eukaryota,3802F@33090|Viridiplantae,3GPXI@35493|Streptophyta	35493|Streptophyta	S	Remorin, CNAterminal region	NA	NA	NA	NA	NA	NA	NA	NA	NA	NA	NA	NA	Remorin_C
Lus10036325	2.721	18.257	8.989	2.408	1.863	2.271	2.676	1.6	5.966	3.926	2.328	2.032	7.545	6.847	6.044	3.654	5.009	4.265	4006.Lus10036325	0	981	KOG0254@1|root,KOG0254@2759|Eukaryota,37HW1@33090|Viridiplantae,3GAID@35493|Streptophyta,4JF1T@91835|fabids	35493|Streptophyta	U	Belongs to the major facilitator superfamily. Sugar transporter (TC 2.A.1.1) family	NA	GO:0003674,GO:0005215,GO:0005351,GO:0005355,GO:0005402,GO:0005575,GO:0005623,GO:0005886,GO:0006810,GO:0006811,GO:0006812,GO:0008150,GO:0008324,GO:0008643,GO:0008645,GO:0012505,GO:0015075,GO:0015077,GO:0015078,GO:0015144,GO:0015145,GO:0015146,GO:0015149,GO:0015291,GO:0015293,GO:0015294,GO:0015295,GO:0015318,GO:0015672,GO:0015749,GO:0015750,GO:0015751,GO:0016020,GO:0022804,GO:0022857,GO:0022890,GO:…	NA	NA	NA	NA	NA	NA	NA	NA	NA	NA	Sugar_tr
Lus10020766	1.792	2.273	3.712	8.638	5.86	9.249	2.494	3.015	4.334	5.522	5.711	6.694	5.193	3.165	4.529	5.928	6.204	6.049	4006.Lus10020766	1.21eNA72	223	2BY26@1|root,2S2GF@2759|Eukaryota,37W9G@33090|Viridiplantae,3GKDQ@35493|Streptophyta,4JQ33@91835|fabids	35493|Streptophyta	S	LOL2NAlike	NA	GO:0005575,GO:0005622,GO:0005623,GO:0005634,GO:0008150,GO:0009605,GO:0009607,GO:0009617,GO:0031347,GO:0031349,GO:0040008,GO:0043207,GO:0043226,GO:0043227,GO:0043229,GO:0043231,GO:0044424,GO:0044464,GO:0045927,GO:0048518,GO:0048583,GO:0048584,GO:0050789,GO:0050896,GO:0051704,GO:0051707,GO:0065007,GO:0080134	NA	NA	NA	NA	NA	NA	NA	NA	NA	NA	zfNALSD1
Lus10033400	22.731	40.874	33.037	16.88	16.22	13.07	26.201	28.034	35.259	15.284	14.852	17.888	31.144	27.985	29.437	18.261	16.407	7.834	4006.Lus10033400	0	1025	KOG0032@1|root,KOG0032@2759|Eukaryota,37R5U@33090|Viridiplantae,3GA7R@35493|Streptophyta,4JFKC@91835|fabids	35493|Streptophyta	T	calcium calmodulinNAdependent serine threonineNAprotein	NA	GO:0003674,GO:0003824,GO:0004672,GO:0004674,GO:0004683,GO:0005488,GO:0005515,GO:0005516,GO:0005575,GO:0005622,GO:0005623,GO:0005634,GO:0005737,GO:0006464,GO:0006468,GO:0006793,GO:0006796,GO:0006807,GO:0007154,GO:0007165,GO:0008150,GO:0008152,GO:0009605,GO:0009607,GO:0009608,GO:0009877,GO:0009931,GO:0009987,GO:0010857,GO:0016301,GO:0016310,GO:0016740,GO:0016772,GO:0016773,GO:0018105,GO:0018193,GO:…	2.7.11.1,2.7.11.17	ko:K08794,ko:K13412	ko04626,ko04921,ko04925,ko05145,map04626,map04921,map04925,map05145	NA	NA	NA	ko00000,ko00001,ko01000,ko01001	NA	NA	NA	EFNAhand_1,EFNAhand_5,EFNAhand_6,EFNAhand_7,Pkinase
Lus10031132	0	0	0	0.602	1.342	0.774	0	0	0	0	0.311	0	0	0	0	0	0.723	0.276	4006.Lus10031132	1.48eNA134	381	2CXX1@1|root,2S0CF@2759|Eukaryota,37UZH@33090|Viridiplantae,3GISN@35493|Streptophyta	35493|Streptophyta	S	21 kDa proteinNAlike	NA	GO:0003674,GO:0004857,GO:0008150,GO:0009987,GO:0030234,GO:0043086,GO:0044092,GO:0046910,GO:0050790,GO:0065007,GO:0065009,GO:0071554,GO:0071669,GO:0098772	NA	NA	NA	NA	NA	NA	NA	NA	NA	NA	PMEI
Lus10019085	1.74	2.13	1.472	5.63	3.111	8.871	2.263	0.71	0.068	2.506	2.705	1.736	4.137	5.33	0.436	2.606	0.583	9.154	4006.Lus10019085	1.57eNA260	715	COG5147@1|root,KOG0048@2759|Eukaryota,37ZR9@33090|Viridiplantae,3GIZK@35493|Streptophyta	35493|Streptophyta	K	transcription factor	NA	GO:0000162,GO:0000981,GO:0000988,GO:0000989,GO:0001067,GO:0001076,GO:0001101,GO:0001134,GO:0001135,GO:0002213,GO:0002376,GO:0003674,GO:0003676,GO:0003677,GO:0003700,GO:0005488,GO:0005575,GO:0005622,GO:0005623,GO:0005634,GO:0005911,GO:0006082,GO:0006109,GO:0006355,GO:0006357,GO:0006520,GO:0006568,GO:0006576,GO:0006586,GO:0006725,GO:0006790,GO:0006807,GO:0006950,GO:0006952,GO:0006955,GO:0006970,GO:…	NA	ko:K09422	NA	NA	NA	NA	ko00000,ko03000	NA	NA	NA	Myb_DNANAbinding
Lus10025997	38.52	96.781	172.211	28.737	30.63	28.785	98.096	151.844	150.065	80.518	77.178	56.134	120.152	146.238	125.669	98.92	93.09	41.078	4006.Lus10041771	6.18eNA42	141	2E40K@1|root,2SAZG@2759|Eukaryota,37X0E@33090|Viridiplantae,3GM43@35493|Streptophyta,4JUU4@91835|fabids	35493|Streptophyta	S	Encoded by	NA	NA	NA	NA	NA	NA	NA	NA	NA	NA	NA	NA	NA
Lus10008383	1.932	4.168	2.406	0.324	0.337	0	3.325	2.233	0	1.428	0.439	0.151	5.976	2.553	0	0.872	1.088	0	4006.Lus10008383	2.21eNA70	211	COG2036@1|root,KOG0869@2759|Eukaryota,37UHX@33090|Viridiplantae,3GIUN@35493|Streptophyta	35493|Streptophyta	K	Nuclear transcription factor Y subunit	NA	NA	NA	ko:K08065	ko04612,ko05152,ko05166,map04612,map05152,map05166	NA	NA	NA	ko00000,ko00001,ko03000	NA	NA	NA	CBFD_NFYB_HMF
Lus10043061	17.396	24.716	27.037	57.75	50.44	38.106	22.883	25.296	23.173	32.285	36.104	51.785	26.403	61.508	25.352	36.265	32.993	64.011	4006.Lus10043061	0	1869	COG2025@1|root,KOG0253@1|root,KOG0253@2759|Eukaryota,KOG3954@2759|Eukaryota,37NV5@33090|Viridiplantae,3GF3F@35493|Streptophyta,4JJ10@91835|fabids	35493|Streptophyta	C	Organic cation carnitine transporter	NA	GO:0003674,GO:0005215,GO:0005342,GO:0005575,GO:0005623,GO:0005886,GO:0006810,GO:0006811,GO:0006812,GO:0006820,GO:0006855,GO:0008028,GO:0008150,GO:0008324,GO:0008509,GO:0008514,GO:0008519,GO:0015075,GO:0015101,GO:0015238,GO:0015318,GO:0015651,GO:0015695,GO:0015696,GO:0015697,GO:0015711,GO:0015718,GO:0015849,GO:0015893,GO:0016020,GO:0016021,GO:0022857,GO:0031224,GO:0034220,GO:0035461,GO:0042221,GO:…	NA	NA	NA	NA	NA	NA	NA	NA	NA	NA	MFS_1,Sugar_tr
Lus10001208	0	0	0	1.17	1.462	0.878	0	0	0.55	0.115	0.53	0.436	0	0	0	2.207	1.968	0	4006.Lus10001208	2.5eNA99	288	COG3511@1|root,2QPJ0@2759|Eukaryota,37HUZ@33090|Viridiplantae,3GH2N@35493|Streptophyta,4JHDH@91835|fabids	35493|Streptophyta	M	NonNAspecific phospholipase	NA	GO:0003674,GO:0003824,GO:0003993,GO:0004620,GO:0004629,GO:0006629,GO:0006644,GO:0006793,GO:0006796,GO:0008081,GO:0008150,GO:0008152,GO:0009056,GO:0009395,GO:0009405,GO:0009987,GO:0016042,GO:0016298,GO:0016311,GO:0016787,GO:0016788,GO:0016791,GO:0019637,GO:0034480,GO:0035821,GO:0042578,GO:0044003,GO:0044237,GO:0044238,GO:0044242,GO:0044248,GO:0044255,GO:0044403,GO:0044419,GO:0046434,GO:0051701,GO:…	3.1.4.3	ko:K01114	ko00562,ko00564,ko00565,ko01100,ko01110,ko02024,ko04919,map00562,map00564,map00565,map01100,map01110,map02024,map04919	NA	R01312,R02027,R02052,R03332,R07381	RC00017,RC00425	ko00000,ko00001,ko01000,ko02042	NA	NA	NA	Phosphoesterase
Lus10038392	0.383	0.27	0.605	1.086	1.186	1.293	3.579	1.943	3.37	2.449	2.248	1.151	2.04	1.056	3.724	1.865	3.024	1.552	4006.Lus10038392	0	1115	COG4886@1|root,2QWQJ@2759|Eukaryota,37KGK@33090|Viridiplantae,3GFIG@35493|Streptophyta,4JNRU@91835|fabids	35493|Streptophyta	T	Belongs to the protein kinase superfamily. Ser Thr protein kinase family	NA	NA	NA	NA	NA	NA	NA	NA	NA	NA	NA	NA	LRRNT_2,LRR_1,LRR_8,Pkinase
Lus10007007	27.301	27.422	43.569	17.286	14.068	13.442	14.67	14.913	30.903	25.741	22.193	19.627	29.825	20.829	35.366	17.36	12.687	9.995	4006.Lus10006664	5eNA24	97.8	28J02@1|root,2QRBV@2759|Eukaryota,37HRI@33090|Viridiplantae,3GAS1@35493|Streptophyta	35493|Streptophyta	K	Transcription factor that specifically binds ATNArich DNA sequences related to the nuclear matrix attachment regions (MARs)	NA	GO:0003674,GO:0003676,GO:0003677,GO:0003680,GO:0003690,GO:0003700,GO:0005488,GO:0005575,GO:0005622,GO:0005623,GO:0005634,GO:0006355,GO:0008150,GO:0009889,GO:0010468,GO:0010556,GO:0019219,GO:0019222,GO:0031323,GO:0031326,GO:0043226,GO:0043227,GO:0043229,GO:0043231,GO:0043565,GO:0044424,GO:0044464,GO:0050789,GO:0050794,GO:0051171,GO:0051252,GO:0060255,GO:0065007,GO:0080090,GO:0097159,GO:0140110,GO:…	NA	NA	NA	NA	NA	NA	NA	NA	NA	NA	DUF296
Lus10004949	0.689	0.186	0.674	2.221	5.615	4.167	0.815	1.506	0.746	3.579	3.447	4.141	1.213	1.001	2.468	2.992	4.27	4.281	102107.XP_008223213.1	3.95eNA65	198	COG2036@1|root,KOG3467@2759|Eukaryota,37UE8@33090|Viridiplantae,3GIMJ@35493|Streptophyta,4JPPN@91835|fabids	35493|Streptophyta	B	Core component of nucleosome. Nucleosomes wrap and compact DNA into chromatin, limiting DNA accessibility to the cellular machineries which require DNA as a template. Histones thereby play a central role in transcription regulation, DNA repair, DNA replication and chromosomal stability. DNA accessibility is regulated via a complex set of postNAtranslational modifications of histones, also called …	NA	GO:0000228,GO:0000785,GO:0000786,GO:0000788,GO:0000790,GO:0003674,GO:0003676,GO:0003677,GO:0005488,GO:0005515,GO:0005575,GO:0005622,GO:0005623,GO:0005634,GO:0005694,GO:0006323,GO:0006325,GO:0006333,GO:0006334,GO:0006996,GO:0008150,GO:0009987,GO:0016043,GO:0022607,GO:0031497,GO:0031974,GO:0031981,GO:0032991,GO:0032993,GO:0034622,GO:0034728,GO:0042393,GO:0043226,GO:0043227,GO:0043228,GO:0043229,GO:…	NA	ko:K11254	ko05034,ko05203,ko05322,map05034,map05203,map05322	NA	NA	NA	ko00000,ko00001,ko03036	NA	NA	NA	CENPNAT_C
Lus10023319	2.354	4.612	1.897	1.068	1.162	0.742	1.543	1.857	1.749	1.517	2.078	1.783	2.173	2.163	2.144	1.203	2.547	1.413	4006.Lus10023319	0	1971	COG0297@1|root,2QQTU@2759|Eukaryota,37R9T@33090|Viridiplantae,3GG40@35493|Streptophyta,4JG6C@91835|fabids	35493|Streptophyta	O	starch synthase 4, chloroplastic	NA	GO:0000271,GO:0003674,GO:0003824,GO:0005575,GO:0005622,GO:0005623,GO:0005737,GO:0005975,GO:0005976,GO:0005982,GO:0006073,GO:0008150,GO:0008152,GO:0009011,GO:0009058,GO:0009059,GO:0009250,GO:0009507,GO:0009536,GO:0009987,GO:0016051,GO:0016740,GO:0016757,GO:0016758,GO:0019252,GO:0033692,GO:0034637,GO:0034645,GO:0043170,GO:0043226,GO:0043227,GO:0043229,GO:0043231,GO:0044042,GO:0044237,GO:0044238,GO:…	2.4.1.21	ko:K00703	ko00500,ko01100,ko01110,ko02026,map00500,map01100,map01110,map02026	M00565	R02421	RC00005	ko00000,ko00001,ko00002,ko01000,ko01003	NA	GT5	NA	Glyco_transf_5,Glycos_transf_1
Lus10034141	43.595	38.521	26.119	18.377	16.349	20.264	34.818	27.069	26.364	21.213	24.678	19.821	25.479	33.918	26.293	22.667	27.45	16.493	4006.Lus10034141	0	872	KOG2953@1|root,KOG2953@2759|Eukaryota,37M6S@33090|Viridiplantae,3GGD5@35493|Streptophyta,4JM0I@91835|fabids	35493|Streptophyta	A	R3H domainNAcontaining protein	NA	NA	NA	ko:K02865,ko:K14396	ko03010,ko03015,ko05164,map03010,map03015,map05164	M00177	NA	NA	br01610,ko00000,ko00001,ko00002,ko03011,ko03019	NA	NA	NA	R3H,SUZ
Lus10013722	0.656	0.265	0.281	2.114	2.751	1.077	0	0	0	0	0.171	0	0.24	0.278	0.069	1.831	1.334	0.073	NA	NA	NA	NA	NA	NA	NA	NA	NA	NA	NA	NA	NA	NA	NA	NA	NA	NA	NA	NA
Lus10028919	74.795	70.149	45.17	35.204	27.499	32.987	43.532	55.162	32.119	35.112	28.213	27.993	48.766	40.689	34.352	29.918	24.569	19.822	4006.Lus10028919	0	943	COG0457@1|root,KOG0548@2759|Eukaryota,37KEJ@33090|Viridiplantae,3G8SM@35493|Streptophyta,4JNQG@91835|fabids	35493|Streptophyta	O	hsp70NAHsp90 organizing protein	NA	GO:0003674,GO:0005488,GO:0005515,GO:0006950,GO:0006986,GO:0008150,GO:0009266,GO:0009408,GO:0009409,GO:0009611,GO:0009628,GO:0009987,GO:0010033,GO:0016043,GO:0022607,GO:0031072,GO:0033554,GO:0034605,GO:0034622,GO:0035966,GO:0042221,GO:0043933,GO:0044085,GO:0050896,GO:0051131,GO:0051716,GO:0051879,GO:0065003,GO:0070417,GO:0070678,GO:0071840	NA	ko:K09553	ko05020,map05020	NA	NA	NA	ko00000,ko00001,ko03110	NA	NA	NA	TPR_1,TPR_11,TPR_16,TPR_2,TPR_8
Lus10011862	1.499	0.97	2.273	4.142	4.527	8.237	2.779	0	1.785	3.928	1.938	4.697	0.528	1.162	2.211	1.054	2.903	7.008	4006.Lus10011862	4.5eNA134	384	2CCPF@1|root,2QXA1@2759|Eukaryota,37TPF@33090|Viridiplantae,3GC5V@35493|Streptophyta,4JTCI@91835|fabids	35493|Streptophyta	T	CyclinNAdependent kinase inhibitor	NA	NA	NA	NA	NA	NA	NA	NA	NA	NA	NA	NA	CDI
Lus10009868	0.214	0.144	0.131	0.543	1.053	0.74	0.76	0.787	0.831	0.629	0.781	1.356	0.628	0.519	1.038	0.731	1.39	1.426	4006.Lus10009868	0	1333	COG1404@1|root,2QRA7@2759|Eukaryota,37PHN@33090|Viridiplantae,3G8AA@35493|Streptophyta	35493|Streptophyta	O	cucumisinNAlike	NA	NA	NA	NA	NA	NA	NA	NA	NA	NA	NA	NA	Inhibitor_I9,Peptidase_S8
Lus10037427	0	0.077	0.209	1.637	3.135	0.491	0.617	0.791	0.103	1.156	1.897	0.061	0.334	0.827	0.12	0.706	2.148	0	4006.Lus10041284	3.56eNA129	372	2AU2H@1|root,2RZT5@2759|Eukaryota,37UYK@33090|Viridiplantae,3GHYK@35493|Streptophyta,4JQ6C@91835|fabids	35493|Streptophyta	NA	NA	NA	NA	NA	NA	NA	NA	NA	NA	NA	NA	NA	NA	NA
Lus10023514	15.129	3.221	2.921	0.917	0	0	5.967	9.332	6.751	3.956	2.158	2.051	5.605	37.03	1.006	5.928	2.621	0	NA	NA	NA	NA	NA	NA	NA	NA	NA	NA	NA	NA	NA	NA	NA	NA	NA	NA	NA	NA
Lus10016955	4.803	3.947	8.428	2.036	2.12	1.739	5.653	3.029	3.961	1.515	3.56	1.505	5.903	3.619	6.038	3.468	3.189	2.391	4006.Lus10016955	3.3eNA175	487	COG0494@1|root,2QSDR@2759|Eukaryota,37PQM@33090|Viridiplantae,3GACG@35493|Streptophyta,4JN1Y@91835|fabids	35493|Streptophyta	T	Belongs to the Nudix hydrolase family	NA	NA	NA	NA	NA	NA	NA	NA	NA	NA	NA	NA	NUDIX
Lus10013042	1.146	1.723	1.664	0.256	0.266	0.648	0.876	3.476	6.664	0.596	0.897	0.984	0.326	0.336	0.848	0.546	0.296	0.431	4006.Lus10013042	0	1012	COG2223@1|root,2QPIC@2759|Eukaryota,37J99@33090|Viridiplantae,3G8CK@35493|Streptophyta,4JIWY@91835|fabids	35493|Streptophyta	P	high affinity nitrate transporter	NRT2.3	GO:0000325,GO:0001101,GO:0003674,GO:0005215,GO:0005575,GO:0005622,GO:0005623,GO:0005737,GO:0005773,GO:0005774,GO:0005886,GO:0006810,GO:0006811,GO:0006820,GO:0008150,GO:0008509,GO:0009705,GO:0009987,GO:0010035,GO:0010167,GO:0015075,GO:0015103,GO:0015112,GO:0015318,GO:0015698,GO:0015706,GO:0016020,GO:0022857,GO:0031090,GO:0034220,GO:0042221,GO:0043226,GO:0043227,GO:0043229,GO:0043231,GO:0044422,GO:…	NA	ko:K02575	ko00910,map00910	M00615	NA	NA	ko00000,ko00001,ko00002,ko02000	2.A.1.8	NA	NA	MFS_1
Lus10008614	0.1	0	0.163	0.765	1.147	0.528	0	0	0	0.03	0.249	0.171	0	0.097	0.028	0.495	0.386	0.334	4006.Lus10008614	0	1097	28MUD@1|root,2QUCN@2759|Eukaryota,37ICK@33090|Viridiplantae,3GA96@35493|Streptophyta	35493|Streptophyta	S	synthase	NA	NA	4.2.3.75	ko:K15803	ko00909,map00909	NA	R07648	RC02425	ko00000,ko00001,ko01000	NA	NA	NA	Terpene_synth,Terpene_synth_C
Lus10002083	3.884	9.081	7.627	17.153	16.496	16.769	0	0	0	0.461	2.316	0	1.23	2.637	0.884	5.065	2.218	3.992	4006.Lus10002083	0	1300	28IZK@1|root,2QVRF@2759|Eukaryota,37NVG@33090|Viridiplantae,3GAR1@35493|Streptophyta,4JW8J@91835|fabids	35493|Streptophyta	K	NAC domainNAcontaining protein	NA	GO:0000003,GO:0001101,GO:0003006,GO:0003674,GO:0005488,GO:0005515,GO:0005575,GO:0005622,GO:0005623,GO:0005634,GO:0006355,GO:0006950,GO:0007275,GO:0007568,GO:0008150,GO:0008361,GO:0009314,GO:0009416,GO:0009605,GO:0009607,GO:0009611,GO:0009620,GO:0009628,GO:0009719,GO:0009725,GO:0009743,GO:0009744,GO:0009751,GO:0009753,GO:0009790,GO:0009791,GO:0009793,GO:0009889,GO:0009890,GO:0009891,GO:0009892,GO:…	NA	NA	NA	NA	NA	NA	NA	NA	NA	NA	NAM
Lus10029111	4.236	7.675	7.873	3.394	1.868	1.932	5.713	3.433	4.492	2.908	1.942	1.927	4.074	2.298	5.353	2.137	1.148	0.702	4006.Lus10029111	1.33eNA312	850	KOG4498@1|root,KOG4498@2759|Eukaryota,37STW@33090|Viridiplantae,3GD23@35493|Streptophyta,4JEPM@91835|fabids	35493|Streptophyta	S	AhpC/TSA antioxidant enzyme	NA	NA	NA	NA	NA	NA	NA	NA	NA	NA	NA	NA	AhpCNATSA_2
Lus10031059	7.899	37.105	32.704	6.906	7.298	6.764	4.741	12.416	17.14	4.499	3.293	6.437	6.111	11.701	18.809	4.64	7.094	0.779	4006.Lus10031059	7.76eNA181	508	2CIVD@1|root,2QU42@2759|Eukaryota,37QJR@33090|Viridiplantae,3GH46@35493|Streptophyta,4JD0E@91835|fabids	35493|Streptophyta	S	Protein of unknown function, DUF617	NA	NA	NA	NA	NA	NA	NA	NA	NA	NA	NA	NA	DUF617
Lus10013173	1.737	10.072	7.436	33.3	35.392	17.858	14.56	10.957	10.655	6.376	17.472	39.613	3.439	10.099	6.77	15.448	11.27	4.24	4006.Lus10013173	5.34eNA108	311	COG1304@1|root,KOG0538@2759|Eukaryota,37Q8R@33090|Viridiplantae,3GEWX@35493|Streptophyta,4JNSE@91835|fabids	35493|Streptophyta	C	(S)NA2NAhydroxyNAacid oxidase	NA	GO:0002218,GO:0002253,GO:0002376,GO:0002682,GO:0002684,GO:0003674,GO:0003824,GO:0003973,GO:0005575,GO:0005622,GO:0005623,GO:0005737,GO:0005777,GO:0006950,GO:0006952,GO:0007154,GO:0007165,GO:0008150,GO:0008152,GO:0008891,GO:0009058,GO:0009605,GO:0009607,GO:0009617,GO:0009853,GO:0009987,GO:0010109,GO:0010204,GO:0016032,GO:0016491,GO:0016614,GO:0016899,GO:0016999,GO:0017000,GO:0017144,GO:0019048,GO:…	1.1.3.15	ko:K11517	ko00630,ko01100,ko01110,ko01120,ko01130,ko01200,ko04146,map00630,map01100,map01110,map01120,map01130,map01200,map04146	M00532	R00475	RC00042	ko00000,ko00001,ko00002,ko01000	NA	NA	NA	FMN_dh
Lus10007382	3.395	3.458	6.458	9.639	11.571	14.596	4.537	6.368	2.517	3.578	0.55	3.157	3.429	18.728	3.099	6.708	2.629	19.807	4006.Lus10007382	1.21eNA123	353	28PN0@1|root,2S0FS@2759|Eukaryota,37UI3@33090|Viridiplantae,3GIQS@35493|Streptophyta,4JPCN@91835|fabids	35493|Streptophyta	S	Targeting protein for Xklp2 (TPX2)	NA	NA	NA	NA	NA	NA	NA	NA	NA	NA	NA	NA	TPX2
Lus10032906	1.368	0.811	0.937	2.456	3.474	4.347	0.755	1.304	0.987	1.421	1.311	2.172	0.401	1.193	1.498	1.527	1.483	5.058	4006.Lus10032906	2.4eNA186	518	28R64@1|root,2QXV5@2759|Eukaryota,37PYH@33090|Viridiplantae,3GF5Q@35493|Streptophyta,4JET9@91835|fabids	35493|Streptophyta	S	Late embryogenesis abundant protein	NA	NA	NA	NA	NA	NA	NA	NA	NA	NA	NA	NA	LEA_2
Lus10041107	7.119	11.238	12.546	2.605	5.288	4.203	8.888	8.167	11.771	5.111	5.11	3.4	10.509	5.801	12.037	7.098	7.377	4.38	4006.Lus10041107	8.43eNA285	776	28HZG@1|root,2QQAA@2759|Eukaryota,37HKJ@33090|Viridiplantae,3GBGH@35493|Streptophyta,4JE31@91835|fabids	35493|Streptophyta	S	Protein of unknown function (DUF707)	NA	NA	NA	NA	NA	NA	NA	NA	NA	NA	NA	NA	DUF707
Lus10040656	11.738	9.234	12.002	6.34	4.569	5.062	10.651	10.799	9.361	6.059	8.83	8.485	7.972	7.866	3.644	4.088	6.152	4.125	4006.Lus10040656	3.19eNA139	394	KOG2265@1|root,KOG2265@2759|Eukaryota,37HR8@33090|Viridiplantae,3G7ND@35493|Streptophyta,4JRB2@91835|fabids	35493|Streptophyta	T	BOBBER 1NAlike	NA	NA	NA	NA	NA	NA	NA	NA	NA	NA	NA	NA	CS
Lus10041661	3.069	4.315	3.003	7.532	8.056	5.83	4.296	4.571	5.472	4.5	7.208	4.138	2.922	3.923	4.21	5.277	8.189	5.163	4006.Lus10041661	0	2177	COG1132@1|root,KOG0054@2759|Eukaryota,37RZ5@33090|Viridiplantae,3GD1D@35493|Streptophyta,4JGZ2@91835|fabids	35493|Streptophyta	Q	ABC transporter C family member	NA	GO:0000325,GO:0003674,GO:0003824,GO:0005215,GO:0005575,GO:0005622,GO:0005623,GO:0005737,GO:0005773,GO:0006810,GO:0008150,GO:0015399,GO:0015405,GO:0016462,GO:0016787,GO:0016817,GO:0016818,GO:0016887,GO:0017111,GO:0022804,GO:0022857,GO:0042623,GO:0042626,GO:0043226,GO:0043227,GO:0043229,GO:0043231,GO:0043492,GO:0044424,GO:0044444,GO:0044464,GO:0051179,GO:0051234,GO:0055085	NA	ko:K05674	ko02010,map02010	NA	NA	NA	ko00000,ko00001,ko02000	3.A.1.208	NA	NA	ABC_membrane,ABC_tran
Lus10020416	0.352	1.248	1.723	4.403	3.715	5.078	1.231	1.28	1.38	3.91	2.853	1.469	0.945	3.072	1.187	1.79	1.832	4.645	4006.Lus10020416	3.65eNA251	689	28M5C@1|root,2QTN9@2759|Eukaryota,37NQW@33090|Viridiplantae,3G9IQ@35493|Streptophyta,4JDCM@91835|fabids	35493|Streptophyta	S	purine permease	NA	NA	NA	NA	NA	NA	NA	NA	NA	NA	NA	NA	PUNUT
Lus10029900	0.889	1.325	1.492	10.337	7.958	1.493	1.37	0	1.406	2.563	3.249	0.945	0.547	1.19	1.285	3.609	4.035	1.153	4006.Lus10029900	8.27eNA275	755	KOG2111@1|root,KOG2111@2759|Eukaryota,37QUP@33090|Viridiplantae,3GCWW@35493|Streptophyta	35493|Streptophyta	J	AutophagyNArelated protein	NA	NA	NA	NA	NA	NA	NA	NA	NA	NA	NA	NA	WD40
Lus10016707	0.471	2.179	1.087	4.652	4.358	4.957	2.098	1.9	2.551	3.681	1.797	4.192	2.054	3.197	3.036	3.259	1.956	0.996	4006.Lus10016707	0	1051	KOG4698@1|root,KOG4698@2759|Eukaryota,37PIG@33090|Viridiplantae,3GAQP@35493|Streptophyta,4JM9W@91835|fabids	35493|Streptophyta	S	GlycosyltransferaseNAlike domainNAcontaining protein 2NAlike	NA	NA	2.4.1.255,2.4.1.312	ko:K18134,ko:K18207	ko00514,ko00515,ko01100,map00514,map00515,map01100	NA	R09304,R09676,R10596,R11407	RC00005,RC00049,RC00059	ko00000,ko00001,ko01000,ko01003	NA	GT41,GT61	NA	DUF563
Lus10004009	3.271	8.524	4.287	1.603	1.803	2.44	2.706	3.291	2.57	1.735	1.835	2.988	3.004	5.359	4.745	2.06	1.65	3.51	4006.Lus10004009	0	3083	KOG1839@1|root,KOG1839@2759|Eukaryota,37HWS@33090|Viridiplantae,3G83W@35493|Streptophyta,4JF31@91835|fabids	35493|Streptophyta	L	Clustered mitochondria protein	NA	NA	NA	ko:K03255	NA	NA	NA	NA	ko00000,ko03012	NA	NA	NA	CLU_N,TPR_12,eIF3_p135
Lus10013910	1.944	2.675	2.688	4.32	4.861	7.41	7.365	4.473	2.676	4.964	5.681	8.936	5.268	8.073	2.936	9.701	11.524	7.362	4006.Lus10013910	0	1646	COG0515@1|root,2QUDG@2759|Eukaryota,37RYK@33090|Viridiplantae,3GA8K@35493|Streptophyta	35493|Streptophyta	T	GNAtype lectin SNAreceptorNAlike serine threonineNAprotein kinase	NA	NA	NA	NA	NA	NA	NA	NA	NA	NA	NA	NA	B_lectin,PAN_2,Pkinase,Pkinase_Tyr,S_locus_glycop
Lus10025114	0.937	1.137	0.687	0	0	0	0	0	0	0	0	0	0.275	0.34	0	0	0	0	4006.Lus10025114	5.28eNA100	290	2CDZV@1|root,2S4GQ@2759|Eukaryota,37W9F@33090|Viridiplantae	33090|Viridiplantae	S	AuxinNAinduced protein 6BNAlike	NA	NA	NA	NA	NA	NA	NA	NA	NA	NA	NA	NA	Auxin_inducible
Lus10007956	0.236	0.763	0	11.941	7.571	0.489	1.209	0.937	0.765	2.662	6.486	2.327	0.83	0	0.199	10.432	6.117	0	4006.Lus10007956	9.34eNA27	105	KOG4744@1|root,KOG4744@2759|Eukaryota	2759|Eukaryota	C	response to water deprivation	NA	GO:0005575,GO:0005622,GO:0005623,GO:0005634,GO:0043226,GO:0043227,GO:0043229,GO:0043231,GO:0044424,GO:0044464	NA	NA	NA	NA	NA	NA	NA	NA	NA	NA	LEA_4
Lus10006690	6.747	40.265	16.354	0.759	2.731	6.009	16.674	8.16	26.287	9.074	9.563	12.483	37.463	29.922	19.011	13.579	16.083	1.198	4006.Lus10006690	6.93eNA179	497	2CNC2@1|root,2QV4N@2759|Eukaryota,37JRN@33090|Viridiplantae,3GCTB@35493|Streptophyta,4JSKG@91835|fabids	35493|Streptophyta	S	Thaumatin family	NA	NA	NA	NA	NA	NA	NA	NA	NA	NA	NA	NA	Thaumatin
Lus10023879	25.202	8.379	10.019	3.902	4.223	5.869	7.374	4.046	4.439	7.79	8.011	2.84	4.666	7.04	8.91	1.368	6.161	3.145	4006.Lus10023879	0	1840	COG1131@1|root,KOG0065@2759|Eukaryota,37NZT@33090|Viridiplantae,3GDC6@35493|Streptophyta,4JFRM@91835|fabids	35493|Streptophyta	Q	Belongs to the ABC transporter superfamily. ABCG family. PDR (TC 3.A.1.205) subfamily	NA	NA	NA	NA	NA	NA	NA	NA	NA	NA	NA	NA	ABC2_membrane,ABC_tran,ABC_trans_N,PDR_assoc
Lus10037176	20.948	14.081	8.523	2.138	3.796	6.908	7.97	3.819	7.331	1.998	1.662	4.829	20.441	5.953	7.686	2.756	2.877	8.209	4006.Lus10036751	0	1119	2C62M@1|root,2QTPI@2759|Eukaryota,37SH3@33090|Viridiplantae,3GDBJ@35493|Streptophyta	35493|Streptophyta	S	Protein of unknown function (DUF1666)	NA	NA	NA	NA	NA	NA	NA	NA	NA	NA	NA	NA	DUF1666
Lus10006543	938.977	1701.72	1360.86	602.579	657.868	310.951	926.143	1312.56	1295.38	1003.29	872.157	289.265	1788.01	1498.85	1350.87	1177.99	1387.24	247.304	4006.Lus10003114	1.2eNA163	457	2BYKQ@1|root,2QQ4A@2759|Eukaryota,37KIT@33090|Viridiplantae,3G7XG@35493|Streptophyta,4JSN9@91835|fabids	35493|Streptophyta	T	Cupin	NA	NA	NA	NA	NA	NA	NA	NA	NA	NA	NA	NA	Cupin_1
Lus10041653	0.199	0.161	0.486	1.28	2.236	1.132	0.431	0.355	0.322	0.672	2.069	1.96	0	0.865	0.92	0.246	0.807	1.909	4006.Lus10041653	7.66eNA251	689	KOG0583@1|root,KOG0583@2759|Eukaryota,37Q1P@33090|Viridiplantae,3G72J@35493|Streptophyta	35493|Streptophyta	T	NonNAspecific serine threonine protein kinase	NA	NA	2.7.11.11	ko:K07198	ko04068,ko04140,ko04150,ko04151,ko04152,ko04211,ko04213,ko04371,ko04530,ko04710,ko04714,ko04910,ko04920,ko04921,ko04922,ko04931,ko04932,ko05410,ko05418,map04068,map04140,map04150,map04151,map04152,map04211,map04213,map04371,map04530,map04710,map04714,map04910,map04920,map04921,map04922,map04931,map04932,map05410,map05418	NA	NA	NA	ko00000,ko00001,ko01000,ko01001,ko03029,ko04131	NA	NA	NA	NAF,Pkinase
Lus10033890	16.168	16.119	20.52	9.015	7.708	3.926	19.508	22.638	26.548	13.026	23.463	26.182	11.688	9.568	9.867	10.193	18.006	9.825	NA	NA	NA	NA	NA	NA	NA	NA	NA	NA	NA	NA	NA	NA	NA	NA	NA	NA	NA	NA
Lus10035382	0.25	0.18	0.326	0.921	0.999	1.44	0.592	0.53	1.112	0.828	1.494	0.25	0.782	1.13	0.562	0.931	1.291	1.134	NA	NA	NA	NA	NA	NA	NA	NA	NA	NA	NA	NA	NA	NA	NA	NA	NA	NA	NA	NA
Lus10004062	1.727	1.979	2.745	0.596	0.31	0.298	1.703	0.858	2.414	1.365	0.45	0.278	4.178	0.732	2.819	1.518	0.167	1.086	3983.cassava4.1_018534m	2.22eNA30	114	2DK72@1|root,2S629@2759|Eukaryota,37W7H@33090|Viridiplantae,3GK5Q@35493|Streptophyta	35493|Streptophyta	NA	NA	NA	NA	NA	NA	NA	NA	NA	NA	NA	NA	NA	NA	NA
Lus10037937	0	0	0.023	0.385	0.222	0.241	0.549	0.074	0.117	0.252	0.116	0.219	0.218	0.112	0.059	0.749	0.144	0.233	4006.Lus10037937	4.82eNA294	832	2CMV2@1|root,2QS4V@2759|Eukaryota,37KH6@33090|Viridiplantae,3GA1E@35493|Streptophyta,4JM1N@91835|fabids	35493|Streptophyta	S	Cupin	NA	GO:0006950,GO:0006952,GO:0008150,GO:0009605,GO:0009607,GO:0009620,GO:0043207,GO:0050832,GO:0050896,GO:0051704,GO:0051707,GO:0098542	NA	NA	NA	NA	NA	NA	NA	NA	NA	NA	Cupin_1
Lus10040965	30.807	31.578	43.178	79.482	83.365	57.978	36.363	34.72	34.21	46.185	43.72	49.513	34.603	25.825	19.145	71.929	50.43	37.878	4006.Lus10040965	1.07eNA52	165	KOG1603@1|root,KOG1603@2759|Eukaryota,37X2W@33090|Viridiplantae,3GKTE@35493|Streptophyta,4JWDW@91835|fabids	35493|Streptophyta	P	HeavyNAmetalNAassociated domain	NA	NA	NA	NA	NA	NA	NA	NA	NA	NA	NA	NA	HMA
Lus10031472	110.441	173.637	181.799	69.826	21.158	10.766	54.887	58.454	91.99	53.244	51.885	23.923	47.316	83.769	54.183	41.667	25.876	8.245	4006.Lus10031472	1.64eNA143	405	28IYG@1|root,2QRA4@2759|Eukaryota,37JF5@33090|Viridiplantae	33090|Viridiplantae	S	FNABox protein	NA	NA	NA	NA	NA	NA	NA	NA	NA	NA	NA	NA	FNAbox,FNAboxNAlike,PP2
Lus10004015	0.22	0.356	0.43	2.328	1.37	3.038	0.694	0	0.634	1.092	1.833	4.718	1.805	1.917	0.37	1.818	2.128	7.609	4006.Lus10004015	1.05eNA113	326	28IH3@1|root,2QQTW@2759|Eukaryota,37MCT@33090|Viridiplantae,3GEIR@35493|Streptophyta,4JJS2@91835|fabids	35493|Streptophyta	S	Plant protein 1589 of unknown function (A_thal_3526)	NA	NA	NA	NA	NA	NA	NA	NA	NA	NA	NA	NA	A_thal_3526
Lus10002688	0.215	0.331	0.42	0	0.029	0	0	0.293	0.133	0.111	0.026	0.026	0	0.208	0.078	0	0	1.162	4006.Lus10002688	0	1186	COG0277@1|root,KOG4730@2759|Eukaryota,37HWD@33090|Viridiplantae,3GD41@35493|Streptophyta,4JE77@91835|fabids	35493|Streptophyta	V	DNAarabinonoNA1,4NAlactone oxidase	NA	GO:0000166,GO:0003674,GO:0003824,GO:0005488,GO:0005975,GO:0005996,GO:0006082,GO:0006732,GO:0006766,GO:0006767,GO:0008150,GO:0008152,GO:0009058,GO:0009108,GO:0009110,GO:0009987,GO:0016051,GO:0016053,GO:0016491,GO:0016614,GO:0016899,GO:0019752,GO:0019852,GO:0019853,GO:0036094,GO:0042364,GO:0043167,GO:0043168,GO:0043436,GO:0044237,GO:0044238,GO:0044249,GO:0044281,GO:0044283,GO:0046364,GO:0046394,GO:…	NA	NA	NA	NA	NA	NA	NA	NA	NA	NA	ALO,FAD_binding_4
Lus10024137	6.584	5.006	3.273	1.392	1.655	1.715	9.024	1.972	3.193	4.095	3.779	1.575	6.711	2.405	4.183	2.589	1.17	2.235	4006.Lus10024137	8.91eNA121	344	COG0494@1|root,KOG2839@2759|Eukaryota,37K3W@33090|Viridiplantae,3GI2F@35493|Streptophyta,4JP7N@91835|fabids	35493|Streptophyta	T	Nudix hydrolase 16	NA	GO:0003674,GO:0003824,GO:0005575,GO:0005622,GO:0005623,GO:0005634,GO:0005737,GO:0016787,GO:0016817,GO:0016818,GO:0043226,GO:0043227,GO:0043229,GO:0043231,GO:0044424,GO:0044464	3.6.1.52	ko:K07766	NA	NA	NA	NA	ko00000,ko01000	NA	NA	NA	NUDIX
Lus10037093	0.543	0.707	0.642	1.536	1.258	3.264	1.7	1.102	0.514	1.05	0.875	1.995	1.275	0.708	0.474	0.496	0.494	1.619	4006.Lus10037093	0	1870	COG0058@1|root,KOG2099@2759|Eukaryota,37R36@33090|Viridiplantae,3GBRD@35493|Streptophyta,4JEYW@91835|fabids	35493|Streptophyta	G	Phosphorylase is an important allosteric enzyme in carbohydrate metabolism. Enzymes from different sources differ in their regulatory mechanisms and in their natural substrates. However, all known phosphorylases share catalytic and structural properties	NA	GO:0005575,GO:0005622,GO:0005623,GO:0005737,GO:0009501,GO:0009507,GO:0009536,GO:0043226,GO:0043227,GO:0043229,GO:0043231,GO:0044424,GO:0044444,GO:0044464	2.4.1.1	ko:K00688	ko00500,ko01100,ko01110,ko02026,ko04217,ko04910,ko04922,ko04931,map00500,map01100,map01110,map02026,map04217,map04910,map04922,map04931	NA	R02111	NA	ko00000,ko00001,ko01000	NA	GT35	NA	Phosphorylase
Lus10008426	13.188	13.688	20.887	8.8	7.777	6.294	9.656	8.462	15.046	5.71	4.896	8.245	14.596	8.245	10.147	6.381	4.703	5.006	4006.Lus10008426	9.39eNA194	545	COG0071@1|root,KOG0710@2759|Eukaryota,37WE9@33090|Viridiplantae,3GKZY@35493|Streptophyta	35493|Streptophyta	O	Belongs to the small heat shock protein (HSP20) family	NA	NA	NA	ko:K13993	ko04141,map04141	NA	NA	NA	ko00000,ko00001,ko03110	NA	NA	NA	HSP20
Lus10031908	0.46	0.535	0.485	2.837	1.358	1.272	0.894	0.591	0.639	2.655	1.594	1.611	1.246	0.892	0.239	2.46	1.481	0.524	4006.Lus10031908	0	954	COG0484@1|root,KOG0715@2759|Eukaryota,37M6Z@33090|Viridiplantae,3GBY2@35493|Streptophyta,4JFMJ@91835|fabids	35493|Streptophyta	O	Chaperone protein	NA	NA	NA	ko:K03686	NA	NA	NA	NA	ko00000,ko03029,ko03110	NA	NA	NA	DnaJ,DnaJ_C,DnaJ_CXXCXGXG
Lus10018503	118.763	66.633	109.622	56.453	39.004	42.691	77.274	62.797	60.4	44.927	45.362	51.332	86.461	90.968	97.186	40.593	31.327	65.413	4006.Lus10018503	5.86eNA226	621	COG2273@1|root,2QS4T@2759|Eukaryota,37KRG@33090|Viridiplantae,3GA1R@35493|Streptophyta	35493|Streptophyta	G	Catalyzes xyloglucan endohydrolysis (XEH) and or endotransglycosylation (XET). Cleaves and religates xyloglucan polymers, an essential constituent of the primary cell wall, and thereby participates in cell wall construction of growing tissues	NA	GO:0003674,GO:0003824,GO:0016740,GO:0016757,GO:0016758,GO:0016762,GO:0046527	2.4.1.207	ko:K08235	NA	NA	NA	NA	ko00000,ko01000	NA	NA	NA	Glyco_hydro_16,XET_C
Lus10036456	3.971	4.98	5.873	11.227	14.254	9.254	18.138	19.005	17.792	31.535	22.791	19.739	10.292	13.421	13.928	27.118	21.888	18.469	4006.Lus10036456	2.66eNA138	390	KOG0077@1|root,KOG0077@2759|Eukaryota,37MJP@33090|Viridiplantae,3G7NN@35493|Streptophyta	35493|Streptophyta	U	Belongs to the small GTPase superfamily. SAR1 family	NA	GO:0000166,GO:0001882,GO:0001883,GO:0003674,GO:0005488,GO:0005525,GO:0005575,GO:0005623,GO:0005886,GO:0016020,GO:0017076,GO:0019001,GO:0032549,GO:0032550,GO:0032553,GO:0032555,GO:0032561,GO:0035639,GO:0036094,GO:0043167,GO:0043168,GO:0044464,GO:0071944,GO:0097159,GO:0097367,GO:1901265,GO:1901363	NA	ko:K07953	ko04141,ko05134,map04141,map05134	M00404	NA	NA	ko00000,ko00001,ko00002,ko01000,ko04031,ko04131	NA	NA	NA	Arf
Lus10032375	9.803	5.712	3.528	2.179	0.972	1.713	1.155	1.97	2.846	1.221	3.1	1.838	3.437	0.437	4.937	1.771	2.793	0.933	4006.Lus10003889	5.6eNA18	86.3	28KWU@1|root,2QTDE@2759|Eukaryota,37S38@33090|Viridiplantae,3GD10@35493|Streptophyta,4JME9@91835|fabids	35493|Streptophyta	K	Transcription factor	NA	GO:0003674,GO:0003700,GO:0006355,GO:0008150,GO:0009889,GO:0010033,GO:0010200,GO:0010243,GO:0010468,GO:0010556,GO:0019219,GO:0019222,GO:0031323,GO:0031326,GO:0042221,GO:0042493,GO:0050789,GO:0050794,GO:0050896,GO:0051171,GO:0051252,GO:0060255,GO:0065007,GO:0080090,GO:0140110,GO:1901698,GO:1901700,GO:1903506,GO:2000112,GO:2001141	NA	NA	NA	NA	NA	NA	NA	NA	NA	NA	AP2
Lus10032556	0.103	0.278	0.152	3.566	1.237	0.464	0.489	0.779	0.373	0.793	1.98	1.596	0.485	0.65	0.218	2.306	1.4	0.153	4006.Lus10032556	2.68eNA253	694	COG1028@1|root,KOG1205@2759|Eukaryota,37IE5@33090|Viridiplantae,3GCVE@35493|Streptophyta,4JEM7@91835|fabids	35493|Streptophyta	Q	Belongs to the shortNAchain dehydrogenases reductases (SDR) family	NA	GO:0005575,GO:0005622,GO:0005623,GO:0005811,GO:0016020,GO:0043226,GO:0043228,GO:0043229,GO:0043232,GO:0044424,GO:0044464	1.1.1.146	ko:K22418	NA	NA	NA	NA	ko00000,ko01000	NA	NA	NA	adh_short
Lus10001517	0	0	0	0.159	0.166	0.557	0.591	0.87	0.166	0.624	1.249	0.668	0.169	0.056	0.68	0.143	0.067	0.392	4006.Lus10001517	0	1191	COG5072@1|root,KOG2464@2759|Eukaryota,37IAB@33090|Viridiplantae,3G9WZ@35493|Streptophyta,4JG6N@91835|fabids	35493|Streptophyta	D	Domain of unknown function	NA	GO:0000278,GO:0003674,GO:0003824,GO:0004672,GO:0004674,GO:0005575,GO:0005622,GO:0005623,GO:0005634,GO:0005737,GO:0006325,GO:0006464,GO:0006468,GO:0006793,GO:0006796,GO:0006807,GO:0006996,GO:0007049,GO:0007154,GO:0007165,GO:0008150,GO:0008152,GO:0009987,GO:0016043,GO:0016301,GO:0016310,GO:0016569,GO:0016570,GO:0016572,GO:0016740,GO:0016772,GO:0016773,GO:0018107,GO:0018193,GO:0018210,GO:0019538,GO:…	2.7.11.1	ko:K16315	NA	NA	NA	NA	ko00000,ko01000,ko01001,ko03036	NA	NA	NA	Haspin_kinase
Lus10006046	12.142	11.932	16.261	21.172	35.49	28.677	14.812	12.263	19.43	16.038	18.717	24.273	14.181	10.613	17.823	16.873	25.371	18.392	4006.Lus10006046	1.91eNA234	645	COG1131@1|root,KOG0061@2759|Eukaryota,37SCS@33090|Viridiplantae,3GGG8@35493|Streptophyta,4JMV1@91835|fabids	35493|Streptophyta	Q	ABC transporter G family member	NA	GO:0001101,GO:0003674,GO:0003824,GO:0005215,GO:0005575,GO:0005623,GO:0005886,GO:0006810,GO:0006811,GO:0006820,GO:0006869,GO:0008150,GO:0009719,GO:0009725,GO:0009737,GO:0010033,GO:0010876,GO:0015399,GO:0015405,GO:0015711,GO:0015718,GO:0015849,GO:0015850,GO:0016020,GO:0016021,GO:0016462,GO:0016787,GO:0016817,GO:0016818,GO:0016887,GO:0017111,GO:0022804,GO:0022857,GO:0031224,GO:0033036,GO:0033993,GO:…	NA	NA	NA	NA	NA	NA	NA	NA	NA	NA	ABC2_membrane,ABC_tran
Lus10012264	7.26	4.282	6.106	11.906	10.521	16.386	4.571	5.414	4.396	7.785	6.867	7.07	3.486	4.998	4.829	7.884	9.47	7.122	4006.Lus10012264	0	1742	COG0296@1|root,KOG0470@2759|Eukaryota,37PM8@33090|Viridiplantae,3GDW5@35493|Streptophyta,4JESG@91835|fabids	35493|Streptophyta	G	1,4NAalphaNAglucanNAbranching enzyme	SbeI	GO:0003674,GO:0003824,GO:0003844,GO:0005575,GO:0005622,GO:0005623,GO:0005737,GO:0005975,GO:0005976,GO:0005982,GO:0006073,GO:0008150,GO:0008152,GO:0009501,GO:0009507,GO:0009536,GO:0009987,GO:0016740,GO:0016757,GO:0016758,GO:0043170,GO:0043226,GO:0043227,GO:0043229,GO:0043231,GO:0044042,GO:0044237,GO:0044238,GO:0044260,GO:0044262,GO:0044264,GO:0044424,GO:0044444,GO:0044464,GO:0071704	2.4.1.18	ko:K00700	ko00500,ko01100,ko01110,map00500,map01100,map01110	M00565	R02110	NA	ko00000,ko00001,ko00002,ko01000,ko04147	NA	CBM48,GH13	NA	AlphaNAamylase,AlphaNAamylase_C,CBM_48
Lus10007371	0.739	0.613	0.946	3.771	5.998	1.336	0.359	2.531	2.216	2.569	3.177	1.367	2.135	0.441	0.671	2.54	2.467	0.303	4006.Lus10007371	3.83eNA230	633	COG5068@1|root,KOG0014@2759|Eukaryota,37WBM@33090|Viridiplantae,3GK6I@35493|Streptophyta	35493|Streptophyta	K	AgamousNAlike MADSNAbox protein	NA	GO:0000003,GO:0003006,GO:0003674,GO:0003700,GO:0005575,GO:0005622,GO:0005623,GO:0005634,GO:0006355,GO:0007275,GO:0008150,GO:0009790,GO:0009791,GO:0009793,GO:0009889,GO:0010154,GO:0010468,GO:0010556,GO:0019219,GO:0019222,GO:0022414,GO:0031323,GO:0031326,GO:0032501,GO:0032502,GO:0042995,GO:0043226,GO:0043227,GO:0043229,GO:0043231,GO:0044424,GO:0044464,GO:0048316,GO:0048608,GO:0048731,GO:0048856,GO:…	NA	ko:K09260	ko04013,ko04022,ko04371,ko05418,map04013,map04022,map04371,map05418	NA	NA	NA	ko00000,ko00001,ko03000	NA	NA	NA	SRFNATF
Lus10001783	0.583	0.827	1.08	2.712	1.588	3.032	0.508	1.341	0.598	1.607	1.279	2.502	0.612	1.308	1.241	1.37	1.212	2.832	4006.Lus10001783	0	1088	KOG0589@1|root,KOG0589@2759|Eukaryota,37HWZ@33090|Viridiplantae,3G7J2@35493|Streptophyta,4JNJY@91835|fabids	35493|Streptophyta	T	Serine threonineNAprotein kinase	NEK1	NA	2.7.11.1	ko:K08857	NA	NA	NA	NA	ko00000,ko01000,ko01001,ko03036,ko03400	NA	NA	NA	Pkinase
Lus10037858	0.868	2.698	2.597	5.688	6.998	6.455	1.973	2.515	2.026	2.905	6.767	6.09	3.952	6.478	1.935	5.826	3.558	6.342	4006.Lus10037858	4.31eNA220	610	28J02@1|root,2QTYW@2759|Eukaryota,37JBG@33090|Viridiplantae,3G9FE@35493|Streptophyta,4JKKJ@91835|fabids	35493|Streptophyta	K	Domain of unknown function (DUF296)	NA	GO:0005575,GO:0005622,GO:0005623,GO:0005634,GO:0043226,GO:0043227,GO:0043229,GO:0043231,GO:0044424,GO:0044464	NA	NA	NA	NA	NA	NA	NA	NA	NA	NA	DUF296
Lus10024244	3.01	4.526	4.159	2.218	1.889	1.425	2.691	3.494	3.989	1.796	1.932	1.817	3.339	4.896	3.735	3.924	5.426	4.836	4006.Lus10024244	0	1942	COG1131@1|root,KOG0059@2759|Eukaryota,37N60@33090|Viridiplantae,3G9B3@35493|Streptophyta,4JDV7@91835|fabids	35493|Streptophyta	I	ABC transporter A family member	NA	GO:0000003,GO:0003006,GO:0003674,GO:0003824,GO:0005215,GO:0005319,GO:0005342,GO:0005575,GO:0005622,GO:0005623,GO:0005737,GO:0005783,GO:0006810,GO:0006811,GO:0006820,GO:0006869,GO:0007275,GO:0008028,GO:0008150,GO:0008509,GO:0008514,GO:0009791,GO:0010154,GO:0010876,GO:0012505,GO:0015075,GO:0015245,GO:0015318,GO:0015399,GO:0015405,GO:0015711,GO:0015718,GO:0015849,GO:0015908,GO:0016462,GO:0016787,GO:…	NA	NA	NA	NA	NA	NA	NA	NA	NA	NA	ABC2_membrane_3,ABC_tran
Lus10015702	0.377	0.712	0.646	5.558	6.961	0.847	1.562	0.599	1.565	4.429	11.085	0.486	0.332	0.457	0.318	11.232	3.944	0	4006.Lus10015702	2.68eNA145	408	2CV9D@1|root,2RRJY@2759|Eukaryota,381Y6@33090|Viridiplantae	4006.Lus10015702|NA	NA	NA	NA	NA	NA	NA	NA	NA	NA	NA	NA	NA	NA	NA	NA
Lus10015752	0.163	0.235	0.053	0.702	1.671	1.054	0	0.736	0.629	0.344	0.726	0.888	0.064	0.897	0.459	0.811	0.464	0.354	4006.Lus10015752	4.57eNA245	672	KOG1192@1|root,KOG1192@2759|Eukaryota,37KEN@33090|Viridiplantae,3GARH@35493|Streptophyta	35493|Streptophyta	CG	Belongs to the UDPNAglycosyltransferase family	NA	NA	NA	NA	NA	NA	NA	NA	NA	NA	NA	NA	UDPGT
Lus10012484	4.162	5.036	3.873	7.432	8.515	11.329	6.125	6.936	4.981	5.685	8.294	7.537	1.965	4.819	8.681	7.137	8.491	10.811	4006.Lus10012484	1.14eNA257	706	2CCVI@1|root,2QRH8@2759|Eukaryota,37JNK@33090|Viridiplantae,3GGJV@35493|Streptophyta,4JFCS@91835|fabids	35493|Streptophyta	K	transcription factor	NA	GO:0003674,GO:0003700,GO:0005575,GO:0005622,GO:0005623,GO:0005634,GO:0006355,GO:0008150,GO:0009314,GO:0009416,GO:0009628,GO:0009637,GO:0009889,GO:0010468,GO:0010556,GO:0019219,GO:0019222,GO:0031323,GO:0031326,GO:0043226,GO:0043227,GO:0043229,GO:0043231,GO:0044424,GO:0044464,GO:0050789,GO:0050794,GO:0050896,GO:0051171,GO:0051252,GO:0060255,GO:0065007,GO:0080090,GO:0140110,GO:1903506,GO:2000112,GO:…	NA	NA	NA	NA	NA	NA	NA	NA	NA	NA	HLH
Lus10007109	0.132	0.499	0.582	4.506	4.817	0.685	1.512	1.628	2.385	2.867	2.591	1.589	2.947	1.665	2.562	10.062	5.735	0.782	4006.Lus10023965	1.76eNA98	296	2D4GW@1|root,2SV3V@2759|Eukaryota,381HS@33090|Viridiplantae,3GR16@35493|Streptophyta	35493|Streptophyta	S	BEST Arabidopsis thaliana protein match is Arabidopsis protein of	NA	NA	NA	NA	NA	NA	NA	NA	NA	NA	NA	NA	DUF241
Lus10018248	0.644	0.07	0.189	2.433	4.078	1.069	0.152	1.485	0.977	0.931	1.719	0.277	0.756	0.687	0.76	4.318	2.745	0.229	4006.Lus10018248	5.27eNA198	548	COG1252@1|root,KOG2495@2759|Eukaryota,37I8M@33090|Viridiplantae,3G735@35493|Streptophyta,4JGA5@91835|fabids	35493|Streptophyta	C	Internal alternative NAD(P)HNAubiquinone oxidoreductase	NDA1	GO:0003674,GO:0003824,GO:0003954,GO:0003959,GO:0005575,GO:0005622,GO:0005623,GO:0005737,GO:0005739,GO:0005740,GO:0005743,GO:0005759,GO:0005777,GO:0008150,GO:0008152,GO:0009314,GO:0009416,GO:0009628,GO:0009987,GO:0016020,GO:0016491,GO:0016651,GO:0019866,GO:0031090,GO:0031224,GO:0031300,GO:0031304,GO:0031966,GO:0031967,GO:0031974,GO:0031975,GO:0042579,GO:0043226,GO:0043227,GO:0043229,GO:0043231,GO:…	1.6.5.9	ko:K17871	NA	NA	NA	NA	ko00000,ko01000	NA	NA	NA	Pyr_redox_2
Lus10017863	4.804	7.432	11.133	22.157	17.629	17.279	6.646	6.445	8.325	6.829	5.548	20.415	10.624	49.135	7.398	12.833	5.642	42.38	4006.Lus10017863	0	957	28M02@1|root,2QQYT@2759|Eukaryota,37KCG@33090|Viridiplantae,3GDPT@35493|Streptophyta,4JGEN@91835|fabids	35493|Streptophyta	S	COBRANAlike protein	NA	NA	NA	NA	NA	NA	NA	NA	NA	NA	NA	NA	COBRA
Lus10032189	4.552	3.258	3.927	6.478	8.489	11.066	3.949	5.096	3.195	6.616	5.623	6.677	3.689	5.692	6.345	5.373	7.435	10.185	4006.Lus10032189	0	896	KOG0799@1|root,KOG0799@2759|Eukaryota,37IPY@33090|Viridiplantae,3G7HI@35493|Streptophyta,4JEU4@91835|fabids	35493|Streptophyta	G	Xylosyltransferase	NA	GO:0000139,GO:0000902,GO:0003674,GO:0003824,GO:0005575,GO:0005622,GO:0005623,GO:0005737,GO:0005794,GO:0006029,GO:0006807,GO:0007275,GO:0007399,GO:0008150,GO:0008152,GO:0008194,GO:0009058,GO:0009059,GO:0009100,GO:0009101,GO:0009653,GO:0009826,GO:0009987,GO:0010033,GO:0010721,GO:0010975,GO:0010977,GO:0012505,GO:0015020,GO:0016020,GO:0016043,GO:0016049,GO:0016740,GO:0016757,GO:0016758,GO:0019538,GO:…	NA	ko:K20891	NA	NA	NA	NA	ko00000,ko01000,ko01003	NA	GT14	NA	Branch
Lus10026861	1.92	1.577	2.415	5.219	7.098	4.422	5.768	5.447	6.925	4.129	5.563	9.337	4.182	7.616	9.319	10.207	9.629	14.549	4006.Lus10026861	2.1eNA145	409	COG2723@1|root,KOG0626@2759|Eukaryota,37I38@33090|Viridiplantae,3GC7Z@35493|Streptophyta,4JEC4@91835|fabids	35493|Streptophyta	G	betaNAglucosidase	NA	GO:0000160,GO:0000302,GO:0002218,GO:0002252,GO:0002253,GO:0002376,GO:0002682,GO:0002684,GO:0003674,GO:0003824,GO:0004553,GO:0005575,GO:0005622,GO:0005623,GO:0005737,GO:0005829,GO:0006950,GO:0006952,GO:0006955,GO:0006979,GO:0007154,GO:0007165,GO:0008150,GO:0008152,GO:0008422,GO:0009605,GO:0009607,GO:0009617,GO:0009682,GO:0009719,GO:0009723,GO:0009725,GO:0009755,GO:0009866,GO:0009873,GO:0009987,GO:…	3.2.1.21	ko:K01188	ko00460,ko00500,ko00940,ko01100,ko01110,map00460,map00500,map00940,map01100,map01110	NA	R00026,R02558,R02887,R02985,R03527,R04949,R04998,R10035,R10039,R10040	RC00049,RC00059,RC00171,RC00262,RC00397,RC00451,RC00714,RC00746,RC01248	ko00000,ko00001,ko01000	NA	GH1	NA	Glyco_hydro_1
Lus10042088	3.199	5.946	2.6	0.68	0.991	1.701	0.699	1.134	0.639	1.2	0.657	2.197	1.559	3.719	0.664	0.692	0.991	3.728	4006.Lus10042088	2.6eNA239	660	COG1028@1|root,KOG1208@2759|Eukaryota,37J9N@33090|Viridiplantae,3GAAK@35493|Streptophyta,4JMZT@91835|fabids	35493|Streptophyta	Q	Belongs to the shortNAchain dehydrogenases reductases (SDR) family	NA	GO:0003674,GO:0003824,GO:0005575,GO:0005622,GO:0005623,GO:0005737,GO:0005886,GO:0008150,GO:0008152,GO:0009507,GO:0009526,GO:0009528,GO:0009536,GO:0009706,GO:0009941,GO:0016020,GO:0016491,GO:0019866,GO:0031090,GO:0031967,GO:0031969,GO:0031975,GO:0042170,GO:0043226,GO:0043227,GO:0043229,GO:0043231,GO:0044422,GO:0044424,GO:0044434,GO:0044435,GO:0044444,GO:0044446,GO:0044464,GO:0055114,GO:0071944	1.1.1.300	ko:K11153	ko00830,ko01100,map00830,map01100	NA	R08379,R08383	RC00649	ko00000,ko00001,ko01000	NA	NA	NA	adh_short
Lus10005685	0	0.127	0	1.303	1.356	1.303	0.372	0	0.51	1.278	0.393	0.202	0.553	0.343	0	0.195	0.548	2.023	4006.Lus10005685	4.19eNA101	293	COG0534@1|root,KOG1347@2759|Eukaryota,37KAD@33090|Viridiplantae,3G7E8@35493|Streptophyta,4JGR1@91835|fabids	35493|Streptophyta	V	Belongs to the multi antimicrobial extrusion (MATE) (TC 2.A.66.1) family	NA	GO:0003674,GO:0005215,GO:0006810,GO:0006855,GO:0008150,GO:0015238,GO:0015893,GO:0022857,GO:0042221,GO:0042493,GO:0050896,GO:0051179,GO:0051234,GO:0055085	NA	ko:K03327	NA	NA	NA	NA	ko00000,ko02000	2.A.66.1	NA	NA	MatE
Lus10017266	0.337	1.03	0.604	3.259	7.43	1.281	3.278	2.276	4.863	5.682	7.586	2.652	3.426	2.775	1.088	4.367	3.393	1.329	4006.Lus10017266	5.08eNA237	650	2CM7G@1|root,2QPIR@2759|Eukaryota,37NTM@33090|Viridiplantae,3GE14@35493|Streptophyta,4JE3B@91835|fabids	35493|Streptophyta	T	Thaumatin family	NA	GO:0008150,GO:0009605,GO:0009607,GO:0009617,GO:0009719,GO:0009723,GO:0009725,GO:0010033,GO:0042221,GO:0043207,GO:0050896,GO:0051704,GO:0051707	NA	NA	NA	NA	NA	NA	NA	NA	NA	NA	Thaumatin
Lus10034300	1.956	16.725	9.601	2.026	0.67	0.072	5.399	6.077	17.866	6.31	6.202	1.409	3.892	9.981	2.589	2.311	1.38	0.124	4006.Lus10034300	0	1023	COG2124@1|root,KOG0156@2759|Eukaryota,37IC2@33090|Viridiplantae,3GE7P@35493|Streptophyta,4JGTW@91835|fabids	35493|Streptophyta	Q	Belongs to the cytochrome P450 family	NA	GO:0003674,GO:0003824,GO:0004497,GO:0005575,GO:0005622,GO:0005623,GO:0005737,GO:0005783,GO:0006725,GO:0008150,GO:0008152,GO:0009058,GO:0009314,GO:0009411,GO:0009416,GO:0009628,GO:0009698,GO:0009699,GO:0009808,GO:0009809,GO:0009987,GO:0010224,GO:0012505,GO:0016020,GO:0016491,GO:0016705,GO:0016709,GO:0019438,GO:0019748,GO:0043226,GO:0043227,GO:0043229,GO:0043231,GO:0044237,GO:0044249,GO:0044424,GO:…	NA	ko:K09755	ko00940,ko01100,ko01110,map00940,map01100,map01110	M00039	R06572,R06573,R07440	RC00046	ko00000,ko00001,ko00002,ko00199,ko01000	NA	NA	NA	p450
Lus10014024	0	0	0	0.137	1.376	0.342	0	0	0	0.224	0.289	0.127	0	0	0.292	0.737	0.383	0	4006.Lus10014024	2.85eNA267	731	COG0631@1|root,KOG0700@2759|Eukaryota,37NBK@33090|Viridiplantae,3GG58@35493|Streptophyta,4JH39@91835|fabids	35493|Streptophyta	T	phosphatase 2C	NA	GO:0002831,GO:0002832,GO:0003674,GO:0003824,GO:0005575,GO:0005622,GO:0005623,GO:0005737,GO:0005886,GO:0006793,GO:0006796,GO:0008150,GO:0008152,GO:0009987,GO:0016020,GO:0016311,GO:0016787,GO:0016788,GO:0016791,GO:0031347,GO:0031348,GO:0032101,GO:0032102,GO:0042578,GO:0043900,GO:0043901,GO:0044237,GO:0044424,GO:0044464,GO:0048519,GO:0048583,GO:0048585,GO:0048831,GO:0050789,GO:0050793,GO:0051093,GO:…	3.1.3.43	ko:K01102	NA	NA	NA	NA	ko00000,ko01000,ko01009	NA	NA	NA	PP2C
Lus10019721	13.232	16.694	15.223	9.537	6.277	4.714	13.181	17.544	14.983	11.557	10.095	8.818	16.004	14.704	12.21	11.149	8.615	2.869	4006.Lus10019721	0	1254	2CM79@1|root,2QPIE@2759|Eukaryota,37HN1@33090|Viridiplantae,3GBQQ@35493|Streptophyta,4JMGA@91835|fabids	35493|Streptophyta	S	UPF0481 protein	NA	NA	NA	NA	NA	NA	NA	NA	NA	NA	NA	NA	DUF247
Lus10000659	0.32	0.69	0.235	4.714	5.751	0.608	0.568	0.318	0.693	0.795	2.134	2.197	1.032	0.697	0.202	3.374	3.407	0.331	4006.Lus10000659	3.95eNA148	418	KOG1571@1|root,KOG1571@2759|Eukaryota,37N9F@33090|Viridiplantae,3GCN7@35493|Streptophyta,4JK5D@91835|fabids	35493|Streptophyta	O	EID1NAlike FNAbox protein 3	NA	GO:0000003,GO:0001101,GO:0003006,GO:0005575,GO:0005622,GO:0005623,GO:0005634,GO:0006950,GO:0006970,GO:0007154,GO:0007165,GO:0007275,GO:0008150,GO:0009414,GO:0009415,GO:0009628,GO:0009651,GO:0009719,GO:0009725,GO:0009737,GO:0009738,GO:0009755,GO:0009791,GO:0009987,GO:0010029,GO:0010033,GO:0010035,GO:0010228,GO:0022414,GO:0023052,GO:0032501,GO:0032502,GO:0032870,GO:0033993,GO:0042221,GO:0043226,GO:…	NA	NA	NA	NA	NA	NA	NA	NA	NA	NA	FNAboxNAlike
Lus10026286	0.415	0.248	0.451	3.139	3.091	0.605	0.872	0.549	0.731	1.664	3.187	0.949	1.945	0.045	0.349	1.905	2.105	0.981	4006.Lus10026286	1.2eNA284	777	COG3424@1|root,2QSSY@2759|Eukaryota,37HXG@33090|Viridiplantae,3G89T@35493|Streptophyta	35493|Streptophyta	I	Belongs to the chalcone stilbene synthases family	NA	GO:0003674,GO:0003824,GO:0005575,GO:0005622,GO:0005623,GO:0005737,GO:0005783,GO:0006725,GO:0007275,GO:0008150,GO:0008152,GO:0009058,GO:0009555,GO:0009653,GO:0009987,GO:0010208,GO:0010584,GO:0010927,GO:0012505,GO:0016043,GO:0016740,GO:0016746,GO:0016747,GO:0019438,GO:0019748,GO:0022607,GO:0030198,GO:0030638,GO:0030639,GO:0032501,GO:0032502,GO:0032989,GO:0043062,GO:0043226,GO:0043227,GO:0043229,GO:…	NA	NA	NA	NA	NA	NA	NA	NA	NA	NA	Chal_sti_synt_C,Chal_sti_synt_N
Lus10004064	0.231	0.138	0.201	0	0	0	0.101	0	0.018	0	0.021	0	0.03	0	0	0	0	0	4006.Lus10004064	0	1445	KOG1339@1|root,KOG1339@2759|Eukaryota,37PDG@33090|Viridiplantae,3GABK@35493|Streptophyta,4JEPW@91835|fabids	35493|Streptophyta	O	Belongs to the peptidase A1 family	NA	NA	3.4.23.25	ko:K01381	ko04138,map04138	NA	NA	NA	ko00000,ko00001,ko01000,ko01002	NA	NA	NA	TAXi_C,TAXi_N
Lus10001111	0.531	0.55	0.582	0.098	0.163	0.191	0.218	0.152	0.353	0.211	0.195	0.109	0.499	0.432	0.143	0.211	0.165	0.176	4006.Lus10001111	0	1634	28JBK@1|root,2QRQI@2759|Eukaryota,37JZ4@33090|Viridiplantae,3G98F@35493|Streptophyta,4JJ8G@91835|fabids	35493|Streptophyta	NA	NA	NA	NA	NA	NA	NA	NA	NA	NA	NA	NA	NA	NA	NA
Lus10014919	13.942	12.438	12.301	25.38	21.548	48.623	7.914	9.369	5.735	18.421	14.34	12.471	12.84	12.813	11.143	19.454	10.546	13.106	4006.Lus10014919	7.44eNA192	533	28JGV@1|root,2QRVZ@2759|Eukaryota,37SPJ@33090|Viridiplantae,3GDJY@35493|Streptophyta,4JSIY@91835|fabids	35493|Streptophyta	K	Zinc finger protein CONSTANSNAlike	NA	GO:0003674,GO:0003700,GO:0005575,GO:0005622,GO:0005623,GO:0005634,GO:0006355,GO:0008150,GO:0009314,GO:0009416,GO:0009628,GO:0009889,GO:0009909,GO:0010468,GO:0010556,GO:0019219,GO:0019222,GO:0031323,GO:0031326,GO:0043226,GO:0043227,GO:0043229,GO:0043231,GO:0044424,GO:0044464,GO:0048580,GO:0048831,GO:0050789,GO:0050793,GO:0050794,GO:0050896,GO:0051171,GO:0051239,GO:0051252,GO:0060255,GO:0065007,GO:…	NA	NA	NA	NA	NA	NA	NA	NA	NA	NA	CCT
Lus10030929	7.61	5.13	5.274	14.164	13.528	13.367	5.377	5.291	6.978	15.612	8.989	10.48	7.998	3.379	9.752	10.623	9.701	12.946	4006.Lus10030929	8.23eNA78	231	COG0637@1|root,KOG2914@2759|Eukaryota,37P02@33090|Viridiplantae,3GEPF@35493|Streptophyta,4JJYP@91835|fabids	35493|Streptophyta	S	Haloacid dehalogenaseNAlike hydrolase domainNAcontaining protein Sgpp	NA	GO:0003674,GO:0003824,GO:0003850,GO:0004346,GO:0005575,GO:0005622,GO:0005623,GO:0005737,GO:0005829,GO:0005886,GO:0006793,GO:0006796,GO:0008150,GO:0008152,GO:0009987,GO:0016020,GO:0016311,GO:0016787,GO:0016788,GO:0016791,GO:0019203,GO:0042578,GO:0044237,GO:0044424,GO:0044444,GO:0044464,GO:0050308,GO:0050309,GO:0071944	NA	NA	NA	NA	NA	NA	NA	NA	NA	NA	HAD_2
Lus10031863	1.227	1.984	2.228	5.164	6.425	3.421	3.386	2.784	2.529	2.216	3.433	4.061	1.387	2.249	2.62	3.623	3.461	5.547	4006.Lus10031863	1.32eNA273	751	2CMDD@1|root,2QQ13@2759|Eukaryota,37IDN@33090|Viridiplantae,3GBB7@35493|Streptophyta,4JDVE@91835|fabids	35493|Streptophyta	S	Protein CHUP1, chloroplasticNAlike	NA	NA	NA	NA	NA	NA	NA	NA	NA	NA	NA	NA	NA
Lus10013449	0.917	1.979	2.632	19.485	5.452	4.014	7.09	11.612	10.765	15.245	10.298	18.738	5.882	9.301	13.601	20.94	8.051	12.229	4006.Lus10013449	2.14eNA200	556	COG0469@1|root,KOG2323@2759|Eukaryota,37I17@33090|Viridiplantae,3GCX1@35493|Streptophyta,4JJ0X@91835|fabids	35493|Streptophyta	G	Pyruvate kinase	NA	GO:0003674,GO:0003824,GO:0004743,GO:0005575,GO:0005622,GO:0005623,GO:0005737,GO:0005975,GO:0006082,GO:0006090,GO:0006091,GO:0006096,GO:0006139,GO:0006163,GO:0006164,GO:0006165,GO:0006725,GO:0006732,GO:0006733,GO:0006753,GO:0006754,GO:0006757,GO:0006793,GO:0006796,GO:0006807,GO:0008150,GO:0008152,GO:0009056,GO:0009058,GO:0009108,GO:0009117,GO:0009123,GO:0009124,GO:0009126,GO:0009127,GO:0009132,GO:…	2.7.1.40	ko:K00873	ko00010,ko00230,ko00620,ko01100,ko01110,ko01120,ko01130,ko01200,ko01230,ko04922,ko04930,ko05165,ko05203,ko05230,map00010,map00230,map00620,map01100,map01110,map01120,map01130,map01200,map01230,map04922,map04930,map05165,map05203,map05230	M00001,M00002,M00049,M00050	R00200,R00430,R01138,R01858,R02320	RC00002,RC00015	ko00000,ko00001,ko00002,ko01000,ko04131,ko04147	NA	NA	NA	PK,PK_C
Lus10013159	2.525	3.598	4.242	5.968	7.354	8.331	5.224	3.256	5.02	4.993	5.979	7.362	2.739	5.909	4.517	5.341	6.126	5.794	4006.Lus10013159	0	1509	COG2304@1|root,2QSCC@2759|Eukaryota,37KTA@33090|Viridiplantae,3G7B2@35493|Streptophyta,4JMRG@91835|fabids	35493|Streptophyta	S	von Willebrand factor type A domain	NA	NA	NA	NA	NA	NA	NA	NA	NA	NA	NA	NA	VWA_3
Lus10036695	13.549	3.865	4.601	39.909	25.119	20.274	10.245	2.58	2.505	10.621	12.043	1.826	15.238	5.424	3.019	6.854	11.709	7.023	4006.Lus10036695	9.73eNA113	323	COG0526@1|root,KOG0907@2759|Eukaryota,37VIK@33090|Viridiplantae,3GKQ8@35493|Streptophyta,4JVRX@91835|fabids	35493|Streptophyta	O	Thioredoxin	NA	NA	NA	ko:K03671	ko04621,ko05418,map04621,map05418	NA	NA	NA	ko00000,ko00001,ko03110	NA	NA	NA	Thioredoxin
Lus10031326	1.042	1.011	0.306	1.919	3.944	3.923	1.684	1.035	1.503	1.506	1.303	2.548	2.016	1.867	2.019	2.8	2.541	4.53	4006.Lus10031326	5.75eNA242	665	COG5147@1|root,KOG0048@2759|Eukaryota,37RDU@33090|Viridiplantae,3GFME@35493|Streptophyta,4JJ60@91835|fabids	35493|Streptophyta	K	SANT SWI3, ADA2, NNACoR and TFIIIB'' DNANAbinding domains	NA	GO:0000981,GO:0000988,GO:0000989,GO:0001067,GO:0001076,GO:0001101,GO:0001134,GO:0001135,GO:0003674,GO:0003676,GO:0003677,GO:0003700,GO:0005488,GO:0005575,GO:0005622,GO:0005623,GO:0005634,GO:0006355,GO:0006357,GO:0006950,GO:0006952,GO:0006970,GO:0008150,GO:0009414,GO:0009415,GO:0009605,GO:0009607,GO:0009617,GO:0009620,GO:0009628,GO:0009651,GO:0009719,GO:0009723,GO:0009725,GO:0009733,GO:0009737,GO:…	NA	ko:K09422	NA	NA	NA	NA	ko00000,ko03000	NA	NA	NA	Myb_DNANAbinding
Lus10011191	253.971	103.542	111.969	57.688	52.617	16.585	332.353	89.768	128.502	32.912	128.307	42.866	643.241	186.853	159.234	162.351	177.55	76.618	4006.Lus10011191	2.33eNA196	543	2CAXN@1|root,2QT9K@2759|Eukaryota,37QG9@33090|Viridiplantae,3GDQK@35493|Streptophyta,4JS7K@91835|fabids	35493|Streptophyta	S	StemNAspecific protein	NA	NA	NA	NA	NA	NA	NA	NA	NA	NA	NA	NA	DUF3700
Lus10036041	30.223	22.886	18.148	10.958	13.749	11.599	34.544	29.981	22.035	16.675	25.462	13.942	20.063	31.647	15.362	11.302	20.71	8.54	4006.Lus10036041	1.25eNA285	780	KOG2162@1|root,KOG2162@2759|Eukaryota,37Q1M@33090|Viridiplantae,3GGDM@35493|Streptophyta,4JF05@91835|fabids	35493|Streptophyta	A	Est1 DNA/RNA binding domain	NA	GO:0000003,GO:0000184,GO:0000212,GO:0000226,GO:0000280,GO:0000723,GO:0000932,GO:0000956,GO:0003674,GO:0003676,GO:0003677,GO:0003723,GO:0003824,GO:0004518,GO:0004540,GO:0005488,GO:0005575,GO:0005622,GO:0005623,GO:0005634,GO:0005697,GO:0005737,GO:0006139,GO:0006259,GO:0006278,GO:0006401,GO:0006402,GO:0006403,GO:0006405,GO:0006406,GO:0006611,GO:0006725,GO:0006807,GO:0006810,GO:0006886,GO:0006913,GO:…	NA	ko:K14409	ko03015,map03015	NA	NA	NA	ko00000,ko00001,ko03019	NA	NA	NA	EST1,EST1_DNA_bind
Lus10022779	2.773	2.991	3.756	8.446	5.93	9.212	3.869	1.186	3.694	4.72	5.246	4.669	3.253	2.79	5.032	7.851	5.204	3.407	4006.Lus10022779	7.88eNA116	332	KOG2459@1|root,KOG2459@2759|Eukaryota	2759|Eukaryota	S	attachment of GPI anchor to protein	PIGS	GO:0001654,GO:0001745,GO:0001751,GO:0001754,GO:0005575,GO:0005622,GO:0005623,GO:0005737,GO:0005783,GO:0005789,GO:0006464,GO:0006497,GO:0006505,GO:0006506,GO:0006629,GO:0006643,GO:0006644,GO:0006650,GO:0006661,GO:0006664,GO:0006793,GO:0006796,GO:0006807,GO:0006996,GO:0007275,GO:0007399,GO:0007423,GO:0008150,GO:0008152,GO:0008610,GO:0008654,GO:0009058,GO:0009059,GO:0009247,GO:0009653,GO:0009887,GO:…	NA	ko:K05291	ko00563,ko01100,map00563,map01100	NA	NA	NA	ko00000,ko00001	NA	NA	NA	PIGNAS
Lus10034739	1.084	2.523	1.228	10.667	8.26	2.563	5.446	5.214	2.141	6.134	10.323	2.498	2.811	5.307	1.827	9.817	5.347	1.992	4006.Lus10034739	3.4eNA228	628	COG0515@1|root,2QQCK@2759|Eukaryota,37ITZ@33090|Viridiplantae,3G7HN@35493|Streptophyta,4JMDA@91835|fabids	35493|Streptophyta	T	LRR receptorNAlike serine threonineNAprotein kinase FEI	NA	GO:0000003,GO:0000902,GO:0003006,GO:0003674,GO:0003824,GO:0005575,GO:0005623,GO:0005886,GO:0006793,GO:0006796,GO:0007275,GO:0008150,GO:0008152,GO:0009058,GO:0009653,GO:0009664,GO:0009791,GO:0009826,GO:0009987,GO:0010154,GO:0010191,GO:0010192,GO:0010214,GO:0016020,GO:0016043,GO:0016049,GO:0016301,GO:0016310,GO:0016740,GO:0016772,GO:0022414,GO:0032501,GO:0032502,GO:0032989,GO:0040007,GO:0044237,GO:…	NA	NA	NA	NA	NA	NA	NA	NA	NA	NA	LRRNT_2,LRR_1,LRR_8,Pkinase
Lus10018376	2.519	0.805	2.647	0.258	0.358	0.322	3.901	0.964	1.751	1.264	0.622	0.721	3.175	0.904	2.28	0.232	0	0.773	4006.Lus10018376	1.18eNA140	396	28N60@1|root,2QZ39@2759|Eukaryota,37I8T@33090|Viridiplantae,3GBET@35493|Streptophyta,4JHU5@91835|fabids	35493|Streptophyta	S	Late embryogenesis abundant protein	NA	NA	NA	NA	NA	NA	NA	NA	NA	NA	NA	NA	LEA_2
Lus10031307	3.627	3.557	5.054	8.098	12.645	9.343	4.768	2.358	5.314	6.752	5.499	9.529	8.252	3.727	5.094	11.001	11.493	11.381	4006.Lus10031307	1.08eNA106	308	KOG1558@1|root,KOG1558@2759|Eukaryota,37SJU@33090|Viridiplantae,3GEU4@35493|Streptophyta,4JMFW@91835|fabids	35493|Streptophyta	P	Zinc transporter 6	ZIP6	GO:0000041,GO:0003674,GO:0005215,GO:0005385,GO:0005575,GO:0005623,GO:0005886,GO:0006810,GO:0006811,GO:0006812,GO:0006829,GO:0008150,GO:0008324,GO:0009605,GO:0009607,GO:0009624,GO:0015075,GO:0015318,GO:0016020,GO:0022857,GO:0022890,GO:0030001,GO:0034220,GO:0043207,GO:0044464,GO:0046873,GO:0046915,GO:0050896,GO:0051179,GO:0051234,GO:0051704,GO:0051707,GO:0055085,GO:0070838,GO:0071577,GO:0071944,GO:…	NA	ko:K14709	NA	NA	NA	NA	ko00000,ko02000	2.A.5.1,2.A.5.3,2.A.5.6	NA	NA	Zip
Lus10017336	4.247	4.938	7.011	10.022	11.769	12.473	8.008	5.325	7.756	14.266	8.299	8.829	5.216	18	8.61	9.386	8.12	10.836	4006.Lus10017336	3.41eNA190	528	28IDS@1|root,2QQRT@2759|Eukaryota,37SBD@33090|Viridiplantae,3GFZ7@35493|Streptophyta,4JGGN@91835|fabids	35493|Streptophyta	S	Belongs to the tetraspanin (TM4SF) family	NA	GO:0000003,GO:0003002,GO:0003006,GO:0005575,GO:0005623,GO:0005886,GO:0005911,GO:0007049,GO:0007275,GO:0007389,GO:0008150,GO:0009506,GO:0009553,GO:0009554,GO:0009653,GO:0009888,GO:0009933,GO:0009934,GO:0009956,GO:0009987,GO:0010015,GO:0010051,GO:0010305,GO:0016020,GO:0019953,GO:0022402,GO:0022414,GO:0022603,GO:0022622,GO:0030054,GO:0032501,GO:0032502,GO:0034293,GO:0043934,GO:0044464,GO:0044703,GO:…	NA	NA	NA	NA	NA	NA	NA	NA	NA	NA	Tetraspannin
Lus10021836	1.019	0.962	0.332	3.245	2.32	2.435	1.942	0.742	1.103	1.687	1.38	2.041	1.345	4.031	1.324	3.617	4.472	2.311	4006.Lus10021836	0	901	COG0366@1|root,KOG0471@2759|Eukaryota,37J9E@33090|Viridiplantae,3GD09@35493|Streptophyta,4JFFC@91835|fabids	35493|Streptophyta	G	Belongs to the glycosyl hydrolase 13 family	NA	GO:0000272,GO:0003674,GO:0003824,GO:0004553,GO:0004556,GO:0005575,GO:0005576,GO:0005975,GO:0005976,GO:0005982,GO:0005983,GO:0005984,GO:0005985,GO:0005987,GO:0006073,GO:0008150,GO:0008152,GO:0009056,GO:0009057,GO:0009251,GO:0009311,GO:0009313,GO:0009987,GO:0016052,GO:0016160,GO:0016787,GO:0016798,GO:0043170,GO:0044042,GO:0044237,GO:0044238,GO:0044247,GO:0044248,GO:0044260,GO:0044262,GO:0044264,GO:…	3.2.1.1	ko:K01176	ko00500,ko01100,ko04973,map00500,map01100,map04973	NA	R02108,R02112,R11262	NA	ko00000,ko00001,ko01000	NA	GH13	NA	AlphaNAamyl_C2,AlphaNAamylase,HIRAN,TyrNADNA_phospho
Lus10017900	36.473	34.507	52.271	23.375	17.585	11.349	8.832	14.151	14.62	12.331	13.159	7.049	31.527	12.605	27.226	12.35	5.121	1.767	4006.Lus10017900	5.18eNA80	241	COG5126@1|root,KOG0027@2759|Eukaryota,37TZV@33090|Viridiplantae,3GHVI@35493|Streptophyta	35493|Streptophyta	T	calciumNAbinding protein	NA	GO:0003674,GO:0005488,GO:0005509,GO:0043167,GO:0043169,GO:0046872	NA	ko:K13448	ko04626,map04626	NA	NA	NA	ko00000,ko00001	NA	NA	NA	EFNAhand_1,EFNAhand_5,EFNAhand_6,EFNAhand_7
Lus10012862	0.083	0	0.081	0.611	1.113	2.063	0.393	0.593	0.359	0.15	0.553	0.712	0	0.643	0.349	1.509	1.992	0.785	4006.Lus10030507	8.17eNA31	124	28NMU@1|root,2QV7J@2759|Eukaryota,37SQ0@33090|Viridiplantae,3GHRW@35493|Streptophyta,4JTK3@91835|fabids	35493|Streptophyta	NA	NA	NA	NA	NA	NA	NA	NA	NA	NA	NA	NA	NA	NA	C1_2,KIP1
Lus10008291	7.982	14.926	12.859	3.715	6.238	5.546	1.3	3.688	5.165	0.705	1.628	1.192	1.578	0.883	6.396	1.292	5.578	0.513	4006.Lus10008291	3.04eNA297	811	290FS@1|root,2QW4B@2759|Eukaryota,37TP3@33090|Viridiplantae,3GE2U@35493|Streptophyta,4JPHP@91835|fabids	35493|Streptophyta	K	transcription factor	NA	GO:0000302,GO:0003674,GO:0003676,GO:0003677,GO:0003700,GO:0005488,GO:0005575,GO:0005622,GO:0005623,GO:0005634,GO:0006355,GO:0006950,GO:0006979,GO:0007275,GO:0008150,GO:0009719,GO:0009723,GO:0009725,GO:0009791,GO:0009889,GO:0009987,GO:0010033,GO:0010035,GO:0010038,GO:0010468,GO:0010556,GO:0019219,GO:0019222,GO:0022622,GO:0031323,GO:0031326,GO:0032501,GO:0032502,GO:0035864,GO:0035865,GO:0042221,GO:…	NA	ko:K09286	NA	NA	NA	NA	ko00000,ko03000	NA	NA	NA	AP2
Lus10038729	0.865	1.045	0.711	2.039	1.89	2.677	1.419	0.302	1.547	2.625	1.557	1.336	1.258	2.949	1.457	1.631	1.929	3.684	4006.Lus10038729	0	903	2CJNU@1|root,2R98H@2759|Eukaryota,37PG2@33090|Viridiplantae,3GFM4@35493|Streptophyta,4JT8W@91835|fabids	35493|Streptophyta	S	Protein ENDOSPERM DEFECTIVE 1NAlike	NA	GO:0000003,GO:0000226,GO:0003006,GO:0005575,GO:0005622,GO:0005623,GO:0005634,GO:0005737,GO:0005856,GO:0005874,GO:0005880,GO:0006996,GO:0007010,GO:0007017,GO:0007275,GO:0007349,GO:0008150,GO:0009653,GO:0009791,GO:0009888,GO:0009960,GO:0009987,GO:0010154,GO:0010342,GO:0015630,GO:0016043,GO:0022414,GO:0032501,GO:0032502,GO:0043226,GO:0043227,GO:0043228,GO:0043229,GO:0043231,GO:0043232,GO:0044422,GO:…	NA	NA	NA	NA	NA	NA	NA	NA	NA	NA	QWRF
Lus10015283	0.662	1.715	1.75	5.002	1.937	19.544	0.078	2.237	0.311	0.389	0.387	3.98	1.515	3.658	2.037	0.849	0.487	8.034	4006.Lus10015283	0	1156	COG4638@1|root,2QR6Q@2759|Eukaryota,37ND1@33090|Viridiplantae,3G8FE@35493|Streptophyta,4JGM1@91835|fabids	35493|Streptophyta	P	ProtochlorophyllideNAdependent translocon component 52	NA	GO:0005575,GO:0005622,GO:0005623,GO:0005737,GO:0009507,GO:0009526,GO:0009536,GO:0009941,GO:0031967,GO:0031975,GO:0043226,GO:0043227,GO:0043229,GO:0043231,GO:0044422,GO:0044424,GO:0044434,GO:0044435,GO:0044444,GO:0044446,GO:0044464	NA	NA	NA	NA	NA	NA	NA	NA	NA	NA	PaO,Rieske
Lus10037012	0.575	0.827	1.219	2.059	2.235	2.803	0.705	2.157	0.899	1.991	2.183	1.837	1.086	0.897	1.722	1.928	1.756	2.929	4006.Lus10037012	0	907	KOG4197@1|root,KOG4197@2759|Eukaryota,37P0T@33090|Viridiplantae,3GERN@35493|Streptophyta,4JKWP@91835|fabids	35493|Streptophyta	S	Pentatricopeptide repeatNAcontaining protein	NA	GO:0003674,GO:0003676,GO:0003723,GO:0003824,GO:0004518,GO:0004519,GO:0005488,GO:0005575,GO:0005622,GO:0005623,GO:0006139,GO:0006725,GO:0006807,GO:0008150,GO:0008152,GO:0009451,GO:0009987,GO:0016020,GO:0016070,GO:0016787,GO:0016788,GO:0034641,GO:0043170,GO:0043226,GO:0043227,GO:0043229,GO:0043231,GO:0043412,GO:0044237,GO:0044238,GO:0044424,GO:0044464,GO:0046483,GO:0071704,GO:0090304,GO:0090305,GO:…	NA	ko:K17710	NA	NA	NA	NA	ko00000,ko03016,ko03029	NA	NA	NA	PPR,PPR_1,PPR_2,PPR_3
Lus10001892	1.802	1.944	5.393	0.586	0.711	0.293	2.509	2.948	1.683	0.575	0.884	0.182	6.84	1.438	5.627	6.051	5.501	0.376	4006.Lus10001892	5.77eNA123	350	KOG1603@1|root,KOG1603@2759|Eukaryota,37PFR@33090|Viridiplantae,3GJ3H@35493|Streptophyta	35493|Streptophyta	P	Heavy metalNAassociated isoprenylated plant protein	NA	NA	NA	NA	NA	NA	NA	NA	NA	NA	NA	NA	HMA
Lus10014668	2.123	2.625	4.509	7.964	6.453	8.803	5.35	4.69	3.437	9.542	6.951	4.978	4.617	9.983	5.803	6.467	8.623	6.434	4006.Lus10014668	5.25eNA207	577	28HPP@1|root,2QQ14@2759|Eukaryota,37K8K@33090|Viridiplantae,3GEX6@35493|Streptophyta,4JMJ4@91835|fabids	35493|Streptophyta	NA	NA	NA	NA	NA	NA	NA	NA	NA	NA	NA	NA	NA	NA	NA
Lus10026569	4.266	3.566	14.92	1.277	1.227	2.211	0.673	9.321	13.851	2.601	1.067	1.465	1.376	0.93	12.31	1.5	0.743	1.451	4006.Lus10026569	5.35eNA123	350	2AN4P@1|root,2RZDH@2759|Eukaryota,388P7@33090|Viridiplantae,3GXS4@35493|Streptophyta	35493|Streptophyta	K	domainNAcontaining protein	NA	GO:0000976,GO:0000977,GO:0000981,GO:0001012,GO:0001067,GO:0001228,GO:0003674,GO:0003676,GO:0003677,GO:0003690,GO:0003700,GO:0005488,GO:0005575,GO:0005622,GO:0005623,GO:0005634,GO:0006139,GO:0006351,GO:0006355,GO:0006357,GO:0006366,GO:0006725,GO:0006807,GO:0008150,GO:0008152,GO:0009058,GO:0009059,GO:0009889,GO:0009891,GO:0009893,GO:0009987,GO:0010467,GO:0010468,GO:0010556,GO:0010557,GO:0010604,GO:…	NA	NA	NA	NA	NA	NA	NA	NA	NA	NA	ARID,HSP20
Lus10014394	0.117	0.253	0	1.725	2.021	1.295	0.924	0	0.338	1.058	1.269	1.608	0.412	0.113	0.099	1.647	0.635	0.901	4006.Lus10023887	1.14eNA81	245	2AMFT@1|root,2RZC0@2759|Eukaryota,37UQK@33090|Viridiplantae,3GIQ4@35493|Streptophyta,4JPH6@91835|fabids	35493|Streptophyta	S	PistilNAspecific extensinNAlike protein	NA	NA	NA	NA	NA	NA	NA	NA	NA	NA	NA	NA	Pollen_Ole_e_I
Lus10028565	3.309	3.973	2.382	7.014	6.822	7.118	3.939	1.736	6.261	3.384	6.818	8.788	4.687	5.141	3.997	8.417	5.464	6.612	4006.Lus10028565	8.2eNA211	582	COG0212@1|root,KOG4410@2759|Eukaryota,37HP3@33090|Viridiplantae,3GC8W@35493|Streptophyta,4JF3V@91835|fabids	35493|Streptophyta	H	5NAformyltetrahydrofolate cycloNAligaseNAlike protein COG0212	NA	GO:0005575,GO:0005622,GO:0005623,GO:0005737,GO:0006403,GO:0008150,GO:0008298,GO:0009507,GO:0009536,GO:0033036,GO:0043226,GO:0043227,GO:0043229,GO:0043231,GO:0044424,GO:0044444,GO:0044464,GO:0051179,GO:0051641,GO:0070727	6.3.3.2	ko:K01934	ko00670,ko01100,map00670,map01100	NA	R02301	RC00183	ko00000,ko00001,ko01000	NA	NA	NA	5NAFTHF_cycNAlig
Lus10021842	1.469	0.95	1.868	2.84	8.588	7.916	0.695	0	2.225	1.061	1.714	3.025	0	0.854	1.609	5.102	1.365	3.128	4006.Lus10021842	7.04eNA90	262	KOG0800@1|root,KOG0800@2759|Eukaryota,37VQH@33090|Viridiplantae,3GISD@35493|Streptophyta,4JU8A@91835|fabids	35493|Streptophyta	O	E3 ubiquitinNAprotein ligase	NA	GO:0003674,GO:0003824,GO:0004842,GO:0006464,GO:0006508,GO:0006511,GO:0006807,GO:0008150,GO:0008152,GO:0009056,GO:0009057,GO:0009987,GO:0010498,GO:0016567,GO:0016740,GO:0019538,GO:0019787,GO:0019941,GO:0030163,GO:0032446,GO:0036211,GO:0043161,GO:0043170,GO:0043412,GO:0043632,GO:0044237,GO:0044238,GO:0044248,GO:0044257,GO:0044260,GO:0044265,GO:0044267,GO:0051603,GO:0061630,GO:0061659,GO:0070647,GO:…	2.3.2.27	ko:K19037	NA	NA	NA	NA	ko00000,ko01000,ko04121	NA	NA	NA	zfNARING_2
Lus10014425	2.007	0.928	0.561	6.732	2.886	9.112	5.54	3.986	1.862	4.143	2.988	8.366	1.85	4.027	5.193	5.216	6.106	7.802	4006.Lus10014425	5.1eNA89	260	KOG1021@1|root,KOG1021@2759|Eukaryota,37YP6@33090|Viridiplantae,3GNGR@35493|Streptophyta,4JRHK@91835|fabids	35493|Streptophyta	GMW	Exostosin family	NA	NA	NA	NA	NA	NA	NA	NA	NA	NA	NA	NA	Exostosin
Lus10041078	8.415	22.569	20.715	5.667	8.154	5.362	7.958	10.443	10.267	6.56	8.902	7.301	8.519	11.024	18.393	11.133	15.173	5.581	4006.Lus10041078	0	1587	COG4886@1|root,2SI7S@2759|Eukaryota,37QD6@33090|Viridiplantae,3GCW1@35493|Streptophyta	35493|Streptophyta	S	RESISTANCE protein	NA	NA	NA	NA	NA	NA	NA	NA	NA	NA	NA	NA	LRR_3,NBNAARC,TIR
Lus10033315	7.716	6.065	16.035	17.945	32.095	47.987	10.349	15.205	18.4	19.728	24.205	13.957	9.665	13.979	19.833	10.601	27.18	21.202	4006.Lus10033315	8.32eNA294	802	COG1131@1|root,KOG0061@2759|Eukaryota,37HHH@33090|Viridiplantae,3G7CT@35493|Streptophyta,4JJ53@91835|fabids	35493|Streptophyta	Q	ABC transporter G family member	NA	GO:0000003,GO:0003002,GO:0003006,GO:0003674,GO:0003824,GO:0005215,GO:0005575,GO:0005623,GO:0005886,GO:0006810,GO:0007275,GO:0007389,GO:0008150,GO:0009653,GO:0009790,GO:0009791,GO:0009793,GO:0009965,GO:0010016,GO:0010051,GO:0010154,GO:0010222,GO:0010588,GO:0015399,GO:0015405,GO:0016020,GO:0016021,GO:0016462,GO:0016787,GO:0016817,GO:0016818,GO:0016887,GO:0017111,GO:0022414,GO:0022804,GO:0022857,GO:…	NA	NA	NA	NA	NA	NA	NA	NA	NA	NA	ABC2_membrane,ABC_tran
Lus10017313	7.931	10.77	13.397	29.217	27.623	17.191	29.703	47.24	50.845	59.016	56.183	50.888	13.253	36.705	29.758	46.724	49.099	35.719	4006.Lus10017313	2.83eNA211	585	28H9N@1|root,2QPN9@2759|Eukaryota,37J8N@33090|Viridiplantae,3GA35@35493|Streptophyta,4JIXG@91835|fabids	35493|Streptophyta	K	Dof zinc finger protein	NA	GO:0001067,GO:0003674,GO:0003676,GO:0003677,GO:0003700,GO:0005488,GO:0006355,GO:0008150,GO:0009889,GO:0010468,GO:0010556,GO:0019219,GO:0019222,GO:0031323,GO:0031326,GO:0043565,GO:0044212,GO:0050789,GO:0050794,GO:0051171,GO:0051252,GO:0060255,GO:0065007,GO:0080090,GO:0097159,GO:0140110,GO:1901363,GO:1903506,GO:2000112,GO:2001141	NA	NA	NA	NA	NA	NA	NA	NA	NA	NA	zfNADof
Lus10037985	0	0.065	0	0.554	0.865	0.582	0	0	0	0.272	0.451	0	0	0.175	0	1.044	0.279	0	4006.Lus10037985	3.13eNA225	619	KOG4701@1|root,KOG4701@2759|Eukaryota,37RVY@33090|Viridiplantae,3GAEK@35493|Streptophyta	35493|Streptophyta	G	Belongs to the glycosyl hydrolase 18 family	NA	NA	NA	NA	NA	NA	NA	NA	NA	NA	NA	NA	Glyco_hydro_18
Lus10022073	4.68	3.173	4.055	7.388	14.869	10.903	0.949	0.637	0.386	0.483	1.561	1.492	0.314	1.166	1.69	1.217	1.657	2.136	4006.Lus10022073	5.79eNA97	281	2CZF0@1|root,2SA2Y@2759|Eukaryota,37WSC@33090|Viridiplantae,3GMF2@35493|Streptophyta	35493|Streptophyta	S	zincNAfinger of the FCSNAtype, C2NAC2	NA	NA	NA	NA	NA	NA	NA	NA	NA	NA	NA	NA	zfNAFLZ
Lus10020578	2.078	3.187	3.343	7.059	5.135	6.797	5.427	7.228	4.931	7.008	7.238	8.72	4.279	7.024	6.069	7.028	8.512	12.95	4006.Lus10020578	6.99eNA288	785	COG0667@1|root,KOG1575@2759|Eukaryota,37JFU@33090|Viridiplantae,3G8QA@35493|Streptophyta,4JHIT@91835|fabids	35493|Streptophyta	C	Aldo/keto reductase family	NA	NA	NA	NA	NA	NA	NA	NA	NA	NA	NA	NA	Aldo_ket_red
Lus10018150	0.695	1.499	2.871	0.142	0.296	0	0	0.491	0	0	0	0	0.634	1.197	0.195	0	0.419	0	4006.Lus10018150	1.6eNA151	427	COG1814@1|root,KOG4473@2759|Eukaryota,37KA2@33090|Viridiplantae,3GH10@35493|Streptophyta,4JHYE@91835|fabids	35493|Streptophyta	S	Vacuolar iron transporter homolog	NA	GO:0000041,GO:0000302,GO:0003674,GO:0005215,GO:0005381,GO:0005384,GO:0005575,GO:0006810,GO:0006811,GO:0006812,GO:0006826,GO:0006828,GO:0006873,GO:0006875,GO:0006879,GO:0006880,GO:0006950,GO:0006979,GO:0008150,GO:0008324,GO:0009719,GO:0009723,GO:0009725,GO:0009987,GO:0010033,GO:0010035,GO:0010038,GO:0010039,GO:0015075,GO:0015318,GO:0016020,GO:0019725,GO:0022857,GO:0022890,GO:0030001,GO:0030003,GO:…	NA	NA	NA	NA	NA	NA	NA	NA	NA	NA	VIT1
Lus10033385	24.339	108.47	51.55	21.676	13.003	4.322	62.025	31.56	78.753	21.49	43.791	8.379	480.982	301.875	51.125	126.77	84.668	18.001	4006.Lus10033385	2.38eNA311	847	COG0654@1|root,KOG2614@2759|Eukaryota,37R99@33090|Viridiplantae,3G9YE@35493|Streptophyta,4JSVI@91835|fabids	2759|Eukaryota	C	Zeaxanthin epoxidase, chloroplasticNAlike	NA	GO:0001101,GO:0003674,GO:0003824,GO:0004497,GO:0005575,GO:0005622,GO:0005623,GO:0005737,GO:0006066,GO:0006082,GO:0006629,GO:0006714,GO:0006720,GO:0006721,GO:0006950,GO:0007154,GO:0007165,GO:0008150,GO:0008152,GO:0008299,GO:0008610,GO:0009058,GO:0009266,GO:0009314,GO:0009408,GO:0009414,GO:0009415,GO:0009416,GO:0009507,GO:0009526,GO:0009536,GO:0009540,GO:0009628,GO:0009639,GO:0009687,GO:0009688,GO:…	NA	NA	NA	NA	NA	NA	NA	NA	NA	NA	FAD_binding_3
Lus10036628	15.05	10.306	9.932	5.5	4.809	5.943	11.211	7.307	7.153	8.2	7.867	6.767	7.987	11.687	7.145	6.718	5.551	4.17	4006.Lus10036628	5.54eNA105	303	COG1640@1|root,2QU40@2759|Eukaryota,37QV5@33090|Viridiplantae,3G7Z8@35493|Streptophyta,4JEYB@91835|fabids	35493|Streptophyta	G	4NAalphaNAglucanotransferase	DPE1	GO:0000023,GO:0000025,GO:0000272,GO:0003674,GO:0003824,GO:0004133,GO:0004134,GO:0005575,GO:0005622,GO:0005623,GO:0005737,GO:0005975,GO:0005976,GO:0005977,GO:0005982,GO:0005983,GO:0005984,GO:0005996,GO:0006006,GO:0006073,GO:0006091,GO:0006112,GO:0008150,GO:0008152,GO:0009056,GO:0009057,GO:0009251,GO:0009311,GO:0009313,GO:0009501,GO:0009507,GO:0009536,GO:0009987,GO:0015980,GO:0016052,GO:0016740,GO:…	2.4.1.25	ko:K00705	ko00500,ko01100,map00500,map01100	NA	R05196	RC00049	ko00000,ko00001,ko01000	NA	GH77	NA	Glyco_hydro_77
Lus10006603	5.867	11.877	14.217	4.489	4.629	3.836	5.553	5.63	6.871	2.161	2.032	4.184	6.194	2.274	4.905	3.434	1.853	2.163	4006.Lus10006603	2.04eNA296	807	COG0515@1|root,KOG0192@2759|Eukaryota,37MFU@33090|Viridiplantae,3G8KT@35493|Streptophyta	35493|Streptophyta	T	serine threonineNAprotein kinase	NA	GO:0003674,GO:0003824,GO:0004672,GO:0005575,GO:0005622,GO:0005623,GO:0005737,GO:0006464,GO:0006468,GO:0006793,GO:0006796,GO:0006807,GO:0007154,GO:0007165,GO:0008150,GO:0008152,GO:0009987,GO:0016301,GO:0016310,GO:0016740,GO:0016772,GO:0016773,GO:0019538,GO:0023052,GO:0035556,GO:0036211,GO:0043170,GO:0043412,GO:0044237,GO:0044238,GO:0044260,GO:0044267,GO:0044424,GO:0044464,GO:0050789,GO:0050794,GO:…	NA	NA	NA	NA	NA	NA	NA	NA	NA	NA	Pkinase_Tyr
Lus10022428	2.394	3.442	4.116	6.613	7.927	7.819	4.062	7.55	4.03	8.715	8.104	6.849	3.999	4.146	4.278	4.56	9.045	8.798	4006.Lus10022428	9.07eNA179	497	KOG1470@1|root,KOG1470@2759|Eukaryota,37REW@33090|Viridiplantae,3G7VC@35493|Streptophyta,4JMYC@91835|fabids	35493|Streptophyta	I	Random slug protein 5NAlike	NA	NA	NA	NA	NA	NA	NA	NA	NA	NA	NA	NA	CRAL_TRIO,CRAL_TRIO_N
Lus10027624	1.064	1.913	0.694	5.718	8.503	2.513	2.728	0.916	1.216	0.881	1.479	1.827	2.393	0.687	0.822	3.008	4.053	1.05	4006.Lus10027624	6.96eNA138	390	KOG1689@1|root,KOG1689@2759|Eukaryota,37N4D@33090|Viridiplantae,3GCVQ@35493|Streptophyta,4JEZB@91835|fabids	35493|Streptophyta	A	Cleavage and polyadenylation specificity factor subunit	NA	NA	NA	ko:K14397	ko03015,map03015	NA	NA	NA	ko00000,ko00001,ko03019	NA	NA	NA	NUDIX_2
Lus10011002	1.764	2.497	2.912	8.326	7.61	4.038	4.653	4.774	2.983	4.93	5.24	4.732	2.522	1.816	1.44	2.645	1.879	2.153	4006.Lus10011002	1.46eNA239	657	COG3491@1|root,KOG0143@2759|Eukaryota,37IRB@33090|Viridiplantae,3GE2G@35493|Streptophyta,4JMJ2@91835|fabids	35493|Streptophyta	Q	Belongs to the iron ascorbateNAdependent oxidoreductase family	NA	NA	NA	NA	NA	NA	NA	NA	NA	NA	NA	NA	2OGNAFeII_Oxy,DIOX_N
Lus10005367	7.737	10.365	13.066	19.425	31.541	20.597	15.609	15.918	15.689	20.083	24.715	27.123	14.044	13.176	17.909	30.38	26.177	31.947	4006.Lus10005367	1.02eNA157	442	COG0625@1|root,KOG0868@2759|Eukaryota,37R8D@33090|Viridiplantae,3GD1G@35493|Streptophyta,4JGVV@91835|fabids	35493|Streptophyta	O	Glutathione SNAtransferase zeta	GSTZ1	GO:0003674,GO:0003824,GO:0005575,GO:0005622,GO:0005623,GO:0005737,GO:0005829,GO:0006082,GO:0006725,GO:0008150,GO:0008152,GO:0009056,GO:0009404,GO:0009407,GO:0009636,GO:0009987,GO:0016034,GO:0016054,GO:0016853,GO:0016859,GO:0018958,GO:0019336,GO:0019439,GO:0019748,GO:0019752,GO:0032787,GO:0042221,GO:0043436,GO:0044237,GO:0044248,GO:0044281,GO:0044282,GO:0044424,GO:0044444,GO:0044464,GO:0046395,GO:…	5.2.1.2	ko:K01800	ko00350,ko00643,ko01100,ko01120,map00350,map00643,map01100,map01120	M00044	R03181	RC00867	ko00000,ko00001,ko00002,ko01000	NA	NA	NA	GST_C,GST_C_2,GST_C_3,GST_N,GST_N_3
Lus10031343	2.996	4.353	2.572	9.855	12.31	5.578	13.215	11.563	6.971	14.969	11.879	9.763	11.693	9.242	10.304	20.687	16.387	10.637	4006.Lus10031343	1.73eNA215	594	COG3752@1|root,KOG4650@2759|Eukaryota,37PTU@33090|Viridiplantae,3GCUP@35493|Streptophyta,4JMX3@91835|fabids	35493|Streptophyta	S	isoform X1	NA	NA	NA	NA	NA	NA	NA	NA	NA	NA	NA	NA	DUF1295
Lus10039689	14.566	10.39	7.785	6.129	3.48	4.02	2.055	1.146	2.35	1.051	1.358	1.678	5.623	2.254	2.274	0.924	1.009	1.542	4006.Lus10039689	8.18eNA290	790	28KCJ@1|root,2QSTH@2759|Eukaryota,37T76@33090|Viridiplantae,3GDXE@35493|Streptophyta,4JI3T@91835|fabids	35493|Streptophyta	S	3NAoxoNADelta(4,5)NAsteroid 5NAbetaNAreductaseNAlike	NA	NA	1.3.1.3	ko:K22419	NA	NA	NA	NA	ko00000,ko01000	NA	NA	NA	Epimerase
Lus10020068	4.166	3.708	5.46	9.46	12.911	7.574	15.695	10.058	3.414	7.343	6.879	10.38	17.412	8.463	4.634	4.182	6.484	4.882	4006.Lus10020068	1.46eNA262	726	28PZK@1|root,2QWNB@2759|Eukaryota,388Z1@33090|Viridiplantae,3GXUE@35493|Streptophyta	35493|Streptophyta	S	Sulfite exporter TauE/SafE	NA	NA	NA	NA	NA	NA	NA	NA	NA	NA	NA	NA	TauE
Lus10025757	2.252	3.92	3.405	6.27	7.312	6.173	4.724	2.298	3.084	7.191	6.103	3.713	2.642	8.307	3.925	6.753	5.531	5.119	4006.Lus10025757	0	1307	28MFM@1|root,2QTZ1@2759|Eukaryota,37T0K@33090|Viridiplantae,3GDWV@35493|Streptophyta,4JMKA@91835|fabids	35493|Streptophyta	NA	NA	NA	NA	NA	NA	NA	NA	NA	NA	NA	NA	NA	NA	NA
Lus10042817	0.059	0.063	0.315	1.213	0.814	0.708	0.092	0.582	0.296	0.978	1.416	0.327	0.446	0.255	0.173	1.453	1.927	0.156	4006.Lus10042817	0	1198	COG0531@1|root,KOG1286@2759|Eukaryota,37RV4@33090|Viridiplantae,3GH91@35493|Streptophyta,4JSKC@91835|fabids	35493|Streptophyta	E	CNAterminus of AA_permease	NA	NA	NA	ko:K03294	NA	NA	NA	NA	ko00000	2.A.3.2	NA	NA	AA_permease_2,AA_permease_C
Lus10003114	1032.7	1871.34	1480.21	681.926	753.899	349.964	1309.89	1813.14	1608.68	1232.89	1081.62	358.231	2301.04	1780.81	1498	1471.55	1633.57	312.888	4006.Lus10003114	1.2eNA163	457	2BYKQ@1|root,2QQ4A@2759|Eukaryota,37KIT@33090|Viridiplantae,3G7XG@35493|Streptophyta,4JSN9@91835|fabids	35493|Streptophyta	T	Cupin	NA	NA	NA	NA	NA	NA	NA	NA	NA	NA	NA	NA	Cupin_1
Lus10018258	1.429	1.336	2.051	0.176	0	0.461	0.864	0.644	1.96	0	0.119	0.327	1.453	0.877	2.248	0	0	0.338	4006.Lus10018258	1.35eNA288	786	KOG2366@1|root,KOG2366@2759|Eukaryota,37MJ5@33090|Viridiplantae,3GCPI@35493|Streptophyta,4JIFA@91835|fabids	35493|Streptophyta	G	alphaNAgalactosidase	NA	GO:0003674,GO:0003824,GO:0004553,GO:0004557,GO:0005575,GO:0005576,GO:0005618,GO:0005623,GO:0007275,GO:0008150,GO:0009505,GO:0009605,GO:0009607,GO:0009620,GO:0009653,GO:0009909,GO:0009911,GO:0009965,GO:0010016,GO:0015925,GO:0016787,GO:0016798,GO:0030312,GO:0032501,GO:0032502,GO:0043207,GO:0044464,GO:0048046,GO:0048366,GO:0048367,GO:0048518,GO:0048580,GO:0048582,GO:0048731,GO:0048827,GO:0048831,GO:…	3.2.1.22	ko:K07407	ko00052,ko00561,ko00600,ko00603,map00052,map00561,map00600,map00603	NA	R01101,R01103,R01104,R01194,R01329,R02926,R03634,R04019,R04470,R05549,R05961,R06091	RC00049,RC00059,RC00451	ko00000,ko00001,ko01000	NA	NA	NA	Melibiase_2,Melibiase_2_C
Lus10005221	2.156	4.059	2.762	7.004	6.502	6.204	11.874	7.196	6.082	6.375	9.544	10.129	6.209	6.647	3.997	9.339	5.496	9.464	4006.Lus10005221	0	919	KOG0498@1|root,KOG0498@2759|Eukaryota,37K37@33090|Viridiplantae,3GGPW@35493|Streptophyta,4JFFU@91835|fabids	35493|Streptophyta	PT	cyclic nucleotideNAgated ion channel	NA	NA	NA	ko:K05391	ko04626,map04626	NA	NA	NA	ko00000,ko00001,ko04040	1.A.1.5	NA	NA	Ion_trans,cNMP_binding
Lus10036967	0	0.166	0.188	0.708	0.7	1.408	0	0.305	0	0	0.256	0.495	0.09	0.41	0.065	0.254	0.328	12.739	4006.Lus10036967	0	921	KOG1192@1|root,KOG1192@2759|Eukaryota,37QQF@33090|Viridiplantae,3GFJ1@35493|Streptophyta,4JSE7@91835|fabids	35493|Streptophyta	CG	Belongs to the UDPNAglycosyltransferase family	NA	GO:0003674,GO:0003824,GO:0005575,GO:0005622,GO:0005623,GO:0008194,GO:0016740,GO:0016757,GO:0016758,GO:0035251,GO:0043226,GO:0043227,GO:0043229,GO:0043231,GO:0044424,GO:0044464,GO:0046527,GO:0047243,GO:0080043,GO:0080044	NA	NA	NA	NA	NA	NA	NA	NA	NA	NA	UDPGT
Lus10006727	8.842	11.21	7.436	4.929	4.536	4.127	14.621	8.936	11.528	6.656	9.053	4.261	15.104	8.266	12.22	5.902	6.067	3.166	4006.Lus10006727	1.82eNA161	452	COG1131@1|root,KOG0059@2759|Eukaryota,37SKM@33090|Viridiplantae,3GF15@35493|Streptophyta,4JMUT@91835|fabids	35493|Streptophyta	I	ABC transporter I family member	NA	GO:0003674,GO:0005215,GO:0005575,GO:0005622,GO:0005623,GO:0005737,GO:0009507,GO:0009536,GO:0043226,GO:0043227,GO:0043229,GO:0043231,GO:0044424,GO:0044444,GO:0044464	NA	NA	NA	NA	NA	NA	NA	NA	NA	NA	ABC_tran
Lus10040811	2638.92	3637.33	5965.25	8596.7	9560.34	9431.52	2907.86	4289.71	4740.57	6101.73	4049.8	6968.31	4454.73	3420.55	3628.44	6662.79	4019.87	7894.76	3694.POPTR_0001s24660.1	4.38eNA19	80.5	KOG4738@1|root,KOG4738@2759|Eukaryota	2759|Eukaryota	S	cellular response to zinc ion	MT4	GO:0000041,GO:0000060,GO:0000165,GO:0000302,GO:0000303,GO:0000305,GO:0000323,GO:0001558,GO:0001666,GO:0001775,GO:0001932,GO:0001934,GO:0002237,GO:0002274,GO:0002376,GO:0002520,GO:0002521,GO:0002573,GO:0003674,GO:0004857,GO:0004866,GO:0004869,GO:0005488,GO:0005507,GO:0005575,GO:0005576,GO:0005615,GO:0005622,GO:0005623,GO:0005634,GO:0005737,GO:0005739,GO:0005740,GO:0005741,GO:0005764,GO:0005773,GO:…	NA	ko:K14739,ko:K14740,ko:K14741	ko04212,ko04978,map04212,map04978	NA	NA	NA	ko00000,ko00001,ko03019,ko03029	NA	NA	NA	Metallothio,Metallothio_2
Lus10015170	0	0	0.552	4.417	5.274	0.975	0	0	0	0.51	2.352	0	0.331	0.273	0	1.634	4.48	0	4006.Lus10031512	1.97eNA32	124	2CNED@1|root,2QVMN@2759|Eukaryota,37RYD@33090|Viridiplantae,3G7Z3@35493|Streptophyta,4JDMS@91835|fabids	35493|Streptophyta	S	fNAbox protein	NA	NA	NA	NA	NA	NA	NA	NA	NA	NA	NA	NA	FNAbox,FBA_1
Lus10023785	1.617	1.605	1.455	2.978	4.154	4.47	1.53	0.771	2.52	2.22	2.696	3.609	1.518	0.94	3.215	2.14	2.054	2.985	4006.Lus10023785	2.18eNA210	580	28IDV@1|root,2QQQN@2759|Eukaryota,37ITU@33090|Viridiplantae,3GBPW@35493|Streptophyta,4JI7E@91835|fabids	35493|Streptophyta	T	ThaumatinNAlike	NA	NA	NA	NA	NA	NA	NA	NA	NA	NA	NA	NA	Thaumatin
Lus10002849	12.951	27.642	25.093	42.437	81.544	47.757	18.398	21.521	28.401	21.242	41.906	38.14	14.177	20.019	34.41	27.961	54.394	28.39	4006.Lus10002849	0	1615	COG1816@1|root,KOG1096@2759|Eukaryota,37MGB@33090|Viridiplantae,3G7WV@35493|Streptophyta,4JMBD@91835|fabids	35493|Streptophyta	F	AMP deaminase	NA	GO:0000003,GO:0001101,GO:0003006,GO:0003674,GO:0005488,GO:0005515,GO:0005575,GO:0005622,GO:0005623,GO:0005634,GO:0005737,GO:0005739,GO:0005740,GO:0005741,GO:0005829,GO:0007275,GO:0008150,GO:0009719,GO:0009725,GO:0009737,GO:0009790,GO:0009791,GO:0009793,GO:0010033,GO:0010154,GO:0016020,GO:0016021,GO:0019867,GO:0019899,GO:0019900,GO:0019901,GO:0022414,GO:0031090,GO:0031224,GO:0031300,GO:0031301,GO:…	3.5.4.6	ko:K01490	ko00230,ko01100,ko01110,ko01130,map00230,map01100,map01110,map01130	NA	R00181	RC00477	ko00000,ko00001,ko01000	NA	NA	NA	A_deaminase
Lus10008362	0.034	0.364	0.561	1.305	1.811	2.402	0.665	3.137	2.069	2.286	3.404	4.431	0.396	0.425	0.853	2.4	1.516	0.799	4006.Lus10008362	0	1094	COG0515@1|root,KOG1187@2759|Eukaryota,37MEY@33090|Viridiplantae,3GC2U@35493|Streptophyta,4JTKF@91835|fabids	35493|Streptophyta	T	receptorNAlike protein kinase	NA	NA	NA	NA	NA	NA	NA	NA	NA	NA	NA	NA	GUB_WAK_bind,Pkinase,Pkinase_Tyr
Lus10036298	82.339	79.455	151.318	54.678	46.868	46.362	72.085	138.643	147.014	52.341	57.367	95.792	131.026	107.931	151.115	66.688	43.549	103.132	4006.Lus10036298	1.68eNA138	390	COG3040@1|root,KOG4824@2759|Eukaryota,37PEJ@33090|Viridiplantae,3GAP9@35493|Streptophyta,4JGPZ@91835|fabids	35493|Streptophyta	M	Belongs to the calycin superfamily. Lipocalin family	TIL	GO:0000003,GO:0001101,GO:0003006,GO:0005575,GO:0005622,GO:0005623,GO:0005737,GO:0005739,GO:0005773,GO:0005774,GO:0005783,GO:0005794,GO:0005886,GO:0005911,GO:0006873,GO:0006875,GO:0006883,GO:0006950,GO:0006970,GO:0006972,GO:0007275,GO:0008150,GO:0009266,GO:0009279,GO:0009314,GO:0009408,GO:0009409,GO:0009414,GO:0009415,GO:0009416,GO:0009506,GO:0009507,GO:0009526,GO:0009536,GO:0009628,GO:0009635,GO:…	NA	ko:K03098	NA	NA	NA	NA	ko00000,ko04147	NA	NA	NA	Lipocalin_2
Lus10004651	1.22	0.37	1.753	3.195	4.056	5.163	0	0	0	0.482	1.208	0	0	0.148	0.032	0.221	0.443	0.722	NA	NA	NA	NA	NA	NA	NA	NA	NA	NA	NA	NA	NA	NA	NA	NA	NA	NA	NA	NA
Lus10023489	2.606	4.216	2.231	14.4	13.116	7.428	2.312	2.071	1.645	4.12	6.518	5.033	8.025	1.262	1.921	5.928	6.812	3.084	4006.Lus10023489	1.28eNA30	107	KOG1773@1|root,KOG1773@2759|Eukaryota,37WXP@33090|Viridiplantae,3GM66@35493|Streptophyta,4JR0Q@91835|fabids	35493|Streptophyta	S	Low temperatureNAinduced protein lt101.2	NA	NA	NA	NA	NA	NA	NA	NA	NA	NA	NA	NA	Pmp3
Lus10036519	36.159	49.622	69.792	22.046	27.612	12.504	47.214	55.339	64.701	25.348	40.707	26.328	59.643	72.965	44.786	37.122	43.078	21.623	4006.Lus10036519	0	1196	28P0B@1|root,2QVKX@2759|Eukaryota,37HTG@33090|Viridiplantae,3GHD5@35493|Streptophyta,4JKY3@91835|fabids	35493|Streptophyta	G	May be involved in modulation of pathogen defense and leaf cell death	NA	GO:0002376,GO:0005575,GO:0005623,GO:0005886,GO:0006950,GO:0006952,GO:0006955,GO:0007275,GO:0007568,GO:0008150,GO:0009605,GO:0009607,GO:0009620,GO:0009814,GO:0009817,GO:0010150,GO:0016020,GO:0032501,GO:0032502,GO:0043207,GO:0044464,GO:0045087,GO:0048366,GO:0048367,GO:0048731,GO:0048827,GO:0048856,GO:0050832,GO:0050896,GO:0051704,GO:0051707,GO:0071944,GO:0090693,GO:0098542,GO:0099402	NA	ko:K08472	NA	NA	NA	NA	ko00000,ko04030	NA	NA	NA	Mlo
Lus10039258	6.673	13.211	7.423	2.189	0.351	3.158	7.354	0.436	15.038	0.826	0.381	2.511	2.466	1.506	0.616	0.454	0.283	0	4006.Lus10039258	1.3eNA130	371	28NQD@1|root,2QU17@2759|Eukaryota,37QHG@33090|Viridiplantae,3GF80@35493|Streptophyta,4JHEW@91835|fabids	35493|Streptophyta	S	UPF0496 protein	NA	NA	NA	NA	NA	NA	NA	NA	NA	NA	NA	NA	DUF677
Lus10001899	0.927	0.888	1.007	2.466	2.961	4.91	1.787	0.736	1.486	1.023	1.975	1.944	0.604	1.596	2.516	1.363	1.356	0.244	4006.Lus10001899	1.46eNA123	352	COG5434@1|root,2QVTN@2759|Eukaryota,37PF9@33090|Viridiplantae,3G9VW@35493|Streptophyta,4JI9Z@91835|fabids	35493|Streptophyta	G	Pectate lyase superfamily protein	NA	NA	NA	NA	NA	NA	NA	NA	NA	NA	NA	NA	Glyco_hydro_28
Lus10029417	36.249	31.008	50.138	20.849	21.703	15.836	24.21	19.312	23.55	14.428	8.569	12.279	21.344	9.553	15.798	11.948	9.144	6.738	4006.Lus10029417	1.44eNA90	265	COG5228@1|root,KOG0304@2759|Eukaryota,37TFG@33090|Viridiplantae,3GF0C@35493|Streptophyta,4JHG2@91835|fabids	35493|Streptophyta	A	Encoded by	NA	GO:0000175,GO:0000288,GO:0000289,GO:0000291,GO:0000932,GO:0000956,GO:0002213,GO:0003674,GO:0003824,GO:0004518,GO:0004527,GO:0004532,GO:0004535,GO:0004540,GO:0005575,GO:0005622,GO:0005623,GO:0005737,GO:0006139,GO:0006401,GO:0006402,GO:0006417,GO:0006725,GO:0006807,GO:0006950,GO:0006952,GO:0008150,GO:0008152,GO:0008408,GO:0009056,GO:0009057,GO:0009605,GO:0009607,GO:0009611,GO:0009617,GO:0009889,GO:…	NA	ko:K12581	ko03018,map03018	NA	NA	NA	ko00000,ko00001,ko03019	NA	NA	NA	CAF1
Lus10018021	0.187	0.202	0.169	0.291	1.02	1.023	0.147	0.149	0.301	0.351	0.48	0.494	0.017	0.098	0.206	0.476	1.169	0.272	4006.Lus10018021	0	2374	COG4886@1|root,2SI7S@2759|Eukaryota,37QD6@33090|Viridiplantae,3GCW1@35493|Streptophyta	35493|Streptophyta	S	RESISTANCE protein	NA	NA	NA	NA	NA	NA	NA	NA	NA	NA	NA	NA	LRR_3,NBNAARC,TIR
Lus10028656	5.316	6.34	8.227	2.487	3.074	4.12	6.056	6.391	7.529	3.862	4.057	4.539	4.751	4.006	6.232	2.675	3.289	3.578	4006.Lus10028656	0	1231	28I6U@1|root,2QW24@2759|Eukaryota,37P5P@33090|Viridiplantae,3GGXJ@35493|Streptophyta,4JDP4@91835|fabids	35493|Streptophyta	S	methyltransferase PMT10	NA	GO:0003674,GO:0003824,GO:0005575,GO:0005622,GO:0005623,GO:0005737,GO:0008150,GO:0008152,GO:0008168,GO:0008757,GO:0016740,GO:0016741,GO:0032259,GO:0044424,GO:0044464	NA	NA	NA	NA	NA	NA	NA	NA	NA	NA	Methyltransf_29
Lus10013690	0.063	2.162	0.306	0	0	0	0	1.045	0.136	0	0	0	0.955	0.182	0.053	0	0	0	4006.Lus10013690	1.14eNA196	546	COG0534@1|root,KOG1347@2759|Eukaryota	2759|Eukaryota	V	antiporter activity	NA	NA	NA	ko:K03327	NA	NA	NA	NA	ko00000,ko02000	2.A.66.1	NA	NA	MatE
Lus10018099	0.068	0.551	0.3	0	0	0	0	0	0	0	0	0	0.2	0	0	0	0	0	4006.Lus10018099	0	1043	28K9J@1|root,2QQYY@2759|Eukaryota,37JRT@33090|Viridiplantae,3GEV3@35493|Streptophyta,4JSCF@91835|fabids	4006.Lus10018099|NA	K	Belongs to the GRAS family	NA	NA	NA	NA	NA	NA	NA	NA	NA	NA	NA	NA	NA
Lus10037727	4.616	10.018	8.764	22.422	21.496	14.204	16.602	6.943	15.624	14.447	16.725	29.768	16.247	19.807	11.067	48.05	40.226	13.105	4006.Lus10037727	5.59eNA224	618	2CYDJ@1|root,2S3R1@2759|Eukaryota,37VHQ@33090|Viridiplantae,3GIVU@35493|Streptophyta,4JQ3V@91835|fabids	35493|Streptophyta	NA	NA	NA	NA	NA	NA	NA	NA	NA	NA	NA	NA	NA	NA	Endosulfine
Lus10001679	3.783	4.234	5.866	8.874	8.827	12.479	6.249	3.743	3.811	2.837	2.857	5.76	4.438	1.66	6.555	1.417	2.156	3.505	4006.Lus10001679	3.16eNA181	504	28PMM@1|root,2S0R1@2759|Eukaryota,37V1R@33090|Viridiplantae,3GI66@35493|Streptophyta,4JPZM@91835|fabids	35493|Streptophyta	S	BEST Arabidopsis thaliana protein match is Sterile alpha motif (SAM) domainNAcontaining protein (TAIR AT1G15760.1)	NA	NA	NA	NA	NA	NA	NA	NA	NA	NA	NA	NA	SAM_2
Lus10022745	0	0.792	1.149	6.221	2.253	7.916	0	4.434	0.424	0.265	1.592	0.756	0.345	2.419	1.361	1.458	0.227	1.043	4432.XP_010252072.1	6.43eNA36	126	2CTTZ@1|root,2S4CI@2759|Eukaryota,37VZU@33090|Viridiplantae,3GK7B@35493|Streptophyta	33090|Viridiplantae	G	Plant nonNAspecific lipidNAtransfer proteins transfer phospholipids as well as galactolipids across membranes. May play a role in wax or cutin deposition in the cell walls of expanding epidermal cells and certain secretory tissues	NA	NA	NA	NA	NA	NA	NA	NA	NA	NA	NA	NA	Tryp_alpha_amyl
Lus10041975	2.559	1.972	2.951	0.758	0.526	0.884	0.721	0.073	0.132	1.982	1.524	0.628	1.609	1.24	1.232	0	0	0.974	29730.Gorai.005G155400.1	3.37eNA63	207	28KFZ@1|root,2QSX5@2759|Eukaryota,37JCT@33090|Viridiplantae,3GEPC@35493|Streptophyta	35493|Streptophyta	G	NucleotideNAdiphosphoNAsugar transferase family protein	NA	NA	NA	NA	NA	NA	NA	NA	NA	NA	NA	NA	Nucleotid_trans
Lus10033313	0.826	0.613	1.667	2.378	4.405	3.746	2.281	2.338	1.974	2.519	3.831	0.709	0.969	2.851	2.61	1.666	1.84	0.916	4006.Lus10022091	1.95eNA94	310	KOG1990@1|root,KOG1990@2759|Eukaryota,37M2P@33090|Viridiplantae,3GAAE@35493|Streptophyta,4JDKF@91835|fabids	35493|Streptophyta	L	Chloroplastic group IIA intron splicing facilitator CRS1	CFM3	GO:0000003,GO:0000373,GO:0000375,GO:0000377,GO:0003006,GO:0005575,GO:0005622,GO:0005623,GO:0005737,GO:0005739,GO:0006139,GO:0006396,GO:0006725,GO:0006807,GO:0007275,GO:0008150,GO:0008152,GO:0008380,GO:0009507,GO:0009536,GO:0009791,GO:0009987,GO:0010154,GO:0010467,GO:0016070,GO:0022414,GO:0032501,GO:0032502,GO:0034641,GO:0043170,GO:0043226,GO:0043227,GO:0043229,GO:0043231,GO:0044237,GO:0044238,GO:…	NA	NA	NA	NA	NA	NA	NA	NA	NA	NA	CRS1_YhbY
Lus10031250	7.323	5.078	5.374	10.96	12.913	15.996	13.513	6.442	9.908	32.133	21.48	5.95	8.898	3.928	8.154	5.625	4.153	4.256	13333.ERN08186	3.45eNA86	254	COG2036@1|root,KOG1745@2759|Eukaryota,37TRG@33090|Viridiplantae,3GI60@35493|Streptophyta	35493|Streptophyta	B	histone H3	NA	GO:0005575,GO:0005622,GO:0005623,GO:0005634,GO:0005694,GO:0043226,GO:0043227,GO:0043228,GO:0043229,GO:0043231,GO:0043232,GO:0044424,GO:0044464	NA	ko:K11253	ko05034,ko05202,ko05322,map05034,map05202,map05322	NA	NA	NA	ko00000,ko00001,ko03036,ko04147	NA	NA	NA	Histone
Lus10025582	13.782	14.179	15.35	5.858	5.082	9.45	12.71	12.466	16.217	5.171	7.071	10.374	11.939	9.141	15.721	7.454	13.302	5.834	4006.Lus10025582	8.44eNA107	309	28JZ2@1|root,2QSDG@2759|Eukaryota,37QGX@33090|Viridiplantae,3G9EJ@35493|Streptophyta,4JD01@91835|fabids	35493|Streptophyta	S	Protein of unknown function (DUF3755)	NA	NA	NA	NA	NA	NA	NA	NA	NA	NA	NA	NA	DUF3755,Myb_DNANAbinding
Lus10001528	0.358	5.4	2.344	0.263	0.583	0.272	0	0.767	0.413	0.129	0.179	0	0.336	0.208	1.055	0.296	0.222	0.169	4006.Lus10001528	0	965	KOG4711@1|root,KOG4711@2759|Eukaryota,37IQP@33090|Viridiplantae,3G9CN@35493|Streptophyta,4JFFH@91835|fabids	35493|Streptophyta	S	AluminumNAactivated malate transporter	NA	GO:0000325,GO:0003674,GO:0005215,GO:0005310,GO:0005342,GO:0005575,GO:0005622,GO:0005623,GO:0005737,GO:0005773,GO:0005774,GO:0006810,GO:0006811,GO:0006820,GO:0006835,GO:0008150,GO:0008509,GO:0008514,GO:0009705,GO:0015075,GO:0015140,GO:0015318,GO:0015556,GO:0015711,GO:0015740,GO:0015743,GO:0015849,GO:0016020,GO:0022857,GO:0031090,GO:0034220,GO:0043226,GO:0043227,GO:0043229,GO:0043231,GO:0044422,GO:…	NA	NA	NA	NA	NA	NA	NA	NA	NA	NA	ALMT,FUSC_2
Lus10009767	1.826	7.035	7.232	19.303	15.258	18.09	7.134	6.012	5.146	8.564	10.297	18.888	10.407	26.542	8.354	11.798	6.669	67.207	4006.Lus10009767	8.93eNA127	362	29TT8@1|root,2RXH3@2759|Eukaryota,37UAU@33090|Viridiplantae,3GIIC@35493|Streptophyta,4JPCQ@91835|fabids	35493|Streptophyta	NA	NA	NA	NA	NA	NA	NA	NA	NA	NA	NA	NA	NA	NA	NA
Lus10004955	0.094	0	0	0.695	0.814	1.629	0.149	0	0.136	0.767	1.337	0.486	0.332	0	0.794	1.092	1.899	0.948	4006.Lus10005456	7.28eNA42	145	28R2B@1|root,2QXRC@2759|Eukaryota,37NQV@33090|Viridiplantae,3GAZI@35493|Streptophyta,4JH10@91835|fabids	35493|Streptophyta	NA	NA	NA	NA	NA	NA	NA	NA	NA	NA	NA	NA	NA	NA	NA
Lus10011375	976.549	2214.72	1552.25	784.97	769.045	625.451	600.67	613.594	662.163	671.845	483.395	516.976	958.552	909.939	853.739	971.469	807.274	672.992	4006.Lus10006435	1.12eNA245	674	COG0057@1|root,KOG0657@2759|Eukaryota,37HSA@33090|Viridiplantae,3GAGX@35493|Streptophyta,4JRTC@91835|fabids	35493|Streptophyta	G	Belongs to the glyceraldehydeNA3NAphosphate dehydrogenase family	NA	NA	1.2.1.12	ko:K00134	ko00010,ko00710,ko01100,ko01110,ko01120,ko01130,ko01200,ko01230,ko04066,ko05010,map00010,map00710,map01100,map01110,map01120,map01130,map01200,map01230,map04066,map05010	M00001,M00002,M00003,M00165,M00166,M00308,M00552	R01061	RC00149	ko00000,ko00001,ko00002,ko01000,ko04131,ko04147	NA	NA	NA	Gp_dh_C,Gp_dh_N
Lus10000386	9.911	21.544	19.989	8.285	6.943	4.267	10.042	18.355	31.796	3.443	9.471	7.068	20.123	20.755	16.766	11.982	9.566	5.007	4006.Lus10000386	2.45eNA152	429	KOG4197@1|root,KOG4197@2759|Eukaryota,37U1D@33090|Viridiplantae,3GI63@35493|Streptophyta,4JPQR@91835|fabids	35493|Streptophyta	S	At4g22758NAlike	NA	NA	NA	NA	NA	NA	NA	NA	NA	NA	NA	NA	NA
Lus10020594	561.174	854.258	1252.54	454.603	394.844	239.932	620.89	753.819	774.973	325.642	447.356	359.996	824.77	875.561	493.463	414.01	319.325	140.186	4006.Lus10020594	5.67eNA112	322	KOG3173@1|root,KOG3173@2759|Eukaryota,37USG@33090|Viridiplantae,3GIJV@35493|Streptophyta,4JPIC@91835|fabids	35493|Streptophyta	S	Zinc finger A20 and AN1 domainNAcontaining stressNAassociated protein	NA	NA	NA	NA	NA	NA	NA	NA	NA	NA	NA	NA	zfNAA20,zfNAAN1
Lus10012246	17.101	21.939	11.86	6.501	9.277	3.662	18.769	16.622	15.466	8.431	13.023	6.188	31.741	28.354	11.715	20.801	31.509	9.776	4006.Lus10012246	0	1551	COG4886@1|root,2SI7S@2759|Eukaryota,37QD6@33090|Viridiplantae,3GCW1@35493|Streptophyta	35493|Streptophyta	S	RESISTANCE protein	NA	NA	NA	NA	NA	NA	NA	NA	NA	NA	NA	NA	LRR_3,NBNAARC,TIR
Lus10038187	3.012	2.428	2.544	0.847	0.456	1.446	3.302	3.779	1.373	0.888	1.904	1.878	2.12	1.72	2.405	1.6	1.032	1.726	4006.Lus10038187	0	1112	KOG4197@1|root,KOG4197@2759|Eukaryota,37PV6@33090|Viridiplantae,3GDME@35493|Streptophyta,4JTKW@91835|fabids	35493|Streptophyta	S	Pentatricopeptide repeatNAcontaining protein	NA	GO:0003674,GO:0003676,GO:0003723,GO:0003824,GO:0004518,GO:0004519,GO:0005488,GO:0005575,GO:0005622,GO:0005623,GO:0006139,GO:0006725,GO:0006807,GO:0008150,GO:0008152,GO:0009451,GO:0009987,GO:0016070,GO:0016787,GO:0016788,GO:0034641,GO:0043170,GO:0043226,GO:0043227,GO:0043229,GO:0043231,GO:0043412,GO:0044237,GO:0044238,GO:0044424,GO:0044464,GO:0046483,GO:0071704,GO:0090304,GO:0090305,GO:0097159,GO:…	NA	NA	NA	NA	NA	NA	NA	NA	NA	NA	DYW_deaminase,PPR,PPR_2
Lus10036003	1.174	3.8	2.232	8.095	6.98	5.796	2.937	1.759	4.551	4.88	2.909	2.362	3.424	2.275	6.784	5.578	3.612	2.541	4006.Lus10036003	0	1061	KOG4698@1|root,KOG4698@2759|Eukaryota,37PIG@33090|Viridiplantae,3GAQP@35493|Streptophyta,4JM9W@91835|fabids	35493|Streptophyta	S	GlycosyltransferaseNAlike domainNAcontaining protein 2NAlike	NA	NA	2.4.1.255,2.4.1.312	ko:K18134,ko:K18207	ko00514,ko00515,ko01100,map00514,map00515,map01100	NA	R09304,R09676,R10596,R11407	RC00005,RC00049,RC00059	ko00000,ko00001,ko01000,ko01003	NA	GT41,GT61	NA	DUF563
Lus10022385	7.595	70.207	13.813	3.273	4.714	8.512	26.304	13.423	40.855	6.245	10.473	16.758	107.088	56.695	25.063	14.9	22.776	2.333	4006.Lus10022385	5.37eNA250	687	KOG1642@1|root,KOG1642@2759|Eukaryota	2759|Eukaryota	S	ribonuclease T2 activity	NA	NA	3.1.27.1	ko:K01166	NA	NA	NA	NA	ko00000,ko01000,ko03016	NA	NA	NA	Ribonuclease_T2
Lus10037896	8.543	20.7	22.258	36.442	41.318	55.919	6.925	11.501	12.82	14.255	12.984	19.3	5.846	9.685	9.822	14.157	12.223	14.48	4006.Lus10037896	0	1176	COG3104@1|root,KOG1237@2759|Eukaryota,37JF1@33090|Viridiplantae,3GAG9@35493|Streptophyta	35493|Streptophyta	E	latd nip	NA	NA	NA	ko:K14638	NA	NA	NA	NA	ko00000,ko02000	2.A.17.3	NA	NA	PTR2
Lus10029983	0.062	0.167	0.152	0.343	0.743	1.414	0.611	0	0.157	0.84	0.284	0.585	0	0.511	0.078	1.282	1.585	1.559	4006.Lus10029983	0	1075	COG5059@1|root,KOG0240@2759|Eukaryota,37MJ4@33090|Viridiplantae,3GEXU@35493|Streptophyta,4JMGJ@91835|fabids	35493|Streptophyta	Z	Belongs to the TRAFAC class myosinNAkinesin ATPase superfamily. Kinesin family	NA	GO:0000003,GO:0000280,GO:0003006,GO:0003674,GO:0003774,GO:0003777,GO:0003824,GO:0005488,GO:0005515,GO:0005575,GO:0005622,GO:0005623,GO:0005737,GO:0005856,GO:0005871,GO:0005875,GO:0006810,GO:0006928,GO:0006996,GO:0007017,GO:0007018,GO:0007049,GO:0007059,GO:0007127,GO:0007129,GO:0007275,GO:0008104,GO:0008150,GO:0008574,GO:0009553,GO:0009555,GO:0009561,GO:0009791,GO:0009987,GO:0010154,GO:0015630,GO:…	NA	ko:K10396	ko04144,ko04728,map04144,map04728	NA	NA	NA	ko00000,ko00001,ko04131,ko04147,ko04812	NA	NA	NA	Kinesin
Lus10016366	0.171	0.111	0.184	0.646	0.344	0.816	0.243	0.095	0.099	0.046	0.485	0.323	0.12	0.182	0.187	0.269	0.61	0.486	4006.Lus10016366	0	2012	COG0474@1|root,KOG0204@2759|Eukaryota,37IXA@33090|Viridiplantae,3G8CG@35493|Streptophyta,4JJNH@91835|fabids	35493|Streptophyta	P	This magnesiumNAdependent enzyme catalyzes the hydrolysis of ATP coupled with the transport of calcium	NA	GO:0000325,GO:0001101,GO:0003674,GO:0003824,GO:0005215,GO:0005388,GO:0005575,GO:0005622,GO:0005623,GO:0005737,GO:0005773,GO:0005774,GO:0005794,GO:0005886,GO:0005887,GO:0006810,GO:0006811,GO:0006812,GO:0006816,GO:0006950,GO:0006952,GO:0008150,GO:0008324,GO:0009266,GO:0009409,GO:0009414,GO:0009415,GO:0009507,GO:0009536,GO:0009605,GO:0009607,GO:0009617,GO:0009628,GO:0009705,GO:0010035,GO:0010941,GO:…	3.6.3.8	ko:K01537	NA	NA	NA	NA	ko00000,ko01000	3.A.3.2	NA	NA	CaATP_NAI,Cation_ATPase,Cation_ATPase_C,Cation_ATPase_N,E1NAE2_ATPase,Hydrolase,Hydrolase_3
Lus10029648	1.542	0.975	0.884	3.917	2.599	2.902	1.468	2.197	2.378	5.283	4.787	2.966	2.807	3.811	4.076	4.529	3.129	2.988	4006.Lus10004441	4.15eNA30	126	28N77@1|root,2SI0I@2759|Eukaryota,37Y2B@33090|Viridiplantae,3GDAE@35493|Streptophyta	35493|Streptophyta	S	Transferase family	NA	NA	2.3.1.133	ko:K13065	ko00940,ko00941,ko00945,ko01100,ko01110,map00940,map00941,map00945,map01100,map01110	M00039	R01945,R02416,R07432,R07433	RC00004,RC00055,RC02864	ko00000,ko00001,ko00002,ko01000	NA	NA	NA	Transferase
Lus10019829	3.023	0.954	1.803	0.068	0.565	0.204	1.338	0.527	2.873	1.265	0.676	0.38	1.816	1.357	1.926	0.427	0.571	2.487	4006.Lus10019829	4.5eNA177	493	KOG1192@1|root,KOG1192@2759|Eukaryota,37J9T@33090|Viridiplantae,3GE9Z@35493|Streptophyta,4JRZ6@91835|fabids	35493|Streptophyta	CG	Belongs to the UDPNAglycosyltransferase family	NA	GO:0003674,GO:0003824,GO:0005575,GO:0005622,GO:0005623,GO:0008194,GO:0016740,GO:0016757,GO:0016758,GO:0035251,GO:0043226,GO:0043227,GO:0043229,GO:0043231,GO:0044424,GO:0044464,GO:0046527,GO:0080043,GO:0080044	2.4.1.17,2.4.1.263,2.4.1.272	ko:K00699,ko:K14595,ko:K18822	ko00040,ko00053,ko00140,ko00830,ko00860,ko00906,ko00980,ko00982,ko00983,ko01100,ko01110,ko05204,map00040,map00053,map00140,map00830,map00860,map00906,map00980,map00982,map00983,map01100,map01110,map05204	M00014,M00129	R01383,R02358,R02389,R02478,R02502,R02902,R03091,R04352,R04353,R04354,R04683,R07106,R07575,R08259,R08261,R08262,R08263,R08615,R09426,R09427,R09428	RC00005,RC00033,RC00049,RC00059,RC00078,RC00171,RC00397,RC00523,RC00529,RC00708,RC02748	ko00000,ko00001,ko00002,ko01000,ko01003	NA	GT1	NA	UDPGT
Lus10025998	10.087	68.69	121.517	11.924	15.011	13.837	11.4	38.639	81.04	25.569	34.52	27.527	14.306	61.262	77.887	19.552	35.333	13.273	4006.Lus10028324	3.32eNA41	139	2E40K@1|root,2SAZG@2759|Eukaryota,37X0E@33090|Viridiplantae,3GM43@35493|Streptophyta,4JUU4@91835|fabids	35493|Streptophyta	S	Encoded by	NA	NA	NA	NA	NA	NA	NA	NA	NA	NA	NA	NA	NA
Lus10032095	3.253	3.151	2.966	1.015	1.744	0.914	1.435	2.497	0.517	2.042	0.506	0.804	0.97	0.534	1.068	1.505	1.238	1.337	4006.Lus10032095	5.32eNA242	664	KOG2632@1|root,KOG2632@2759|Eukaryota,37KKI@33090|Viridiplantae,3GABG@35493|Streptophyta,4JDZX@91835|fabids	35493|Streptophyta	S	At3g17611NAlike	NA	GO:0005575,GO:0005623,GO:0005886,GO:0016020,GO:0044464,GO:0071944	NA	ko:K09651	NA	NA	NA	NA	ko00000,ko01000,ko01002	NA	NA	NA	Rhomboid,zfNARanBP
Lus10023097	0	0	0	1.678	1.553	0.14	0	1.126	0.146	3.383	1.519	0.695	0.237	0	0.085	0.586	2.901	0.419	4006.Lus10023097	4.32eNA122	348	COG0451@1|root,KOG1502@2759|Eukaryota,37PBF@33090|Viridiplantae,3GDNM@35493|Streptophyta	35493|Streptophyta	V	Anthocyanidin reductaseNAlike	NA	NA	NA	NA	NA	NA	NA	NA	NA	NA	NA	NA	Epimerase
Lus10019970	38.597	17.557	23.988	5.893	3.926	0.106	28.667	15.089	16.547	8.37	21.126	3.867	14.292	5.703	9.057	15.412	19.507	1.333	4006.Lus10019970	6.28eNA249	683	28N0B@1|root,2QPWM@2759|Eukaryota,37SIV@33090|Viridiplantae,3GD3J@35493|Streptophyta	35493|Streptophyta	S	WAT1NArelated protein	NA	GO:0005575,GO:0005622,GO:0005623,GO:0005737,GO:0005886,GO:0005887,GO:0005938,GO:0007154,GO:0007165,GO:0008150,GO:0009719,GO:0009725,GO:0009733,GO:0009734,GO:0009755,GO:0009987,GO:0010033,GO:0016020,GO:0016021,GO:0023052,GO:0031224,GO:0031226,GO:0032870,GO:0042221,GO:0044424,GO:0044425,GO:0044444,GO:0044459,GO:0044464,GO:0050789,GO:0050794,GO:0050896,GO:0051716,GO:0065007,GO:0070887,GO:0071310,GO:…	NA	NA	NA	NA	NA	NA	NA	NA	NA	NA	EamA
Lus10003226	108.32	457.691	205.51	75.738	82.937	95.033	311.886	165.905	325.121	167.19	176.054	133.474	742.953	630.659	427.334	365.866	404.378	94.791	4006.Lus10003226	1.25eNA241	663	COG3979@1|root,KOG4742@2759|Eukaryota,37QEZ@33090|Viridiplantae,3GB98@35493|Streptophyta,4JJ7N@91835|fabids	35493|Streptophyta	S	Endochitinase	NA	NA	3.2.1.14	ko:K01183	ko00520,ko01100,map00520,map01100	NA	R01206,R02334	RC00467	ko00000,ko00001,ko01000	NA	GH18	NA	Chitin_bind_1,Glyco_hydro_19
Lus10010291	13.612	15.61	26.002	34.338	39.87	42.199	27.966	30.651	26.437	46.415	37.277	23.831	27.393	32.213	22.711	36.404	29.962	41.83	4006.Lus10010291	2.47eNA226	625	COG3752@1|root,KOG4650@2759|Eukaryota,37J5R@33090|Viridiplantae,3G92E@35493|Streptophyta,4JGSB@91835|fabids	35493|Streptophyta	S	Protein of unknown function (DUF1295)	NA	GO:0003674,GO:0003824,GO:0006629,GO:0008150,GO:0008152,GO:0008202,GO:0016229,GO:0016491,GO:0044238,GO:0055114,GO:0071704,GO:1901360	NA	NA	NA	NA	NA	NA	NA	NA	NA	NA	DUF1295
Lus10009929	2.21	2.384	3.243	0.581	0.984	0.982	1.681	1.003	1.367	2.923	0.987	0.474	2.593	1.071	0.931	0.588	0	0.047	3988.XP_002517719.1	4.87eNA14	76.3	2BJNT@1|root,2SAE2@2759|Eukaryota,37X28@33090|Viridiplantae,3GJWZ@35493|Streptophyta,4JUWG@91835|fabids	35493|Streptophyta	NA	NA	NA	NA	NA	NA	NA	NA	NA	NA	NA	NA	NA	NA	DUF688
Lus10000126	1.441	1.942	2.114	5.887	4.402	4.106	3.622	4.65	0.78	6.181	6.981	8.192	4.225	4.448	4.324	6.181	4.393	10.015	4006.Lus10000126	3.2eNA137	388	COG0382@1|root,2QQMP@2759|Eukaryota,37N3K@33090|Viridiplantae,3GGGR@35493|Streptophyta,4JM33@91835|fabids	35493|Streptophyta	H	Chlorophyll synthase	NA	GO:0005575,GO:0005622,GO:0005623,GO:0005737,GO:0009507,GO:0009534,GO:0009536,GO:0009579,GO:0031976,GO:0031984,GO:0043226,GO:0043227,GO:0043229,GO:0043231,GO:0044422,GO:0044424,GO:0044434,GO:0044435,GO:0044444,GO:0044446,GO:0044464	2.5.1.133,2.5.1.62	ko:K04040	ko00860,ko01100,ko01110,map00860,map01100,map01110	NA	R06284,R09067,R11514,R11517	RC00020	ko00000,ko00001,ko01000,ko01006	NA	NA	NA	UbiA
Lus10002687	0	0.583	0.285	1.914	2.391	1.666	0.23	1.321	0.54	0.563	0.104	1.677	0.878	0.805	0.35	0.756	0.902	3.074	4006.Lus10002687	0	899	28JX2@1|root,2QSBA@2759|Eukaryota,37NZ0@33090|Viridiplantae,3GBGJ@35493|Streptophyta,4JHRU@91835|fabids	35493|Streptophyta	K	NAC domainNAcontaining protein	NA	GO:0000003,GO:0003674,GO:0003700,GO:0005575,GO:0006355,GO:0008150,GO:0009832,GO:0009834,GO:0009889,GO:0009891,GO:0009893,GO:0009900,GO:0009987,GO:0010047,GO:0010468,GO:0010556,GO:0010557,GO:0010604,GO:0010628,GO:0016020,GO:0019219,GO:0019222,GO:0022414,GO:0031323,GO:0031325,GO:0031326,GO:0031328,GO:0032501,GO:0032504,GO:0042546,GO:0044085,GO:0045893,GO:0045935,GO:0048518,GO:0048522,GO:0048609,GO:…	NA	NA	NA	NA	NA	NA	NA	NA	NA	NA	NAM
Lus10028102	1.378	1.874	1.466	3.201	6.434	3.644	2.836	3.618	1.6	4.276	4.546	2.778	2.741	2.903	5.453	2.329	2.367	3.794	4006.Lus10028102	5.73eNA208	575	28KG7@1|root,2QSXE@2759|Eukaryota,37K30@33090|Viridiplantae,3GGET@35493|Streptophyta,4JT5T@91835|fabids	35493|Streptophyta	K	MYBNACC type transfactor, LHEQLE motif	NA	NA	NA	NA	NA	NA	NA	NA	NA	NA	NA	NA	Myb_CC_LHEQLE,Myb_DNANAbinding
Lus10040353	0.108	0	1.408	4.175	6.829	6.837	1.561	0	0	34.741	14.728	4.138	0.084	3.346	0	0.327	0.446	6.492	4006.Lus10040353	0	981	COG2124@1|root,KOG0156@2759|Eukaryota,37SX2@33090|Viridiplantae,3GCQ9@35493|Streptophyta	35493|Streptophyta	Q	Belongs to the cytochrome P450 family	NA	NA	NA	ko:K20556	NA	NA	NA	NA	ko00000,ko00199	NA	NA	NA	p450
Lus10037191	1.645	6.113	5.545	20.709	11.655	12.633	7.931	7.263	4.221	11.478	8.917	8.16	6.541	22.14	9.319	9.754	7.08	9.249	4006.Lus10037191	2.76eNA141	398	COG5052@1|root,KOG1725@2759|Eukaryota,37Q3G@33090|Viridiplantae,3GF2Q@35493|Streptophyta,4JNUM@91835|fabids	35493|Streptophyta	U	HVA22NAlike protein	NA	NA	NA	ko:K17279	NA	NA	NA	NA	ko00000,ko04147	NA	NA	NA	TB2_DP1_HVA22
Lus10041206	1.486	0.997	2.633	3.996	6.123	4.414	0.444	2.043	2.058	2.83	1.708	3.276	1.414	5.41	2.098	2.492	4.449	6.322	4006.Lus10041206	6.54eNA316	861	KOG1470@1|root,KOG1470@2759|Eukaryota,37NKQ@33090|Viridiplantae,3G9HD@35493|Streptophyta,4JK9B@91835|fabids	35493|Streptophyta	I	CRAL/TRIO domain	NA	NA	NA	NA	NA	NA	NA	NA	NA	NA	NA	NA	CRAL_TRIO
Lus10043098	1.624	4.32	3.654	9.072	6.694	9.987	6.831	8.558	4.179	16.576	17.555	9.339	5.905	26.482	6.294	12.581	7.295	10.313	4006.Lus10043098	1.12eNA221	613	28MQ1@1|root,2QU80@2759|Eukaryota,37NAA@33090|Viridiplantae,3GCGK@35493|Streptophyta,4JMGX@91835|fabids	35493|Streptophyta	S	WallNAassociated receptor kinase CNAterminal	NA	NA	NA	NA	NA	NA	NA	NA	NA	NA	NA	NA	GUB_WAK_bind,WAK_assoc
Lus10042325	4.538	2.957	2.867	1.132	1.405	1.764	3.542	3.343	2.763	4.612	3.941	3.327	5.157	5.771	4.819	2.542	3.661	4.951	4006.Lus10042325	1.22eNA272	746	KOG0286@1|root,KOG0286@2759|Eukaryota,37N4K@33090|Viridiplantae,3G9XK@35493|Streptophyta,4JH1J@91835|fabids	35493|Streptophyta	S	Guanine nucleotideNAbinding protein subunit	NA	GO:0000003,GO:0000151,GO:0001101,GO:0002376,GO:0003006,GO:0003674,GO:0003824,GO:0003924,GO:0005575,GO:0005622,GO:0005623,GO:0005737,GO:0005783,GO:0005834,GO:0005886,GO:0006950,GO:0006952,GO:0006955,GO:0006986,GO:0007154,GO:0007165,GO:0007186,GO:0007275,GO:0008150,GO:0008152,GO:0009605,GO:0009607,GO:0009620,GO:0009653,GO:0009719,GO:0009723,GO:0009725,GO:0009753,GO:0009755,GO:0009787,GO:0009788,GO:…	NA	ko:K04536	ko04011,ko04014,ko04062,ko04151,ko04371,ko04713,ko04723,ko04724,ko04725,ko04726,ko04727,ko04728,ko04740,ko04744,ko04926,ko05032,ko05034,ko05167,ko05200,map04011,map04014,map04062,map04151,map04371,map04713,map04723,map04724,map04725,map04726,map04727,map04728,map04740,map04744,map04926,map05032,map05034,map05167,map05200	NA	NA	NA	ko00000,ko00001,ko04031,ko04147	NA	NA	NA	WD40
Lus10017455	0.38	0.651	0.722	1.051	1.93	2.087	1.129	0.853	0.839	1.131	1.044	0.998	0.63	0.975	1.432	0.962	1.854	3.123	4006.Lus10017455	0	1568	KOG4172@1|root,KOG4172@2759|Eukaryota,37JS3@33090|Viridiplantae,3G7YZ@35493|Streptophyta,4JH25@91835|fabids	35493|Streptophyta	O	Zinc finger, C3HC4 type (RING finger)	NA	GO:0000003,GO:0000209,GO:0001654,GO:0001709,GO:0002009,GO:0002064,GO:0002065,GO:0002066,GO:0002165,GO:0002682,GO:0002683,GO:0003002,GO:0003006,GO:0003008,GO:0003674,GO:0003824,GO:0004842,GO:0005488,GO:0005543,GO:0005575,GO:0005622,GO:0005623,GO:0005737,GO:0005829,GO:0005886,GO:0006464,GO:0006807,GO:0007275,GO:0007276,GO:0007281,GO:0007292,GO:0007389,GO:0007398,GO:0007399,GO:0007422,GO:0007423,GO:…	NA	NA	NA	NA	NA	NA	NA	NA	NA	NA	zfNAC3HC4_3
Lus10030259	4.088	7.105	3.807	1.644	2.869	1.966	2.71	5.909	2.23	1.691	2.402	2.801	2.456	6.12	2.988	1.609	2.289	2.812	4006.Lus10030259	0	2472	KOG1839@1|root,KOG1839@2759|Eukaryota,37HWS@33090|Viridiplantae,3G83W@35493|Streptophyta,4JF31@91835|fabids	35493|Streptophyta	L	Clustered mitochondria protein	NA	NA	NA	ko:K03255	NA	NA	NA	NA	ko00000,ko03012	NA	NA	NA	CLU_N,TPR_12,eIF3_p135
Lus10012276	6.399	12.487	8.123	3.618	5.079	2.941	4.366	16.576	8.353	6.856	5.236	5.493	4.05	6.603	3.16	4.948	6.731	3.381	4006.Lus10012276	0	1126	2CN9N@1|root,2QUPN@2759|Eukaryota,37TMV@33090|Viridiplantae,3GGTE@35493|Streptophyta,4JRS7@91835|fabids	35493|Streptophyta	S	Protein of unknown function (DUF632)	NA	NA	NA	NA	NA	NA	NA	NA	NA	NA	NA	NA	DUF630,DUF632
Lus10012917	0.943	0.763	1.614	4.776	6.554	4.236	0.744	0.749	1.021	6.814	0.983	1.619	1.936	0.914	0.596	2.73	0.548	3.766	4006.Lus10032701	1.29eNA29	113	29FPW@1|root,2QQH7@2759|Eukaryota,37RD0@33090|Viridiplantae,3GHAM@35493|Streptophyta,4JNHD@91835|fabids	35493|Streptophyta	S	Protein of unknown function (DUF3531)	NA	NA	NA	NA	NA	NA	NA	NA	NA	NA	NA	NA	DUF3531
Lus10024309	3.791	5.56	6.921	10.347	14.827	10.032	6.2	6.006	5.438	9.815	10.023	8.215	3.282	5.935	5.279	9.81	14.038	6.456	4006.Lus10024309	0	1527	2CMM0@1|root,2QQSA@2759|Eukaryota,37N93@33090|Viridiplantae,3GDTX@35493|Streptophyta,4JEHF@91835|fabids	35493|Streptophyta	S	Protein ACCUMULATION AND REPLICATION OF CHLOROPLASTS 6	ARC6	GO:0003674,GO:0005488,GO:0005515,GO:0005575,GO:0005622,GO:0005623,GO:0005737,GO:0006996,GO:0008150,GO:0009507,GO:0009526,GO:0009528,GO:0009536,GO:0009657,GO:0009658,GO:0009706,GO:0009941,GO:0009987,GO:0010020,GO:0016020,GO:0016021,GO:0016043,GO:0019866,GO:0031090,GO:0031224,GO:0031300,GO:0031301,GO:0031350,GO:0031351,GO:0031352,GO:0031353,GO:0031356,GO:0031357,GO:0031967,GO:0031969,GO:0031975,GO:…	NA	NA	NA	NA	NA	NA	NA	NA	NA	NA	DUF4101
Lus10041317	3.599	7.145	6.017	2.75	2.863	2.378	3.665	3.567	5.023	6.342	4.188	1.511	4.037	4.138	4.499	3.206	4.319	1.158	4006.Lus10041317	0	1830	2CMCB@1|root,2QPYF@2759|Eukaryota,37MZ0@33090|Viridiplantae,3GCYF@35493|Streptophyta,4JMUN@91835|fabids	35493|Streptophyta	NA	NA	NA	NA	NA	NA	NA	NA	NA	NA	NA	NA	NA	NA	NA
Lus10019543	3.772	5.004	7.749	12.193	15.151	10.478	2.707	6.084	8.219	5.418	6.321	10.555	1.903	4.568	7.818	7.394	8.969	8.481	4006.Lus10019543	9.39eNA312	853	28J3I@1|root,2QRFK@2759|Eukaryota,37QZI@33090|Viridiplantae,3G91T@35493|Streptophyta,4JN2E@91835|fabids	35493|Streptophyta	K	transcription factor	NA	GO:0000003,GO:0002237,GO:0003006,GO:0003674,GO:0003676,GO:0003677,GO:0003700,GO:0005488,GO:0005515,GO:0005575,GO:0005622,GO:0005623,GO:0005634,GO:0006355,GO:0007154,GO:0007165,GO:0007275,GO:0008150,GO:0009605,GO:0009607,GO:0009617,GO:0009791,GO:0009889,GO:0009908,GO:0009987,GO:0010033,GO:0010468,GO:0010556,GO:0019219,GO:0019222,GO:0022414,GO:0023052,GO:0031323,GO:0031326,GO:0032501,GO:0032502,GO:…	NA	ko:K14431	ko04075,map04075	NA	NA	NA	ko00000,ko00001,ko03000	NA	NA	NA	DOG1,bZIP_1
Lus10028475	0.221	0.239	0	1.29	1.131	1.223	0.116	0.059	0.266	0.999	0.738	0.316	0.519	0.714	0.124	2.195	0.914	0.262	4006.Lus10028475	1.06eNA175	489	COG2267@1|root,KOG1455@2759|Eukaryota,37IA3@33090|Viridiplantae,3G92D@35493|Streptophyta,4JMA9@91835|fabids	35493|Streptophyta	I	Monoglyceride	NA	NA	3.1.1.23	ko:K01054	ko00561,ko01100,ko04714,ko04723,ko04923,map00561,map01100,map04714,map04723,map04923	M00098	R01351	RC00020,RC00041	ko00000,ko00001,ko00002,ko01000,ko01002	NA	NA	NA	Hydrolase_4
Lus10006746	0.15	0.692	0.627	2.107	1.476	1.714	0.691	1.393	0.632	0.56	1.711	1.872	0.652	0.974	0.522	0.495	1.391	1.113	4006.Lus10006746	0	1722	COG0515@1|root,2QUDG@2759|Eukaryota,37RYK@33090|Viridiplantae,3GA8K@35493|Streptophyta,4JRSW@91835|fabids	35493|Streptophyta	T	GNAtype lectin SNAreceptorNAlike serine threonineNAprotein kinase	NA	GO:0003674,GO:0003824,GO:0004672,GO:0004674,GO:0005488,GO:0005515,GO:0005516,GO:0005575,GO:0005623,GO:0005886,GO:0006464,GO:0006468,GO:0006793,GO:0006796,GO:0006807,GO:0008150,GO:0008152,GO:0009987,GO:0016020,GO:0016301,GO:0016310,GO:0016740,GO:0016772,GO:0016773,GO:0019538,GO:0036211,GO:0043170,GO:0043412,GO:0044237,GO:0044238,GO:0044260,GO:0044267,GO:0044464,GO:0071704,GO:0071944,GO:0140096,GO:…	NA	NA	NA	NA	NA	NA	NA	NA	NA	NA	B_lectin,DUF3403,PAN_2,Pkinase,Pkinase_Tyr,S_locus_glycop
Lus10005859	1.615	3.317	5.492	8.71	10.173	11.903	9.158	4.827	9.044	4.029	5.001	7.129	3.157	2.384	11.856	12.657	5.598	8.553	4006.Lus10005859	6.4eNA172	479	KOG1039@1|root,KOG1039@2759|Eukaryota,37Q1Q@33090|Viridiplantae,3GCZI@35493|Streptophyta,4JISY@91835|fabids	35493|Streptophyta	O	Prokaryotic RING finger family 4	NA	GO:0003674,GO:0003824,GO:0004842,GO:0006464,GO:0006807,GO:0008150,GO:0008152,GO:0009987,GO:0016567,GO:0016740,GO:0019538,GO:0019787,GO:0032446,GO:0036211,GO:0043170,GO:0043412,GO:0044237,GO:0044238,GO:0044260,GO:0044267,GO:0051865,GO:0070647,GO:0071704,GO:0140096,GO:1901564	NA	NA	NA	NA	NA	NA	NA	NA	NA	NA	zfNAC3HC4_3,zfNARING_2
Lus10018275	5.119	2.54	4.607	7.26	11.189	24.691	8.963	1.871	4.949	3.884	5.89	9.227	6.365	3.472	5.866	9.823	8.802	16.234	4006.Lus10018275	1.06eNA121	347	28XQ8@1|root,2R4HI@2759|Eukaryota,37QH8@33090|Viridiplantae,3GHFS@35493|Streptophyta,4JHVX@91835|fabids	35493|Streptophyta	S	LOB domainNAcontaining protein	NA	NA	NA	NA	NA	NA	NA	NA	NA	NA	NA	NA	LOB
Lus10004069	75.333	66.95	54.378	37.287	30.429	15.598	65.539	42.594	57.613	25.36	29.64	49.528	97.808	63.417	67.276	47.609	52.775	9.265	4006.Lus10004069	3.71eNA83	246	2DK72@1|root,2S629@2759|Eukaryota,37W7H@33090|Viridiplantae,3GK5Q@35493|Streptophyta	35493|Streptophyta	NA	NA	NA	NA	NA	NA	NA	NA	NA	NA	NA	NA	NA	NA	NA
Lus10010010	2.668	5.383	3.192	1.808	1.617	1.844	1.45	1.812	1.945	2.373	2.006	1.21	0.778	1.647	1.642	0.961	2.131	1.178	4006.Lus10010010	0	2471	COG0249@1|root,KOG0217@2759|Eukaryota,37J1Q@33090|Viridiplantae,3GCN9@35493|Streptophyta,4JKRE@91835|fabids	35493|Streptophyta	L	Component of the postNAreplicative DNA mismatch repair system (MMR)	NA	GO:0000217,GO:0000404,GO:0003674,GO:0003676,GO:0003677,GO:0003684,GO:0003690,GO:0003824,GO:0005488,GO:0005575,GO:0005622,GO:0005623,GO:0006139,GO:0006259,GO:0006281,GO:0006290,GO:0006298,GO:0006725,GO:0006807,GO:0006950,GO:0006974,GO:0006996,GO:0008094,GO:0008150,GO:0008152,GO:0009987,GO:0016043,GO:0016462,GO:0016787,GO:0016817,GO:0016818,GO:0016887,GO:0017111,GO:0030983,GO:0032135,GO:0032300,GO:…	NA	ko:K08737	ko01524,ko03430,ko05200,ko05210,map01524,map03430,map05200,map05210	M00295	NA	NA	ko00000,ko00001,ko00002,ko03400	NA	NA	NA	MutS_I,MutS_II,MutS_III,MutS_IV,MutS_V
Lus10005715	52.414	30.726	12.629	13.938	5.014	4.153	1.668	0	0.642	1.508	0.742	1.815	0.914	0.647	0.375	0.46	1.12	6.189	4006.Lus10005715	8.86eNA96	280	2CYVW@1|root,2S4PX@2759|Eukaryota,37W2T@33090|Viridiplantae,3GKA3@35493|Streptophyta	35493|Streptophyta	NA	NA	NA	NA	NA	NA	NA	NA	NA	NA	NA	NA	NA	NA	PPI_Ypi1
Lus10041437	0	0	0	0.394	1.026	0.345	0	0	0.155	0.516	0.179	0.061	0	0	0	0	0	0.38	4006.Lus10041437	2.84eNA193	534	28JIP@1|root,2QRXU@2759|Eukaryota,37IS9@33090|Viridiplantae,3GBCD@35493|Streptophyta,4JGHR@91835|fabids	35493|Streptophyta	S	endonuclease	NA	GO:0003674,GO:0003824,GO:0004518,GO:0004519,GO:0006139,GO:0006259,GO:0006308,GO:0006725,GO:0006807,GO:0008150,GO:0008152,GO:0009056,GO:0009057,GO:0009987,GO:0016787,GO:0016788,GO:0019439,GO:0034641,GO:0034655,GO:0043170,GO:0044237,GO:0044238,GO:0044248,GO:0044260,GO:0044265,GO:0044270,GO:0046483,GO:0046700,GO:0071704,GO:0090304,GO:0090305,GO:1901360,GO:1901361,GO:1901575	NA	NA	NA	NA	NA	NA	NA	NA	NA	NA	S1NAP1_nuclease
Lus10025536	0	0.11	0	1.687	3.22	0.141	0.08	0	0.147	0.184	1.188	0.087	0	0.099	0.172	0.168	0.71	0.12	4006.Lus10025536	1.97eNA113	326	2CY9R@1|root,2S30B@2759|Eukaryota,37VKM@33090|Viridiplantae,3GJRH@35493|Streptophyta,4JPZ7@91835|fabids	35493|Streptophyta	S	LaminNAlike	NA	GO:0005575,GO:0005622,GO:0005623,GO:0005737,GO:0005773,GO:0005886,GO:0016020,GO:0031224,GO:0031225,GO:0031226,GO:0043226,GO:0043227,GO:0043229,GO:0043231,GO:0044424,GO:0044425,GO:0044444,GO:0044459,GO:0044464,GO:0046658,GO:0071944	NA	NA	NA	NA	NA	NA	NA	NA	NA	NA	Cu_bind_like
Lus10028402	8.548	8.967	2.635	2.157	0.898	1.942	7.389	14.421	4.563	4.654	5.858	2.211	6.869	6.807	2.96	4.165	4.535	1.109	4006.Lus10028402	1.52eNA108	312	COG1502@1|root,KOG1329@2759|Eukaryota,37MWI@33090|Viridiplantae,3G8KR@35493|Streptophyta,4JHTV@91835|fabids	35493|Streptophyta	I	Phospholipase D	NA	GO:0003674,GO:0003824,GO:0004620,GO:0004630,GO:0005575,GO:0005622,GO:0005623,GO:0005737,GO:0005773,GO:0005886,GO:0005911,GO:0006629,GO:0006644,GO:0006650,GO:0006793,GO:0006796,GO:0006950,GO:0008081,GO:0008150,GO:0008152,GO:0008219,GO:0009266,GO:0009409,GO:0009506,GO:0009628,GO:0009787,GO:0009789,GO:0009966,GO:0009967,GO:0009987,GO:0010119,GO:0010646,GO:0010647,GO:0012501,GO:0016020,GO:0016298,GO:…	3.1.4.4	ko:K01115	ko00564,ko00565,ko01100,ko01110,ko04014,ko04024,ko04071,ko04072,ko04144,ko04666,ko04724,ko04912,ko05231,map00564,map00565,map01100,map01110,map04014,map04024,map04071,map04072,map04144,map04666,map04724,map04912,map05231	NA	R01310,R02051,R07385	RC00017,RC00425	ko00000,ko00001,ko01000,ko04131	NA	NA	NA	C2,PLD_C,PLDc
Lus10022088	4.801	4.531	3.522	1.974	1.726	1.836	4.124	2.384	4.33	2.478	4.431	2.87	3.319	2.492	3.322	5.318	3.718	2.485	4006.Lus10022088	1.35eNA152	428	2C7IV@1|root,2QPUA@2759|Eukaryota,37KJ5@33090|Viridiplantae,3G8BT@35493|Streptophyta,4JM09@91835|fabids	35493|Streptophyta	NA	NA	NA	NA	NA	ko:K15199	NA	NA	NA	NA	ko00000,ko03021	NA	NA	NA	BNAblock_TFIIIC
Lus10011106	6.195	12.823	17.61	33.154	38.364	25.398	18.688	13.038	26.096	24.201	27.572	23.212	9.625	14.032	19.61	26.246	30.347	22.886	NA	NA	NA	NA	NA	NA	NA	NA	NA	NA	NA	NA	NA	NA	NA	NA	NA	NA	NA	NA
Lus10018748	0	0	0	0.782	0.283	0.077	0	0	0.027	0.567	0.031	0.19	0	0	0	0.397	0.2	0.044	4006.Lus10018748	0	990	COG0004@1|root,KOG0682@2759|Eukaryota,37JYK@33090|Viridiplantae,3G7AD@35493|Streptophyta,4JEU6@91835|fabids	35493|Streptophyta	P	Ammonium transporter	NA	NA	NA	ko:K03320	NA	NA	NA	NA	ko00000,ko02000	1.A.11	NA	NA	Ammonium_transp
Lus10037406	27.799	40.481	40.772	21.14	7.588	5.253	63.509	83.873	63.486	64.078	64.361	23.862	43.487	70.412	44.859	79.214	39.368	8.396	4006.Lus10037406	0	2139	28I92@1|root,2QQJE@2759|Eukaryota,37M5G@33090|Viridiplantae,3GG0S@35493|Streptophyta,4JI21@91835|fabids	35493|Streptophyta	T	Belongs to the disease resistance NBNALRR family	NA	NA	NA	NA	NA	NA	NA	NA	NA	NA	NA	NA	NBNAARC,TIR
Lus10019573	40.727	24.7	35.671	13.523	13.818	22.217	20.471	21.692	22.744	21.092	20.104	16.15	24.442	24.71	29.094	13.928	18.954	16.552	4006.Lus10019573	1.59eNA285	780	COG0119@1|root,KOG2367@2759|Eukaryota,37PTT@33090|Viridiplantae,3GAF3@35493|Streptophyta,4JHQ8@91835|fabids	35493|Streptophyta	E	Belongs to the alphaNAIPM synthase homocitrate synthase family	NA	GO:0003674,GO:0003824,GO:0003852,GO:0005575,GO:0005622,GO:0005623,GO:0005737,GO:0006082,GO:0006520,GO:0006551,GO:0006807,GO:0008150,GO:0008152,GO:0008652,GO:0009058,GO:0009081,GO:0009082,GO:0009098,GO:0009507,GO:0009526,GO:0009532,GO:0009536,GO:0009570,GO:0009941,GO:0009987,GO:0016053,GO:0016740,GO:0016746,GO:0019752,GO:0031967,GO:0031975,GO:0043226,GO:0043227,GO:0043229,GO:0043231,GO:0043436,GO:…	2.3.3.13	ko:K01649	ko00290,ko00620,ko01100,ko01110,ko01210,ko01230,map00290,map00620,map01100,map01110,map01210,map01230	M00432	R01213	RC00004,RC00470,RC02754	br01601,ko00000,ko00001,ko00002,ko01000	NA	NA	NA	HMGLNAlike,LeuA_dimer
Lus10019711	0.237	0.512	0.31	1.821	1.213	0.957	0.53	0.628	0.514	0.786	0.758	1.765	0.835	1.226	0.9	3.762	1.869	0.585	4006.Lus10019711	0	883	COG5434@1|root,2QRJW@2759|Eukaryota,37I25@33090|Viridiplantae,3GAC8@35493|Streptophyta	35493|Streptophyta	G	Polygalacturonase	NA	GO:0000003,GO:0000272,GO:0003006,GO:0003674,GO:0003824,GO:0004553,GO:0004650,GO:0005975,GO:0005976,GO:0007275,GO:0007276,GO:0008150,GO:0008152,GO:0009056,GO:0009057,GO:0009555,GO:0009664,GO:0009791,GO:0009827,GO:0009830,GO:0009838,GO:0009900,GO:0009901,GO:0009908,GO:0009987,GO:0010047,GO:0010393,GO:0016043,GO:0016052,GO:0016787,GO:0016798,GO:0017144,GO:0019953,GO:0022411,GO:0022412,GO:0022414,GO:…	3.2.1.15,3.2.1.67	ko:K01184,ko:K01213	ko00040,ko01100,map00040,map01100	M00081	R01982,R02360,R07413	RC00049	ko00000,ko00001,ko00002,ko01000	NA	NA	NA	Glyco_hydro_28
Lus10012444	0.675	2.224	2.261	5.5	6.475	4.102	0.196	0	0.205	0.61	1.156	0	2.127	1.791	4.822	2.146	2.753	1.472	4006.Lus10012444	0	973	COG0814@1|root,KOG1303@2759|Eukaryota,37J8I@33090|Viridiplantae,3GAB0@35493|Streptophyta,4JIG5@91835|fabids	35493|Streptophyta	E	Amino acid permease	NA	NA	NA	NA	NA	NA	NA	NA	NA	NA	NA	NA	Aa_trans
Lus10027121	0.929	0.891	0.606	2.52	3.861	1.641	1.385	0.615	1.378	2.379	2.626	1.197	1.817	0.9	0.566	1.196	2.799	0.031	4006.Lus10027121	7.37eNA251	688	COG0024@1|root,KOG2775@2759|Eukaryota,37JYE@33090|Viridiplantae,3GGCI@35493|Streptophyta,4JN8K@91835|fabids	35493|Streptophyta	J	Cotranslationally removes the NNAterminal methionine from nascent proteins. The NNAterminal methionine is often cleaved when the second residue in the primary sequence is small and uncharged (MetNAAlaNA, Cys, Gly, Pro, Ser, Thr, or Val)	NA	GO:0005575,GO:0005622,GO:0005623,GO:0005737,GO:0006464,GO:0006807,GO:0008150,GO:0008152,GO:0009987,GO:0019538,GO:0031365,GO:0036211,GO:0043170,GO:0043412,GO:0044237,GO:0044238,GO:0044260,GO:0044267,GO:0044424,GO:0044464,GO:0071704,GO:1901564	3.4.11.18	ko:K01265	NA	NA	NA	NA	ko00000,ko01000,ko01002	NA	NA	NA	Peptidase_M24
Lus10037470	4.264	4.71	4.676	12.668	9.461	6.773	5.994	5.547	5.062	8.356	10.178	7.911	4.639	3.965	3.94	10.439	8.337	5.758	4006.Lus10037470	0	881	2B8V7@1|root,2S0SJ@2759|Eukaryota,37UNR@33090|Viridiplantae,3GIUI@35493|Streptophyta	35493|Streptophyta	NA	NA	NA	NA	NA	NA	NA	NA	NA	NA	NA	NA	NA	NA	LIN37
Lus10013940	9.954	5.521	5.564	2.357	1.636	1.376	7.178	2.711	3.899	4.881	4.031	2.441	10.342	2.204	1.438	6.586	2.863	0.168	4006.Lus10013940	1.58eNA41	135	COG0214@1|root,KOG3035@2759|Eukaryota	2759|Eukaryota	H	lipid catabolic process	NA	NA	NA	NA	NA	NA	NA	NA	NA	NA	NA	NA	Lipase_GDSL,Lipase_GDSL_2
Lus10011670	45.06	76.425	47.114	29.65	31.575	21.271	52.913	44.472	61.332	41.678	56.774	29.371	48.278	77.587	41.257	28.859	44.187	18.292	4006.Lus10011670	5.43eNA185	514	COG0681@1|root,KOG0171@2759|Eukaryota,37KSR@33090|Viridiplantae,3GCFH@35493|Streptophyta,4JJKV@91835|fabids	35493|Streptophyta	O	Thylakoidal processing peptidase	NA	NA	3.4.21.89	ko:K03100	ko02024,ko03060,map02024,map03060	NA	NA	NA	ko00000,ko00001,ko01000,ko01002	NA	NA	NA	Peptidase_S24,Peptidase_S26
Lus10016178	0.26	0.07	0.191	2.81	2.365	0.269	1.28	0	0.141	1.759	2.111	0.279	0.914	1.195	0	9.021	3.218	1.613	4006.Lus10016178	1.05eNA187	522	COG1028@1|root,KOG0725@2759|Eukaryota,37N5K@33090|Viridiplantae,3GBI9@35493|Streptophyta,4JTD9@91835|fabids	35493|Streptophyta	Q	KR domain	NA	NA	1.1.1.288	ko:K09841	ko00906,ko01100,ko01110,map00906,map01100,map01110	M00372	R06954	RC01620	ko00000,ko00001,ko00002,ko01000	NA	NA	NA	adh_short_C2
Lus10012841	56.911	67.328	48.697	36.136	31.398	20.448	70.817	66.797	63.145	40.205	48.429	39.422	80.03	91.932	40.095	33.126	42.038	19.81	4006.Lus10012841	0	864	KOG1072@1|root,KOG1072@2759|Eukaryota,37R92@33090|Viridiplantae,3GEIC@35493|Streptophyta,4JFE1@91835|fabids	35493|Streptophyta	S	FNAbox kelchNArepeat protein	NA	GO:0000151,GO:0003674,GO:0005488,GO:0005515,GO:0005575,GO:0005622,GO:0005623,GO:0005634,GO:0005737,GO:0005777,GO:0006508,GO:0006511,GO:0006807,GO:0008150,GO:0008152,GO:0009056,GO:0009057,GO:0009987,GO:0010498,GO:0019005,GO:0019222,GO:0019538,GO:0019899,GO:0019941,GO:0030162,GO:0030163,GO:0031461,GO:0031625,GO:0032991,GO:0042579,GO:0043161,GO:0043170,GO:0043226,GO:0043227,GO:0043229,GO:0043231,GO:…	NA	NA	NA	NA	NA	NA	NA	NA	NA	NA	Kelch_1
Lus10012861	2.429	4.398	5.093	6.592	10.064	20.894	5.919	6.583	4.194	9.287	7.017	10.203	4.275	10.339	6.214	9.042	16.262	15.529	4006.Lus10012861	3.96eNA231	644	28NMU@1|root,2QV7J@2759|Eukaryota,37SQ0@33090|Viridiplantae,3GHRW@35493|Streptophyta,4JTK3@91835|fabids	35493|Streptophyta	NA	NA	NA	NA	NA	NA	NA	NA	NA	NA	NA	NA	NA	NA	C1_2,KIP1
Lus10022547	28.666	57.518	81.041	23.682	20.611	23.305	58.188	17.752	46.691	19.993	27.415	38.538	73.686	59.22	32.677	24.583	34.284	20.079	4006.Lus10022547	9.3eNA53	166	KOG0252@1|root,KOG0252@2759|Eukaryota,37I5U@33090|Viridiplantae,3GERK@35493|Streptophyta,4JKYY@91835|fabids	35493|Streptophyta	P	Inorganic phosphate transporter	NA	GO:0003674,GO:0005215,GO:0005315,GO:0005575,GO:0005623,GO:0005886,GO:0005887,GO:0006810,GO:0006811,GO:0006817,GO:0006820,GO:0008150,GO:0008509,GO:0015075,GO:0015291,GO:0015318,GO:0015698,GO:0016020,GO:0016021,GO:0022804,GO:0022857,GO:0031224,GO:0031226,GO:0034220,GO:0044425,GO:0044459,GO:0044464,GO:0051179,GO:0051234,GO:0055085,GO:0071944,GO:0098656,GO:1901683,GO:1901684	NA	ko:K08176	NA	NA	NA	NA	ko00000,ko02000	2.A.1.9	NA	NA	Sugar_tr
Lus10036766	1.292	0.253	0.345	0.054	0	0	0.417	0.327	0.17	0	0.147	0.252	0.689	0.341	0	0.049	0.091	0.417	4006.Lus10036766	2.37eNA219	605	COG0500@1|root,KOG4300@2759|Eukaryota,37NZW@33090|Viridiplantae,3G9DE@35493|Streptophyta,4JEZ4@91835|fabids	35493|Streptophyta	Q	MethyltransferaseNAlike protein	NA	NA	NA	NA	NA	NA	NA	NA	NA	NA	NA	NA	Methyltransf_11
Lus10043480	1.691	2.366	2.611	3.602	5.117	4.967	1.542	2.268	2.212	2.602	2.996	2.722	1.767	1.766	4.72	2.448	2.681	3.643	4006.Lus10043480	0	1078	COG0515@1|root,2QT84@2759|Eukaryota,37JVG@33090|Viridiplantae,3G9H3@35493|Streptophyta,4JNCN@91835|fabids	35493|Streptophyta	T	Inactive leucineNArich repeat receptorNAlike protein kinase	NA	GO:0000003,GO:0000278,GO:0000281,GO:0000910,GO:0003006,GO:0003674,GO:0003824,GO:0004672,GO:0004674,GO:0005575,GO:0005618,GO:0005622,GO:0005623,GO:0005737,GO:0005886,GO:0006464,GO:0006468,GO:0006793,GO:0006796,GO:0006807,GO:0007049,GO:0007275,GO:0008150,GO:0008152,GO:0008356,GO:0009505,GO:0009507,GO:0009532,GO:0009536,GO:0009570,GO:0009790,GO:0009791,GO:0009793,GO:0009987,GO:0010069,GO:0010070,GO:…	NA	NA	NA	NA	NA	NA	NA	NA	NA	NA	LRRNT_2,LRR_1,LRR_8,Pkinase,Pkinase_Tyr
Lus10014015	7.468	6.856	4.236	3.622	1.904	2.004	5.358	12.342	6.306	3.409	4.604	4.569	7.363	6.851	3.146	2.103	3.692	3.596	4006.Lus10014015	6.57eNA309	843	KOG0724@1|root,KOG0724@2759|Eukaryota,37KE9@33090|Viridiplantae,3G98V@35493|Streptophyta,4JHHY@91835|fabids	35493|Streptophyta	K	SANT SWI3, ADA2, NNACoR and TFIIIB'' DNANAbinding domains	NA	GO:0000003,GO:0000988,GO:0000989,GO:0001076,GO:0001101,GO:0001190,GO:0003006,GO:0003674,GO:0003676,GO:0003677,GO:0003700,GO:0005488,GO:0005575,GO:0005622,GO:0005623,GO:0005634,GO:0006139,GO:0006325,GO:0006351,GO:0006355,GO:0006357,GO:0006366,GO:0006464,GO:0006473,GO:0006475,GO:0006725,GO:0006807,GO:0006950,GO:0006970,GO:0006996,GO:0007275,GO:0007623,GO:0008150,GO:0008152,GO:0009058,GO:0009059,GO:…	NA	NA	NA	NA	NA	NA	NA	NA	NA	NA	Myb_DNANAbinding
Lus10013534	3.489	6.255	6.504	2.736	2.396	2.15	2.008	5.394	7.484	3.833	3.105	3.723	3.042	4.613	5.522	3.081	5.916	2.315	4006.Lus10013534	2.22eNA280	765	2CDMM@1|root,2QQM0@2759|Eukaryota,37RI8@33090|Viridiplantae,3GE7V@35493|Streptophyta,4JEPC@91835|fabids	35493|Streptophyta	S	Protein of unknown function (DUF620)	NA	NA	NA	NA	NA	NA	NA	NA	NA	NA	NA	NA	DUF620
Lus10024573	0.517	0.111	0.169	0	0	0	0	0	0.05	0.124	0.057	0.266	0.04	0.1	0	0	0	0.163	4006.Lus10024573	0	1034	COG2124@1|root,KOG0156@2759|Eukaryota,37SDE@33090|Viridiplantae,3GCA8@35493|Streptophyta,4JERP@91835|fabids	35493|Streptophyta	Q	Belongs to the cytochrome P450 family	NA	GO:0003674,GO:0003824,GO:0004497,GO:0005575,GO:0008150,GO:0008152,GO:0009058,GO:0016020,GO:0016491,GO:0016705,GO:0016709,GO:0019748,GO:0044550,GO:0055114	NA	NA	NA	NA	NA	NA	NA	NA	NA	NA	p450
Lus10015055	0.589	0.317	0.432	1.118	1.058	4.703	0.551	0	0.637	0.897	1.196	3.758	0.949	1.069	0.527	1.309	2.479	1.241	4006.Lus10015055	0	933	28UNB@1|root,2R1D7@2759|Eukaryota,37IQU@33090|Viridiplantae,3G7Q2@35493|Streptophyta,4JW0P@91835|fabids	35493|Streptophyta	K	DNANAbinding domain in plant proteins such as APETALA2 and EREBPs	NA	NA	NA	ko:K09284	NA	NA	NA	NA	ko00000,ko03000	NA	NA	NA	AP2
Lus10001684	2.319	2.387	2.956	4.497	6.837	4.685	3.63	2.456	2.028	5.173	2.9	2.382	3.214	5.718	2.368	3.778	5.932	3.014	4006.Lus10001684	0	930	2CMTQ@1|root,2QRWY@2759|Eukaryota,37KIN@33090|Viridiplantae,3G8KK@35493|Streptophyta,4JE46@91835|fabids	35493|Streptophyta	NA	NA	NA	NA	NA	NA	NA	NA	NA	NA	NA	NA	NA	NA	NA
Lus10022398	0.807	0.69	0.435	1.998	1.28	1.884	1.317	1.636	0.381	0.653	0.626	1.672	0.62	1.24	1.008	1.312	1.314	1.218	4006.Lus10022398	0	1328	COG0297@1|root,2QTWM@2759|Eukaryota,37I4W@33090|Viridiplantae,3G9GH@35493|Streptophyta,4JFPP@91835|fabids	35493|Streptophyta	G	Belongs to the glycosyltransferase 1 family. Bacterial plant glycogen synthase subfamily	SS1	GO:0000271,GO:0003674,GO:0003824,GO:0005575,GO:0005622,GO:0005623,GO:0005737,GO:0005975,GO:0005976,GO:0005982,GO:0006073,GO:0008150,GO:0008152,GO:0009011,GO:0009058,GO:0009059,GO:0009250,GO:0009501,GO:0009507,GO:0009532,GO:0009536,GO:0009570,GO:0009987,GO:0010021,GO:0016051,GO:0016740,GO:0016757,GO:0016758,GO:0019252,GO:0033692,GO:0034637,GO:0034645,GO:0043170,GO:0043226,GO:0043227,GO:0043229,GO:…	2.4.1.21	ko:K00703	ko00500,ko01100,ko01110,ko02026,map00500,map01100,map01110,map02026	M00565	R02421	RC00005	ko00000,ko00001,ko00002,ko01000,ko01003	NA	GT5	NA	Glyco_transf_5,Glycos_transf_1
Lus10015534	2.208	1.876	3.268	4.424	4.922	7.325	1.829	3.795	3.087	4.987	4.304	3.341	1.587	3.129	2.814	3.631	3.678	4.998	4006.Lus10015534	0	1269	28IGA@1|root,2QQT4@2759|Eukaryota,37Q4D@33090|Viridiplantae,3GGFC@35493|Streptophyta,4JGJV@91835|fabids	35493|Streptophyta	S	Protein of unknown function (DUF630)	NA	NA	NA	NA	NA	NA	NA	NA	NA	NA	NA	NA	DUF630,DUF632
Lus10022763	0.422	0.53	0.206	2.006	3.502	0.922	1.33	1.228	3.549	2.856	3.222	1.749	1.731	0.681	1.894	3.778	4.462	1.995	4006.Lus10022763	6.85eNA178	496	COG5196@1|root,KOG3106@2759|Eukaryota,37PGT@33090|Viridiplantae,3GD56@35493|Streptophyta,4JD14@91835|fabids	35493|Streptophyta	U	ER lumen protein retaining	NA	GO:0005575,GO:0005622,GO:0005623,GO:0005737,GO:0005783,GO:0005789,GO:0012505,GO:0016020,GO:0031984,GO:0042175,GO:0043226,GO:0043227,GO:0043229,GO:0043231,GO:0044422,GO:0044424,GO:0044425,GO:0044432,GO:0044444,GO:0044446,GO:0044464,GO:0098827	NA	ko:K10949	ko05110,map05110	NA	NA	NA	ko00000,ko00001,ko04131	NA	NA	NA	ER_lumen_recept
Lus10030484	0	0.267	0.061	2.055	1.545	0.428	0	0.148	0.537	0.728	1.085	0.692	0.291	0.24	0.888	0.974	2.017	3.228	4006.Lus10030484	2.28eNA218	601	COG2273@1|root,2QQ71@2759|Eukaryota,37JHS@33090|Viridiplantae,3GB7W@35493|Streptophyta,4JRFK@91835|fabids	35493|Streptophyta	G	Catalyzes xyloglucan endohydrolysis (XEH) and or endotransglycosylation (XET). Cleaves and religates xyloglucan polymers, an essential constituent of the primary cell wall, and thereby participates in cell wall construction of growing tissues	NA	GO:0003674,GO:0003824,GO:0005575,GO:0005618,GO:0005622,GO:0005623,GO:0005737,GO:0005794,GO:0006950,GO:0008150,GO:0009266,GO:0009408,GO:0009409,GO:0009605,GO:0009612,GO:0009628,GO:0009664,GO:0009719,GO:0009725,GO:0009733,GO:0009741,GO:0009832,GO:0009987,GO:0010033,GO:0012505,GO:0014070,GO:0016043,GO:0016740,GO:0016757,GO:0016758,GO:0016762,GO:0030312,GO:0033993,GO:0042221,GO:0042546,GO:0043226,GO:…	2.4.1.207	ko:K08235,ko:K14504	ko04075,map04075	NA	NA	NA	ko00000,ko00001,ko01000	NA	NA	NA	Glyco_hydro_16,XET_C
Lus10010657	0.227	0.367	0.694	2.406	2.668	0.726	1.03	1.827	0.389	3.386	3.03	1.365	0.866	0.578	0.837	4.368	2.507	0.269	4006.Lus10010657	0	1269	COG1472@1|root,2QQ55@2759|Eukaryota,37HYI@33090|Viridiplantae,3G89A@35493|Streptophyta,4JNBH@91835|fabids	35493|Streptophyta	G	Lysosomal beta glucosidaseNAlike	NA	GO:0000272,GO:0003674,GO:0003824,GO:0004553,GO:0005575,GO:0005623,GO:0005886,GO:0005975,GO:0005976,GO:0008150,GO:0008152,GO:0008422,GO:0009056,GO:0009057,GO:0009251,GO:0015926,GO:0016020,GO:0016052,GO:0016787,GO:0016798,GO:0042597,GO:0043170,GO:0044042,GO:0044238,GO:0044464,GO:0071704,GO:0071944,GO:1901575	3.2.1.21	ko:K01188,ko:K05349	ko00460,ko00500,ko00940,ko01100,ko01110,map00460,map00500,map00940,map01100,map01110	NA	R00026,R02558,R02887,R02985,R03527,R04949,R04998,R10035,R10039,R10040	RC00049,RC00059,RC00171,RC00262,RC00397,RC00451,RC00714,RC00746,RC01248	ko00000,ko00001,ko01000	NA	GH1,GH3	NA	Glyco_hydro_3,Glyco_hydro_3_C
Lus10031674	318.73	128.67	55.708	46.373	13.051	1.394	377.042	216.335	68.833	50.132	34.191	2.193	539.446	266.747	8.865	31.057	1.51	0.119	4006.Lus10031674	0	1066	COG2124@1|root,KOG0156@2759|Eukaryota,37QA7@33090|Viridiplantae,3GDM1@35493|Streptophyta	35493|Streptophyta	Q	Belongs to the cytochrome P450 family	NA	GO:0003674,GO:0003824,GO:0004497,GO:0005575,GO:0008150,GO:0008152,GO:0009058,GO:0016020,GO:0016491,GO:0016705,GO:0016709,GO:0019748,GO:0044550,GO:0055114	1.14.13.121,1.14.14.1,1.14.14.19,1.14.14.32	ko:K00512,ko:K07418,ko:K15472	ko00140,ko00590,ko00591,ko00909,ko01100,ko01110,ko04212,ko04726,ko04750,ko04913,ko04917,ko04927,ko04934,map00140,map00590,map00591,map00909,map01100,map01110,map04212,map04726,map04750,map04913,map04917,map04927,map04934	M00109,M00110	R02211,R03783,R04852,R04853,R07042,R07043,R07044,R07045,R07046,R07048,R07050,R07051,R07052,R07055,R07056,R08517,R08518,R09576,R09577,R10073	RC00607,RC00660,RC00923,RC01184,RC01222,RC01710,RC01711,RC01723,RC01725,RC01963,RC02077,RC03044	ko00000,ko00001,ko00002,ko00199,ko01000	NA	NA	NA	p450
Lus10035930	13.155	31.075	13.659	6.986	9.207	5.688	10.821	12.825	12.636	9.55	12.246	7.135	19.598	19.234	21.895	12.483	16.44	3.772	4006.Lus10035930	1.38eNA147	416	COG2319@1|root,KOG0646@2759|Eukaryota,37SKE@33090|Viridiplantae,3GH9X@35493|Streptophyta,4JFC8@91835|fabids	35493|Streptophyta	S	Protein ROOT INITIATION DEFECTIVE 3NAlike	NA	NA	NA	ko:K14829	NA	NA	NA	NA	ko00000,ko03009	NA	NA	NA	WD40
Lus10026621	7.952	10.856	9.847	5.84	3.86	3.756	5.16	9.517	5.737	5.001	4.448	3.283	17.83	10.629	6.276	7.41	6.081	3.156	4006.Lus10026621	7.99eNA51	168	2CP4U@1|root,2S428@2759|Eukaryota,37VYN@33090|Viridiplantae,3GJF8@35493|Streptophyta,4JQRX@91835|fabids	35493|Streptophyta	S	GCK	NA	NA	NA	NA	NA	NA	NA	NA	NA	NA	NA	NA	GCK
Lus10013909	2.352	4.736	4.296	7.329	7.968	9.943	5.504	3.987	4.781	6.516	5.491	7.908	5.151	4.368	5.946	9.372	7.804	8.884	4006.Lus10013909	0	884	KOG4372@1|root,KOG4372@2759|Eukaryota,37K96@33090|Viridiplantae,3GF52@35493|Streptophyta,4JDF2@91835|fabids	35493|Streptophyta	S	Putative serine esterase (DUF676)	NA	NA	NA	NA	NA	NA	NA	NA	NA	NA	NA	NA	DUF676
Lus10009992	15.009	8.386	12.633	5.915	3.241	6.26	5.333	3.008	6.098	12.642	12.176	3.192	14.118	4.716	7.576	2.293	1.204	4.8	4006.Lus10009992	1.5eNA186	518	COG1028@1|root,KOG0725@2759|Eukaryota,37M2C@33090|Viridiplantae,3G9C2@35493|Streptophyta,4JNAJ@91835|fabids	35493|Streptophyta	Q	ShortNAchain dehydrogenase reductase	NA	NA	NA	NA	NA	NA	NA	NA	NA	NA	NA	NA	adh_short,adh_short_C2
Lus10031569	1.345	0.936	1.273	2.277	3.119	2.968	1.54	1.551	2.786	1.176	2.279	2.309	1.476	3.194	2.01	1.112	2.05	3.67	4006.Lus10031569	5.11eNA305	830	COG0438@1|root,KOG2941@2759|Eukaryota,37S02@33090|Viridiplantae,3G9W1@35493|Streptophyta,4JGFE@91835|fabids	35493|Streptophyta	O	Glycosyl transferases group 1	NA	GO:0000003,GO:0003006,GO:0005575,GO:0005622,GO:0005623,GO:0005737,GO:0005783,GO:0006464,GO:0006486,GO:0006807,GO:0008150,GO:0008152,GO:0009058,GO:0009059,GO:0009100,GO:0009101,GO:0009856,GO:0009987,GO:0010483,GO:0012505,GO:0019538,GO:0022414,GO:0032501,GO:0032502,GO:0034645,GO:0036211,GO:0043170,GO:0043226,GO:0043227,GO:0043229,GO:0043231,GO:0043412,GO:0043413,GO:0044237,GO:0044238,GO:0044249,GO:…	2.4.1.142	ko:K03842	ko00510,ko00513,ko01100,map00510,map00513,map01100	M00055	R05972	NA	ko00000,ko00001,ko00002,ko01000,ko01003	NA	GT33	NA	Glyco_trans_1_4,Glyco_trans_4_4,Glyco_transf_4,Glycos_transf_1
Lus10012910	0.673	0.396	0.658	3.717	1.817	1.437	0.145	0.923	0.529	3.149	1.224	0.63	0.933	1.007	0.515	1.517	1.894	1.122	4006.Lus10012910	3.7eNA201	558	KOG3004@1|root,KOG3004@2759|Eukaryota,37KH8@33090|Viridiplantae,3GDF9@35493|Streptophyta,4JI6P@91835|fabids	35493|Streptophyta	D	Chromosome segregation in meiosis protein 3NAlike	NA	GO:0000075,GO:0000076,GO:0000077,GO:0000228,GO:0000278,GO:0000785,GO:0000790,GO:0003674,GO:0003676,GO:0003677,GO:0005488,GO:0005575,GO:0005622,GO:0005623,GO:0005634,GO:0005654,GO:0005657,GO:0005694,GO:0006139,GO:0006259,GO:0006260,GO:0006261,GO:0006275,GO:0006725,GO:0006807,GO:0006950,GO:0006974,GO:0007049,GO:0007093,GO:0007346,GO:0008150,GO:0008152,GO:0008156,GO:0008284,GO:0009058,GO:0009059,GO:…	NA	ko:K10904	NA	NA	NA	NA	ko00000,ko03400	NA	NA	NA	Swi3,zfNACCHC
Lus10022083	72.188	64.841	45.656	37.946	25.741	17.504	64.96	71.328	55.276	48.296	64.347	48.707	105.034	42.957	54.255	73.665	37.949	16.956	4006.Lus10022083	1.73eNA271	743	COG5169@1|root,KOG0627@2759|Eukaryota,37JXD@33090|Viridiplantae,3GAW5@35493|Streptophyta,4JHAS@91835|fabids	35493|Streptophyta	K	Heat Stress Transcription Factor	NA	GO:0003674,GO:0003700,GO:0005488,GO:0005515,GO:0006355,GO:0006950,GO:0008150,GO:0009266,GO:0009314,GO:0009408,GO:0009416,GO:0009628,GO:0009642,GO:0009644,GO:0009889,GO:0010468,GO:0010556,GO:0019219,GO:0019222,GO:0031323,GO:0031326,GO:0032268,GO:0042802,GO:0050789,GO:0050794,GO:0050896,GO:0051171,GO:0051246,GO:0051252,GO:0060255,GO:0065007,GO:0080090,GO:0140110,GO:1903506,GO:2000112,GO:2001141	1.13.11.53,1.13.11.54	ko:K08967,ko:K09419	ko00270,ko01100,map00270,map01100	M00034	R07363,R07364	RC01866,RC02018,RC02118	ko00000,ko00001,ko00002,ko01000,ko03000	NA	NA	NA	HSF_DNANAbind
Lus10026054	35.628	97.506	68.84	31.551	21.699	9.073	14.671	16.354	32.022	14.764	21.38	10.742	43.64	18.683	23.162	15.894	17.319	3.965	4006.Lus10026054	1.71eNA195	541	COG0400@1|root,KOG2112@2759|Eukaryota,37Q4C@33090|Viridiplantae,3G8MP@35493|Streptophyta,4JEEZ@91835|fabids	35493|Streptophyta	I	AcylNAprotein thioesterase	NA	GO:0000902,GO:0000904,GO:0002084,GO:0003674,GO:0003824,GO:0005575,GO:0005622,GO:0005623,GO:0005737,GO:0005829,GO:0006464,GO:0006807,GO:0006928,GO:0006935,GO:0007275,GO:0007399,GO:0007409,GO:0007411,GO:0008150,GO:0008152,GO:0008474,GO:0009056,GO:0009057,GO:0009605,GO:0009653,GO:0009987,GO:0016043,GO:0016787,GO:0016788,GO:0016790,GO:0019538,GO:0022008,GO:0030030,GO:0030154,GO:0030163,GO:0030182,GO:…	3.1.1.5	ko:K06130	ko00564,map00564	NA	R02747,R03417	RC00037,RC00094	ko00000,ko00001,ko01000	NA	NA	NA	Abhydrolase_2
Lus10039428	1.333	3.163	3.182	6.777	7.208	5.601	7.865	4.025	6.771	5.058	8.936	9.841	2.877	6.716	7.278	12.967	9.623	14.923	4006.Lus10039428	2.23eNA235	648	28N0B@1|root,2QRQK@2759|Eukaryota,37QYR@33090|Viridiplantae,3G887@35493|Streptophyta,4JKE3@91835|fabids	35493|Streptophyta	S	WAT1NArelated protein At3g28050NAlike	NA	GO:0005575,GO:0005622,GO:0005623,GO:0005737,GO:0005886,GO:0005887,GO:0005938,GO:0007154,GO:0007165,GO:0008150,GO:0009719,GO:0009725,GO:0009733,GO:0009734,GO:0009755,GO:0009987,GO:0010033,GO:0016020,GO:0016021,GO:0023052,GO:0031224,GO:0031226,GO:0032870,GO:0042221,GO:0044424,GO:0044425,GO:0044444,GO:0044459,GO:0044464,GO:0050789,GO:0050794,GO:0050896,GO:0051716,GO:0065007,GO:0070887,GO:0071310,GO:…	NA	NA	NA	NA	NA	NA	NA	NA	NA	NA	EamA
Lus10037970	23.011	33.308	16.548	13.732	11.551	9.909	15.802	23.763	15.054	13.108	11.167	9.262	22.394	17.108	13.938	12.192	11.926	7.349	4006.Lus10037970	0	903	KOG0167@1|root,KOG0167@2759|Eukaryota,37I20@33090|Viridiplantae,3GAWQ@35493|Streptophyta,4JG13@91835|fabids	35493|Streptophyta	S	RINGNAtype E3 ubiquitin transferase	NA	GO:0003674,GO:0003824,GO:0004842,GO:0005102,GO:0005488,GO:0005515,GO:0005575,GO:0005622,GO:0005623,GO:0005634,GO:0005737,GO:0006464,GO:0006807,GO:0008150,GO:0008152,GO:0009987,GO:0016567,GO:0016740,GO:0019538,GO:0019787,GO:0032446,GO:0033612,GO:0036211,GO:0043170,GO:0043226,GO:0043227,GO:0043229,GO:0043231,GO:0043412,GO:0044237,GO:0044238,GO:0044260,GO:0044267,GO:0044424,GO:0044464,GO:0070647,GO:…	NA	ko:K08332	NA	NA	NA	NA	ko00000,ko03029,ko04131	NA	NA	NA	Arm,UNAbox
Lus10015852	4.079	13.097	6.815	20.74	29.023	17.772	10.218	9.914	14.563	10.667	15.216	21.912	6.689	8.367	8.663	19.694	22.617	6.183	4006.Lus10015852	0	1362	COG5036@1|root,KOG2325@1|root,KOG1161@2759|Eukaryota,KOG2325@2759|Eukaryota,37SH6@33090|Viridiplantae,3GH6R@35493|Streptophyta,4JIPF@91835|fabids	35493|Streptophyta	P	SPX domainNAcontaining membrane protein	NA	NA	NA	NA	NA	NA	NA	NA	NA	NA	NA	NA	MFS_1,SPX,Sugar_tr
Lus10025064	14.455	21.3	17.329	43.5	41.768	26.028	30.672	27.096	39.076	35.955	31.488	34.69	29.855	29.094	43.142	53.216	56.217	34.392	4006.Lus10025064	2.82eNA122	348	29XXM@1|root,2RY4Y@2759|Eukaryota,37TUX@33090|Viridiplantae,3GIDX@35493|Streptophyta,4JP2G@91835|fabids	35493|Streptophyta	S	Dirigent proteins impart stereoselectivity on the phenoxy radicalNAcoupling reaction, yielding optically active lignans from two molecules of coniferyl alcohol in the biosynthesis of lignans, flavonolignans, and alkaloids and thus plays a central role in plant secondary metabolism	NA	NA	NA	NA	NA	NA	NA	NA	NA	NA	NA	NA	Dirigent
Lus10019162	3.976	4.338	8.049	11.196	17.176	11.181	5.335	9.369	7.618	11.767	14.442	15.575	6.756	9.077	8.896	15.991	15.116	12.386	4006.Lus10019162	7.42eNA276	755	COG2211@1|root,KOG4830@2759|Eukaryota,37MC5@33090|Viridiplantae,3GCJ7@35493|Streptophyta,4JFBC@91835|fabids	35493|Streptophyta	G	Major facilitator superfamily domainNAcontaining protein 12NAlike	NA	NA	NA	NA	NA	NA	NA	NA	NA	NA	NA	NA	MFS_2
Lus10039741	0.171	0.231	0.251	0.866	0.82	0.946	0.675	0	0.154	0.85	0.642	0.881	0.502	0.331	0.504	0.955	1.06	2.226	4006.Lus10039741	2.34eNA304	829	KOG1479@1|root,KOG1479@2759|Eukaryota,37IDT@33090|Viridiplantae,3G9YU@35493|Streptophyta,4JIP1@91835|fabids	35493|Streptophyta	F	Equilibrative nucleotide transporter 3NAlike	NA	NA	NA	ko:K15014	NA	NA	NA	NA	ko00000,ko02000	2.A.57.1	NA	NA	Nucleoside_tran
Lus10023529	2.47	0.835	0.902	0.306	0.459	0.229	1.541	2.695	1.197	0.799	0.922	1.456	3.157	0.571	1.491	1.281	0.571	1.549	4006.Lus10023529	0	972	COG5038@1|root,KOG1012@2759|Eukaryota,37PMY@33090|Viridiplantae,3G7SG@35493|Streptophyta,4JK3S@91835|fabids	35493|Streptophyta	S	SynaptotagminNA3NAlike	NA	GO:0003674,GO:0005488,GO:0005509,GO:0005515,GO:0005543,GO:0005544,GO:0005575,GO:0005622,GO:0005623,GO:0005737,GO:0005783,GO:0005789,GO:0005886,GO:0005887,GO:0008289,GO:0008429,GO:0009898,GO:0012505,GO:0016020,GO:0016021,GO:0019897,GO:0019898,GO:0031210,GO:0031224,GO:0031226,GO:0031227,GO:0031234,GO:0031984,GO:0035091,GO:0042175,GO:0042802,GO:0043167,GO:0043168,GO:0043169,GO:0043226,GO:0043227,GO:…	NA	NA	NA	NA	NA	NA	NA	NA	NA	NA	C2,SMP_LBD
Lus10031265	0.935	2.128	0.965	3.635	4.381	3.266	2.417	2.187	2.023	1.267	2.035	4.814	2.681	5.736	2.1	3.179	2.413	7.036	4006.Lus10031265	1.14eNA253	695	KOG0589@1|root,KOG0589@2759|Eukaryota,37QPD@33090|Viridiplantae,3GCMD@35493|Streptophyta,4JGN3@91835|fabids	35493|Streptophyta	T	Serine threonineNAprotein kinase	NA	GO:0000226,GO:0005575,GO:0005622,GO:0005623,GO:0005737,GO:0006464,GO:0006468,GO:0006521,GO:0006793,GO:0006796,GO:0006807,GO:0006996,GO:0007010,GO:0007017,GO:0007275,GO:0008150,GO:0008152,GO:0009653,GO:0009791,GO:0009889,GO:0009890,GO:0009892,GO:0009987,GO:0010015,GO:0010101,GO:0010102,GO:0010311,GO:0010364,GO:0010366,GO:0010565,GO:0010817,GO:0016043,GO:0016310,GO:0019222,GO:0019538,GO:0022622,GO:…	2.7.11.1	ko:K08857	NA	NA	NA	NA	ko00000,ko01000,ko01001,ko03036,ko03400	NA	NA	NA	Pkinase
Lus10038861	0.232	0.236	0.254	0.604	0.917	0.501	0.334	0.13	0.404	0.642	0.581	0.27	0.224	0.238	0.311	0.181	0.487	0.598	4006.Lus10038861	0	2581	28KM2@1|root,2QT2G@2759|Eukaryota,37NBM@33090|Viridiplantae,3GDUH@35493|Streptophyta,4JKWA@91835|fabids	35493|Streptophyta	NA	NA	NA	GO:0000003,GO:0000280,GO:0000712,GO:0005575,GO:0005911,GO:0006139,GO:0006259,GO:0006310,GO:0006725,GO:0006807,GO:0006996,GO:0007049,GO:0007059,GO:0007127,GO:0007131,GO:0008150,GO:0008152,GO:0009506,GO:0009987,GO:0016043,GO:0022402,GO:0022414,GO:0030054,GO:0034641,GO:0035825,GO:0043170,GO:0044237,GO:0044238,GO:0044260,GO:0045132,GO:0046483,GO:0048285,GO:0051304,GO:0051307,GO:0051321,GO:0055044,GO:…	NA	NA	NA	NA	NA	NA	NA	NA	NA	NA	NA
Lus10008508	0.205	0.552	1.052	1.131	3.043	3.944	0.242	1.485	0.997	2.751	1.323	3.779	0.51	0.744	1.833	0.487	1.09	4.589	4006.Lus10008508	0	1358	28Q85@1|root,2QWWX@2759|Eukaryota,37N9N@33090|Viridiplantae,3GH2S@35493|Streptophyta,4JGB8@91835|fabids	35493|Streptophyta	NA	NA	NA	NA	NA	NA	NA	NA	NA	NA	NA	NA	NA	NA	NA
Lus10028236	0.814	0.799	1.376	2.148	2.236	3.249	1.343	1.353	1.068	1.003	1.636	2.192	0.912	0.287	0.437	2.113	1.061	0.92	4006.Lus10028236	0	963	COG0814@1|root,KOG1303@2759|Eukaryota,37J8I@33090|Viridiplantae,3GAB0@35493|Streptophyta,4JIG5@91835|fabids	35493|Streptophyta	E	Amino acid permease	NA	GO:0001504,GO:0001505,GO:0003333,GO:0003674,GO:0005215,GO:0005310,GO:0005313,GO:0005326,GO:0005342,GO:0005575,GO:0005623,GO:0005886,GO:0006810,GO:0006811,GO:0006812,GO:0006820,GO:0006835,GO:0006836,GO:0006855,GO:0006865,GO:0006868,GO:0008150,GO:0008324,GO:0008509,GO:0008514,GO:0009605,GO:0009607,GO:0009624,GO:0015075,GO:0015171,GO:0015172,GO:0015175,GO:0015179,GO:0015180,GO:0015186,GO:0015193,GO:…	NA	NA	NA	NA	NA	NA	NA	NA	NA	NA	Aa_trans
Lus10015338	0.86	0.155	2.244	7.656	5.771	4.556	4.635	2.505	4.654	3.107	2.51	8.12	1.009	2.916	1.811	6.165	5.884	2.12	4006.Lus10015338	6.71eNA85	250	COG1208@1|root,KOG1460@2759|Eukaryota	2759|Eukaryota	JM	Mannose1phosphate guanyltransferase	NA	NA	2.7.7.13	ko:K00966	ko00051,ko00520,ko01100,ko01110,map00051,map00520,map01100,map01110	M00114,M00361,M00362	R00885	RC00002	ko00000,ko00001,ko00002,ko01000	NA	NA	NA	Hexapep,NTP_transferase
Lus10015713	0.576	0.518	0.235	2.345	0.921	2.124	1.819	0.611	0	0.434	0.721	1.526	3.55	5.956	0.445	1.351	1.004	4.405	4006.Lus10015713	5.55eNA234	647	COG5147@1|root,KOG0048@2759|Eukaryota,37ZR9@33090|Viridiplantae,3GIZK@35493|Streptophyta	35493|Streptophyta	K	transcription factor	NA	GO:0000162,GO:0000981,GO:0000988,GO:0000989,GO:0001067,GO:0001076,GO:0001101,GO:0001134,GO:0001135,GO:0002213,GO:0002376,GO:0003674,GO:0003676,GO:0003677,GO:0003700,GO:0005488,GO:0005575,GO:0005622,GO:0005623,GO:0005634,GO:0005911,GO:0006082,GO:0006109,GO:0006355,GO:0006357,GO:0006520,GO:0006568,GO:0006576,GO:0006586,GO:0006725,GO:0006790,GO:0006807,GO:0006950,GO:0006952,GO:0006955,GO:0006970,GO:…	NA	ko:K09422	NA	NA	NA	NA	ko00000,ko03000	NA	NA	NA	Myb_DNANAbinding
Lus10004889	328.161	434.214	627.258	264	203.76	117.036	219.098	232.146	378.539	136.253	233.129	243.963	419.998	368.515	322.551	239.392	149.323	82.994	4006.Lus10020594	2.64eNA29	110	KOG3173@1|root,KOG3173@2759|Eukaryota,37USG@33090|Viridiplantae,3GIJV@35493|Streptophyta,4JPIC@91835|fabids	35493|Streptophyta	S	Zinc finger A20 and AN1 domainNAcontaining stressNAassociated protein	NA	NA	NA	NA	NA	NA	NA	NA	NA	NA	NA	NA	zfNAA20,zfNAAN1
Lus10006047	3.862	2.245	2.048	1.062	1.25	1.473	2.294	2.331	2.035	1.62	1.568	1.539	1.5	2.32	2.25	1.327	1.126	0.861	4006.Lus10006047	0	2793	28M5G@1|root,2QTNC@2759|Eukaryota,37QVF@33090|Viridiplantae,3G9PS@35493|Streptophyta,4JERG@91835|fabids	35493|Streptophyta	S	transcription, DNANAtemplated	NA	NA	NA	NA	NA	NA	NA	NA	NA	NA	NA	NA	NA
Lus10022471	8.079	19.734	11.856	44.992	29.932	25.418	30.437	9.515	28.255	25.414	20.643	46.627	21.91	30.065	16.177	73.744	59.556	25.504	4006.Lus10022471	4.63eNA276	754	2CN4G@1|root,2QTV6@2759|Eukaryota,37NZC@33090|Viridiplantae,3GFHA@35493|Streptophyta,4JG9P@91835|fabids	35493|Streptophyta	S	Belongs to the 'GDSL' lipolytic enzyme family	NA	NA	NA	NA	NA	NA	NA	NA	NA	NA	NA	NA	Lipase_GDSL
Lus10027112	6.48	10.608	12.68	17.764	24.265	21.337	13.771	11.085	12.377	27.341	16.145	15.772	13.684	30.948	18.307	23.585	24.092	18.675	4006.Lus10027112	3.24eNA157	442	28SB7@1|root,2QVN1@2759|Eukaryota,37S0H@33090|Viridiplantae,3GG49@35493|Streptophyta,4JP38@91835|fabids	35493|Streptophyta	NA	NA	NA	NA	NA	NA	NA	NA	NA	NA	NA	NA	NA	NA	NA
Lus10014282	538.323	588.039	424.589	278.202	187.338	68.173	423.943	477.755	462.167	256.014	276.503	273.58	455.033	446.903	189.552	288.95	244.336	41.285	3983.cassava4.1_034232m	9.6eNA33	126	2C2AM@1|root,2RYM2@2759|Eukaryota,37TXU@33090|Viridiplantae,3GF7K@35493|Streptophyta,4JUCH@91835|fabids	35493|Streptophyta	S	Domain of unknown function (DUF4408)	NA	NA	NA	NA	NA	NA	NA	NA	NA	NA	NA	NA	DUF4408,DUF761
Lus10011678	0.532	0.239	0.434	1.021	1.871	1.44	0.105	0.493	0.448	0.2	0.222	1.218	0.156	0.215	0.822	2.421	1.065	0.735	4006.Lus10011678	3.29eNA301	820	COG0515@1|root,KOG1187@2759|Eukaryota,37SK5@33090|Viridiplantae,3G81I@35493|Streptophyta,4JN1D@91835|fabids	35493|Streptophyta	T	prolineNArich receptorNAlike protein kinase	NA	GO:0003674,GO:0003824,GO:0004672,GO:0004674,GO:0004675,GO:0004888,GO:0005575,GO:0005623,GO:0005886,GO:0006464,GO:0006468,GO:0006793,GO:0006796,GO:0006807,GO:0007154,GO:0007165,GO:0007166,GO:0007167,GO:0007178,GO:0008150,GO:0008152,GO:0009987,GO:0016020,GO:0016301,GO:0016310,GO:0016740,GO:0016772,GO:0016773,GO:0019199,GO:0019538,GO:0023052,GO:0036211,GO:0038023,GO:0043170,GO:0043412,GO:0044237,GO:…	NA	NA	NA	NA	NA	NA	NA	NA	NA	NA	Pkinase,Pkinase_Tyr
Lus10012544	11.702	14.832	17.528	8.95	6.972	4.614	12.984	14.813	18.747	5.674	10.363	12.882	13.495	25.3	13.926	21.491	9.575	12.713	NA	NA	NA	NA	NA	NA	NA	NA	NA	NA	NA	NA	NA	NA	NA	NA	NA	NA	NA	NA
Lus10028433	0.887	1.673	2.096	2.926	4.073	5.667	2.214	0.969	2.372	4.071	3.203	2.79	1.3	1.933	4.233	2.658	2.804	3.3	4006.Lus10028433	0	911	28KBX@1|root,2QR54@2759|Eukaryota,37IZ9@33090|Viridiplantae,3GF14@35493|Streptophyta,4JM99@91835|fabids	35493|Streptophyta	S	Tetratricopeptide repeat	NA	GO:0005575,GO:0005622,GO:0005623,GO:0005737,GO:0009507,GO:0009536,GO:0043226,GO:0043227,GO:0043229,GO:0043231,GO:0044424,GO:0044444,GO:0044464	NA	NA	NA	NA	NA	NA	NA	NA	NA	NA	TPR_1,TPR_19,TPR_2,TPR_8
Lus10030183	74.405	65.655	121.998	45.514	44.594	23.701	38.332	108.18	120.102	37.714	54.68	62.88	77.387	50.374	66.337	57.239	36.453	27.718	4006.Lus10030183	1.09eNA226	625	KOG0724@1|root,KOG0724@2759|Eukaryota,37STC@33090|Viridiplantae,3GGWA@35493|Streptophyta,4JDZ4@91835|fabids	35493|Streptophyta	K	Protein LHYNAlike isoform X1	CCA1	GO:0000003,GO:0001067,GO:0001101,GO:0003006,GO:0003674,GO:0003676,GO:0003677,GO:0003700,GO:0005488,GO:0005575,GO:0005622,GO:0005623,GO:0005634,GO:0006355,GO:0006950,GO:0006970,GO:0007275,GO:0007623,GO:0008150,GO:0009266,GO:0009314,GO:0009409,GO:0009416,GO:0009628,GO:0009648,GO:0009651,GO:0009719,GO:0009723,GO:0009725,GO:0009733,GO:0009737,GO:0009739,GO:0009751,GO:0009753,GO:0009791,GO:0009889,GO:…	NA	ko:K12133,ko:K12134	ko04712,map04712	NA	NA	NA	ko00000,ko00001,ko03000	NA	NA	NA	Myb_DNANAbinding
Lus10041550	6.636	9.304	11.426	15.644	19.847	21.919	18.947	15.395	22.503	24.936	18.81	14.24	9.341	5.914	9.505	10.868	13.363	12.093	4006.Lus10041550	2.01eNA84	249	2CK4W@1|root,2S73T@2759|Eukaryota,37WTU@33090|Viridiplantae,3GK10@35493|Streptophyta	35493|Streptophyta	S	Protein of unknown function (DUF3339)	NA	NA	NA	NA	NA	NA	NA	NA	NA	NA	NA	NA	DUF3339
Lus10003213	21.621	17.145	4.843	5.614	1.937	0.628	1.355	0	0.097	0.091	0	0.058	0.277	0.228	0.567	0.056	0.365	0	4006.Lus10003213	0	1060	COG0465@1|root,KOG0743@2759|Eukaryota,37R4A@33090|Viridiplantae,3GAV9@35493|Streptophyta,4JJ8Q@91835|fabids	35493|Streptophyta	O	Belongs to the AAA ATPase family	NA	GO:0003674,GO:0005215,GO:0005575,GO:0005622,GO:0005623,GO:0005737,GO:0005739,GO:0006810,GO:0008104,GO:0008150,GO:0008320,GO:0008565,GO:0009987,GO:0015031,GO:0015833,GO:0016043,GO:0022607,GO:0022857,GO:0022884,GO:0033036,GO:0034622,GO:0042886,GO:0042887,GO:0043226,GO:0043227,GO:0043229,GO:0043231,GO:0043933,GO:0044085,GO:0044424,GO:0044444,GO:0044464,GO:0045184,GO:0051131,GO:0051179,GO:0051234,GO:…	NA	ko:K08900	NA	NA	NA	NA	ko00000,ko03029	NA	NA	NA	AAA,AAA_assoc
Lus10021722	0.666	1.197	1.248	2.912	2.18	3.335	0.219	1.146	1.081	2.155	0.925	2.381	1.432	1.397	2.383	2.845	3.179	3.84	4006.Lus10021722	2.23eNA233	642	KOG0800@1|root,KOG0800@2759|Eukaryota,37NTT@33090|Viridiplantae,3GCU3@35493|Streptophyta,4JH2H@91835|fabids	35493|Streptophyta	O	RINGNAH2 zinc finger domain	NA	GO:0003674,GO:0003824,GO:0004842,GO:0006464,GO:0006508,GO:0006511,GO:0006807,GO:0008150,GO:0008152,GO:0009056,GO:0009057,GO:0009987,GO:0010498,GO:0016567,GO:0016740,GO:0019538,GO:0019787,GO:0019941,GO:0030163,GO:0032446,GO:0036211,GO:0043161,GO:0043170,GO:0043412,GO:0043632,GO:0044237,GO:0044238,GO:0044248,GO:0044257,GO:0044260,GO:0044265,GO:0044267,GO:0051603,GO:0051865,GO:0061630,GO:0061659,GO:…	2.3.2.27	ko:K19041	NA	NA	NA	NA	ko00000,ko01000,ko04121	NA	NA	NA	zfNARING_2
Lus10005186	3.464	2.732	4.081	1.166	0.357	1.647	1.557	1.302	1.29	3.6	3.851	0.48	1.66	0.902	3.044	0.339	0.606	2.094	4006.Lus10005186	0	983	KOG1021@1|root,KOG1021@2759|Eukaryota,37N0A@33090|Viridiplantae,3G7BS@35493|Streptophyta,4JSIS@91835|fabids	35493|Streptophyta	GMW	Glycosyltransferase	NA	GO:0000139,GO:0000271,GO:0003674,GO:0003824,GO:0005575,GO:0005622,GO:0005623,GO:0005737,GO:0005768,GO:0005794,GO:0005802,GO:0005975,GO:0005976,GO:0008150,GO:0008152,GO:0008194,GO:0009058,GO:0009059,GO:0009987,GO:0010393,GO:0010398,GO:0012505,GO:0016020,GO:0016051,GO:0016740,GO:0016757,GO:0016763,GO:0017144,GO:0031090,GO:0031410,GO:0031982,GO:0031984,GO:0035252,GO:0042285,GO:0043170,GO:0043226,GO:…	2.4.2.41	ko:K18789	NA	NA	NA	NA	ko00000,ko01000,ko01003	NA	GT47	NA	Exostosin
Lus10006232	0	0.248	0.032	1.15	2.962	0.182	0.207	0.627	0.498	0.713	1.946	0.085	0.578	0.191	0.471	2.121	3.386	0.408	4006.Lus10006232	0	1088	COG2124@1|root,KOG0157@2759|Eukaryota,37JQ8@33090|Viridiplantae,3GGW5@35493|Streptophyta	35493|Streptophyta	Q	cytochrome P450	NA	GO:0000038,GO:0005575,GO:0005622,GO:0005623,GO:0005737,GO:0005783,GO:0006082,GO:0006629,GO:0006631,GO:0006633,GO:0006725,GO:0008150,GO:0008152,GO:0008610,GO:0009058,GO:0009698,GO:0009699,GO:0009987,GO:0010345,GO:0012505,GO:0016053,GO:0019438,GO:0019748,GO:0019752,GO:0032787,GO:0042761,GO:0043226,GO:0043227,GO:0043229,GO:0043231,GO:0043436,GO:0044237,GO:0044238,GO:0044249,GO:0044255,GO:0044281,GO:…	NA	ko:K12195,ko:K15402	ko00073,ko04144,ko04217,map00073,map04144,map04217	M00412	R09454	RC00797	ko00000,ko00001,ko00002,ko00199,ko01000,ko04131,ko04147	NA	NA	NA	p450
Lus10012438	28.078	45.859	25.899	13.791	12.305	18.848	17.928	16.36	14.664	13.286	6.688	8.952	22.9	22.28	11.941	14.82	28.375	15.664	4006.Lus10012438	1.28eNA33	116	2E1VZ@1|root,2S95Q@2759|Eukaryota,37X8A@33090|Viridiplantae,3GKX4@35493|Streptophyta	35493|Streptophyta	NA	NA	NA	NA	NA	NA	NA	NA	NA	NA	NA	NA	NA	NA	NA
Lus10015439	43.093	27.786	27.38	20.167	14.481	11.976	25.861	20.841	19.518	15.55	12.79	16.987	53.85	23.824	10.261	21.697	13.06	17.46	4006.Lus10015439	6.95eNA105	303	2CXMG@1|root,2RYEM@2759|Eukaryota,37UC5@33090|Viridiplantae,3GIA0@35493|Streptophyta,4JNZU@91835|fabids	35493|Streptophyta	NA	NA	NA	NA	NA	NA	NA	NA	NA	NA	NA	NA	NA	NA	NA
Lus10009608	2.377	3.352	3.756	8.671	4.995	11.812	4.542	4.43	5.276	7.349	6.859	12.476	8.579	6.73	5.853	8.468	3.257	7.788	4006.Lus10009608	1.47eNA136	386	2CMSA@1|root,2QRPN@2759|Eukaryota,37NFY@33090|Viridiplantae,3GBZI@35493|Streptophyta,4JH34@91835|fabids	35493|Streptophyta	S	Protein CHAPERONENALIKE PROTEIN OF POR1NAlike	NA	GO:0000003,GO:0003006,GO:0003674,GO:0005488,GO:0005515,GO:0005575,GO:0005622,GO:0005623,GO:0005737,GO:0005739,GO:0006457,GO:0006996,GO:0007275,GO:0008150,GO:0008219,GO:0009314,GO:0009416,GO:0009507,GO:0009526,GO:0009528,GO:0009532,GO:0009534,GO:0009536,GO:0009570,GO:0009579,GO:0009628,GO:0009639,GO:0009640,GO:0009657,GO:0009658,GO:0009704,GO:0009706,GO:0009790,GO:0009791,GO:0009793,GO:0009941,GO:…	NA	NA	NA	NA	NA	NA	NA	NA	NA	NA	CPP1NAlike
Lus10033106	2.298	3.083	3.805	5.862	8.729	5.376	0.999	2.295	3.997	2.449	3.833	4.882	1.106	1.085	3.625	3.315	3.446	3.243	4006.Lus10033106	0	1172	COG3104@1|root,KOG1237@2759|Eukaryota,37P8K@33090|Viridiplantae,3GDCW@35493|Streptophyta,4JEEP@91835|fabids	35493|Streptophyta	E	Protein NRT1 PTR FAMILY	NA	GO:0003674,GO:0005215,GO:0005575,GO:0005622,GO:0005623,GO:0005737,GO:0005794,GO:0005886,GO:0005911,GO:0006810,GO:0006811,GO:0006812,GO:0006820,GO:0008150,GO:0008324,GO:0008509,GO:0008514,GO:0009506,GO:0009628,GO:0010232,GO:0010233,GO:0012505,GO:0015075,GO:0015077,GO:0015078,GO:0015103,GO:0015112,GO:0015291,GO:0015293,GO:0015294,GO:0015295,GO:0015318,GO:0015672,GO:0015698,GO:0015706,GO:0015711,GO:…	NA	ko:K14638	NA	NA	NA	NA	ko00000,ko02000	2.A.17.3	NA	NA	PTR2
Lus10004016	0	0.159	0.433	1.086	0.99	3.974	0	1.523	0.479	0.266	1.045	2.721	0.605	2.071	0.186	1.342	1.542	5.758	4006.Lus10004016	1.41eNA155	438	28IH3@1|root,2QQTW@2759|Eukaryota,37MCT@33090|Viridiplantae,3GEIR@35493|Streptophyta,4JJS2@91835|fabids	35493|Streptophyta	S	Plant protein 1589 of unknown function (A_thal_3526)	NA	NA	NA	NA	NA	NA	NA	NA	NA	NA	NA	NA	A_thal_3526
Lus10023144	0	2.696	1.975	179.463	17.882	33.267	2.882	4.355	0.463	1.013	13.441	6.74	0.15	19.314	0.027	0.822	3.451	36.012	4006.Lus10023144	0	1106	COG2124@1|root,KOG0156@2759|Eukaryota,37R7V@33090|Viridiplantae,3GC05@35493|Streptophyta,4JMF6@91835|fabids	35493|Streptophyta	Q	Belongs to the cytochrome P450 family	NA	NA	1.14.14.38,1.14.14.40	ko:K12153,ko:K13401	ko00460,ko00966,ko01110,ko01210,map00460,map00966,map01110,map01210	NA	R08652,R08663,R09578,R09579,R09580,R09581,R10027,R10028,R10029,R10031,R10032,R10033	RC00365,RC01918,RC01936,RC02295,RC02339,RC03009	ko00000,ko00001,ko00199,ko01000	NA	NA	NA	p450
Lus10009211	1.412	1.523	0.531	0.1	0.104	0.075	1.884	1.553	1.88	3.531	4.708	1.957	1.911	3.366	0.091	6.557	3.7	0.45	4006.Lus10009211	4.22eNA105	304	2BYJI@1|root,2SWP8@2759|Eukaryota,381ZI@33090|Viridiplantae,3GMVK@35493|Streptophyta	35493|Streptophyta	NA	NA	NA	NA	NA	NA	NA	NA	NA	NA	NA	NA	NA	NA	NA
Lus10038338	0.428	0.546	0.8	1.112	2.054	2.476	0.123	0.186	0.028	0.246	0.26	0.334	0.091	0.189	0.197	0.032	0.03	0.161	4006.Lus10038338	0	914	2CRND@1|root,2R8IS@2759|Eukaryota,37RQS@33090|Viridiplantae,3GHU0@35493|Streptophyta,4JVJ3@91835|fabids	35493|Streptophyta	S	Plant protein of unknown function	NA	NA	NA	NA	NA	NA	NA	NA	NA	NA	NA	NA	DUF247
Lus10025197	0	0	0	0.439	0.399	0.37	0.235	0	0.301	0.538	0	0	0.07	0	0.351	0.049	0.092	0	4006.Lus10025197	1.11eNA206	572	KOG1949@1|root,KOG1949@2759|Eukaryota,37QF2@33090|Viridiplantae,3GAHI@35493|Streptophyta,4JD5D@91835|fabids	35493|Streptophyta	S	Condensin II non structural maintenance of chromosomes subunit	NA	NA	NA	ko:K11492	NA	NA	NA	NA	ko00000,ko03036	NA	NA	NA	Condensin2nSMC
Lus10043034	3.665	3.953	5.122	6.536	9.536	10.009	3.533	1.803	2.56	4.939	3.977	4.993	4.982	2.874	4.313	6.784	7.209	6.333	4006.Lus10016924	1.38eNA103	313	KOG0800@1|root,KOG0800@2759|Eukaryota	2759|Eukaryota	O	ubiquitinNAprotein transferase activity	NA	NA	NA	NA	NA	NA	NA	NA	NA	NA	NA	NA	zfNARING_2
Lus10014832	81.992	60.534	49.452	40.037	32.421	24.94	54.245	85.002	49.4	45.335	39.303	30.581	48.82	60.877	28.755	36.6	30.193	17.811	4006.Lus10014832	6.38eNA236	650	KOG1441@1|root,KOG1441@2759|Eukaryota,37P8Z@33090|Viridiplantae,3GBNE@35493|Streptophyta	35493|Streptophyta	EG	Sugar phosphate phosphate translocator	NA	GO:0005575,GO:0005622,GO:0005623,GO:0005737,GO:0005783,GO:0005794,GO:0012505,GO:0043226,GO:0043227,GO:0043229,GO:0043231,GO:0044424,GO:0044444,GO:0044464	NA	NA	NA	NA	NA	NA	NA	NA	NA	NA	TPT
Lus10038886	3.617	5.141	2.882	2.029	1.975	1.854	2.154	4.567	3.958	1.32	2.217	1.83	3.484	2.437	2.825	2.635	1.892	0.964	4006.Lus10038886	0	1412	COG1132@1|root,KOG0055@2759|Eukaryota,37NKJ@33090|Viridiplantae,3GGE8@35493|Streptophyta,4JISA@91835|fabids	35493|Streptophyta	Q	ABC transporter B family member	NA	GO:0003674,GO:0005215,GO:0005575,GO:0005622,GO:0005623,GO:0005737,GO:0009507,GO:0009526,GO:0009536,GO:0009941,GO:0016020,GO:0031967,GO:0031975,GO:0043226,GO:0043227,GO:0043229,GO:0043231,GO:0044422,GO:0044424,GO:0044434,GO:0044435,GO:0044444,GO:0044446,GO:0044464	NA	ko:K05655,ko:K05657	ko02010,map02010	NA	NA	NA	ko00000,ko00001,ko02000	3.A.1.201	NA	NA	ABC_membrane,ABC_tran
Lus10014259	0	0.087	0	0.445	0.444	0.223	0.064	0.08	0.116	0.2	0.369	0.138	0	0.059	0.271	0.266	0.312	0.119	4006.Lus10014259	0	1812	KOG1959@1|root,KOG1959@2759|Eukaryota,37JT3@33090|Viridiplantae,3G8X5@35493|Streptophyta,4JG86@91835|fabids	35493|Streptophyta	G	Lysosomal	NA	GO:0000323,GO:0003674,GO:0003824,GO:0004553,GO:0004559,GO:0005575,GO:0005622,GO:0005623,GO:0005737,GO:0005764,GO:0005773,GO:0005975,GO:0005996,GO:0006013,GO:0006464,GO:0006517,GO:0006807,GO:0008150,GO:0008152,GO:0009100,GO:0009987,GO:0015923,GO:0016787,GO:0016798,GO:0019318,GO:0019538,GO:0036211,GO:0043170,GO:0043226,GO:0043227,GO:0043229,GO:0043231,GO:0043412,GO:0044237,GO:0044238,GO:0044260,GO:…	3.2.1.24	ko:K01191	ko00511,map00511	NA	NA	NA	ko00000,ko00001,ko01000,ko04131	NA	GH38	NA	AlphaNAmann_mid,Glyco_hydro_38,Glyco_hydro_38C
Lus10040955	3.529	1.171	1.461	0	0.39	0	1.392	0.539	1.175	0	0.453	0	5.414	0.526	7.09	0	0.736	0	NA	NA	NA	NA	NA	NA	NA	NA	NA	NA	NA	NA	NA	NA	NA	NA	NA	NA	NA	NA
Lus10028314	0.187	0.268	0.365	0.802	1.849	1.333	0.442	0	1.571	1.517	0.934	2.456	0.365	0	0.996	0.154	0.096	0.883	4006.Lus10028314	8.51eNA209	577	KOG2521@1|root,KOG2521@2759|Eukaryota,37HT4@33090|Viridiplantae,3GCKN@35493|Streptophyta,4JNCB@91835|fabids	35493|Streptophyta	S	Transmembrane protein 53	NA	NA	NA	NA	NA	NA	NA	NA	NA	NA	NA	NA	DUF829
Lus10000145	60.039	74.829	90.063	146.393	214.331	114.457	69.154	68.148	75.914	131.025	118.706	152.483	55.228	59.09	98.12	152.767	137.882	124.052	4006.Lus10000145	3.98eNA67	202	28HZG@1|root,2QQAA@2759|Eukaryota,37MVM@33090|Viridiplantae,3G9UM@35493|Streptophyta	35493|Streptophyta	S	BEST Arabidopsis thaliana protein match is Protein of	NA	NA	NA	NA	NA	NA	NA	NA	NA	NA	NA	NA	DUF707
Lus10038951	1.778	0.738	2.542	3.401	7.736	9.262	1.079	0.543	3.257	1.359	2.167	7.161	1.765	1.855	3.457	1.018	4.237	12.057	4006.Lus10038951	3.12eNA77	231	2CIVD@1|root,2QTCE@2759|Eukaryota,37HYP@33090|Viridiplantae,3G9B2@35493|Streptophyta,4JJIP@91835|fabids	35493|Streptophyta	S	Protein of unknown function, DUF617	NA	NA	NA	NA	NA	NA	NA	NA	NA	NA	NA	NA	DUF617
Lus10033366	7.007	10.093	8.287	4.697	2.551	1.165	5.702	4.052	7.264	5.568	5.879	3.845	6.295	6.96	8.146	4.769	2.576	2.178	4006.Lus10033366	1.28eNA298	813	COG0654@1|root,KOG2614@2759|Eukaryota,37R99@33090|Viridiplantae,3G9YE@35493|Streptophyta,4JSVI@91835|fabids	35493|Streptophyta	C	Zeaxanthin epoxidase, chloroplasticNAlike	NA	GO:0001101,GO:0003674,GO:0003824,GO:0004497,GO:0005575,GO:0005622,GO:0005623,GO:0005737,GO:0006066,GO:0006082,GO:0006629,GO:0006714,GO:0006720,GO:0006721,GO:0006950,GO:0007154,GO:0007165,GO:0008150,GO:0008152,GO:0008299,GO:0008610,GO:0009058,GO:0009266,GO:0009314,GO:0009408,GO:0009414,GO:0009415,GO:0009416,GO:0009507,GO:0009526,GO:0009536,GO:0009540,GO:0009628,GO:0009639,GO:0009687,GO:0009688,GO:…	NA	NA	NA	NA	NA	NA	NA	NA	NA	NA	FAD_binding_3
Lus10040827	0.952	0.84	2.032	2.551	4.398	7.955	1.57	3.507	2.248	2.033	2.237	2.675	5.178	2.851	3.646	4.081	4.29	8.757	2711.XP_006488312.1	4.64eNA09	60.8	2DFRF@1|root,2S5SV@2759|Eukaryota,37WJZ@33090|Viridiplantae,3GKBH@35493|Streptophyta	35493|Streptophyta	NA	NA	NA	NA	NA	NA	NA	NA	NA	NA	NA	NA	NA	NA	NA
Lus10000548	4.472	8.833	5.934	2.368	2.036	3.902	4.123	2.843	2.823	1.262	2.866	2.783	5.607	11.021	5.228	2.058	1.862	4.763	4006.Lus10000548	0	1288	28JSW@1|root,2QRW8@2759|Eukaryota,37RZI@33090|Viridiplantae,3GA39@35493|Streptophyta	35493|Streptophyta	S	Sieve element occlusion CNAterminus	NA	GO:0003674,GO:0005488,GO:0005515,GO:0008150,GO:0009888,GO:0010087,GO:0010088,GO:0032502,GO:0042802,GO:0042803,GO:0043621,GO:0046983,GO:0048856	NA	NA	NA	NA	NA	NA	NA	NA	NA	NA	SEO_C,SEO_N
Lus10026076	0.056	0.362	0.465	1.467	0.831	1.854	0.243	0.888	0.242	1.111	0.653	1.248	0.164	1.164	0.73	0.809	1.862	1.439	4006.Lus10026076	0	1153	2CMQG@1|root,2QRE8@2759|Eukaryota,37PH6@33090|Viridiplantae,3GCMZ@35493|Streptophyta,4JKGC@91835|fabids	35493|Streptophyta	S	XH domain	NA	GO:0000018,GO:0003674,GO:0003676,GO:0003677,GO:0003723,GO:0003725,GO:0005488,GO:0005515,GO:0005575,GO:0005622,GO:0005623,GO:0005634,GO:0005655,GO:0005730,GO:0005911,GO:0006139,GO:0006259,GO:0006282,GO:0006304,GO:0006305,GO:0006306,GO:0006725,GO:0006807,GO:0008150,GO:0008152,GO:0009506,GO:0009892,GO:0009987,GO:0010468,GO:0010569,GO:0010605,GO:0010629,GO:0016070,GO:0016458,GO:0019219,GO:0019222,GO:…	NA	NA	NA	NA	NA	NA	NA	NA	NA	NA	XH,XS,zfNAXS
Lus10013647	1.481	1.247	2.792	9.414	12.639	1.897	2.707	3.301	1.407	10.931	9.065	2.636	1.695	2.17	1.765	12.728	8.897	1.282	4006.Lus10013647	0	988	COG1472@1|root,2QQ55@2759|Eukaryota,37HYI@33090|Viridiplantae,3G89A@35493|Streptophyta	35493|Streptophyta	G	Lysosomal beta	NA	NA	3.2.1.21	ko:K01188,ko:K05349	ko00460,ko00500,ko00940,ko01100,ko01110,map00460,map00500,map00940,map01100,map01110	NA	R00026,R02558,R02887,R02985,R03527,R04949,R04998,R10035,R10039,R10040	RC00049,RC00059,RC00171,RC00262,RC00397,RC00451,RC00714,RC00746,RC01248	ko00000,ko00001,ko01000	NA	GH1,GH3	NA	Glyco_hydro_3,Glyco_hydro_3_C
Lus10013454	0.484	0.453	0.347	0.951	1.176	1.517	0.56	0.128	1.467	0.554	0.915	1.108	0.795	0.625	0.571	1.762	1.925	1.108	4006.Lus10013454	4.1eNA179	523	COG4886@1|root,KOG0619@2759|Eukaryota,37RGT@33090|Viridiplantae,3G7AA@35493|Streptophyta,4JIRB@91835|fabids	35493|Streptophyta	T	LeucineNArich repeat receptorNAlike protein kinase	NA	NA	NA	NA	NA	NA	NA	NA	NA	NA	NA	NA	LRRNT_2,LRR_1,LRR_6,LRR_8
Lus10013668	3.122	6.661	7.17	9.375	13.012	44.599	3.908	10.892	3.526	5.579	3.678	18.059	5.254	17.818	8.062	5.389	8.988	27.185	4006.Lus10013668	9.88eNA196	541	COG3866@1|root,2QQ5F@2759|Eukaryota,37HIU@33090|Viridiplantae,3G7PT@35493|Streptophyta,4JM6B@91835|fabids	35493|Streptophyta	G	Pectate lyase	NA	NA	4.2.2.2	ko:K01728	ko00040,ko02024,map00040,map02024	NA	R02361,R06240	RC00049,RC00705	ko00000,ko00001,ko01000	NA	NA	NA	Pec_lyase_C
Lus10009261	0.717	0.814	0.923	1.598	1.844	2.841	0.208	0.689	0.054	0.375	0.723	0.421	0.044	0.037	0.064	0	1.227	1.205	4006.Lus10009261	0	912	2CNCU@1|root,2QV9I@2759|Eukaryota,37NBF@33090|Viridiplantae,3GCC0@35493|Streptophyta,4JNN6@91835|fabids	35493|Streptophyta	K	transcription factor	NA	GO:0003674,GO:0003700,GO:0006355,GO:0007154,GO:0007165,GO:0008150,GO:0009314,GO:0009416,GO:0009628,GO:0009639,GO:0009641,GO:0009889,GO:0009987,GO:0010017,GO:0010468,GO:0010556,GO:0019219,GO:0019222,GO:0023052,GO:0031323,GO:0031326,GO:0050789,GO:0050794,GO:0050896,GO:0051171,GO:0051252,GO:0051716,GO:0060255,GO:0065007,GO:0071214,GO:0071478,GO:0071482,GO:0071489,GO:0080090,GO:0104004,GO:0140110,GO:…	NA	ko:K12126	ko04075,ko04712,map04075,map04712	NA	NA	NA	ko00000,ko00001,ko03000	NA	NA	NA	HLH
Lus10041548	13.302	33.964	8.498	5.5	5.465	4.69	49.032	58.451	79.327	50.025	49.339	80.624	5.414	2.63	4.803	5.164	3.364	2.249	4006.Lus10041548	1.55eNA38	128	COG5068@1|root,KOG0014@2759|Eukaryota	2759|Eukaryota	K	transcription regulatory region sequenceNAspecific DNA binding	NA	GO:0000003,GO:0003006,GO:0003674,GO:0003700,GO:0006355,GO:0007275,GO:0008150,GO:0009888,GO:0009889,GO:0009909,GO:0009911,GO:0010073,GO:0010074,GO:0010077,GO:0010154,GO:0010468,GO:0010556,GO:0019219,GO:0019222,GO:0019827,GO:0022414,GO:0031323,GO:0031326,GO:0032501,GO:0032502,GO:0048507,GO:0048518,GO:0048580,GO:0048582,GO:0048608,GO:0048731,GO:0048831,GO:0048856,GO:0050789,GO:0050793,GO:0050794,GO:…	NA	ko:K09260	ko04013,ko04022,ko04371,ko05418,map04013,map04022,map04371,map05418	NA	NA	NA	ko00000,ko00001,ko03000	NA	NA	NA	SRFNATF
Lus10033259	0.189	0.356	0.323	0	0	0	0	0	0.68	0	0	0	0	0	0.04	0	0	0	4006.Lus10008291	1.76eNA169	486	290FS@1|root,2QW4B@2759|Eukaryota,37TP3@33090|Viridiplantae,3GE2U@35493|Streptophyta,4JPHP@91835|fabids	35493|Streptophyta	K	transcription factor	NA	GO:0000302,GO:0003674,GO:0003676,GO:0003677,GO:0003700,GO:0005488,GO:0005575,GO:0005622,GO:0005623,GO:0005634,GO:0006355,GO:0006950,GO:0006979,GO:0007275,GO:0008150,GO:0009719,GO:0009723,GO:0009725,GO:0009791,GO:0009889,GO:0009987,GO:0010033,GO:0010035,GO:0010038,GO:0010468,GO:0010556,GO:0019219,GO:0019222,GO:0022622,GO:0031323,GO:0031326,GO:0032501,GO:0032502,GO:0035864,GO:0035865,GO:0042221,GO:…	NA	ko:K09286	NA	NA	NA	NA	ko00000,ko03000	NA	NA	NA	AP2
Lus10026405	0.099	0.266	0.531	2.591	1.656	0.75	0.273	0.51	0.427	1.248	0.7	0.678	0.347	0.43	0.832	2.164	2.255	0.292	4006.Lus10026405	1.88eNA252	693	COG3240@1|root,2QSNM@2759|Eukaryota,37S5N@33090|Viridiplantae,3G9TQ@35493|Streptophyta,4JDT4@91835|fabids	35493|Streptophyta	I	Belongs to the 'GDSL' lipolytic enzyme family	NA	NA	NA	NA	NA	NA	NA	NA	NA	NA	NA	NA	Lipase_GDSL
Lus10037118	1.316	1.419	0.891	3.169	3.687	3.427	2.874	6.434	1.607	2.835	3.545	3.302	0.831	3.04	1.45	4.27	3.058	12.517	4006.Lus10037118	5.66eNA118	338	2BG2W@1|root,2S18G@2759|Eukaryota,37UN3@33090|Viridiplantae,3GJS7@35493|Streptophyta,4JPFF@91835|fabids	35493|Streptophyta	NA	NA	NA	NA	NA	NA	NA	NA	NA	NA	NA	NA	NA	NA	NA
Lus10013720	59.536	34.853	29.168	22.682	15.711	20.251	28.555	25.454	20.577	18.735	18.952	24.797	33.726	23.592	16.188	12.981	15.921	8.108	4006.Lus10013720	1.27eNA269	739	COG4677@1|root,2QW0X@2759|Eukaryota,37NR4@33090|Viridiplantae,3GAGP@35493|Streptophyta,4JSW2@91835|fabids	35493|Streptophyta	G	pectinesterase pectinesterase inhibitor	NA	GO:0003674,GO:0003824,GO:0004857,GO:0005575,GO:0005623,GO:0005886,GO:0008150,GO:0016020,GO:0016787,GO:0016788,GO:0030234,GO:0030599,GO:0043086,GO:0044092,GO:0044464,GO:0046910,GO:0050790,GO:0052689,GO:0065007,GO:0065009,GO:0071944,GO:0098772	3.1.1.11	ko:K01051	ko00040,ko01100,map00040,map01100	M00081	R02362	RC00460,RC00461	ko00000,ko00001,ko00002,ko01000	NA	NA	NA	PMEI,Pectinesterase
Lus10037465	0.512	0.589	2.27	0.157	0.065	0.307	0.215	0.217	1.059	0.401	1.024	0.615	0.08	0.165	2.156	0.452	0.793	0.283	4006.Lus10037465	0	1063	KOG4569@1|root,KOG4569@2759|Eukaryota,37IG9@33090|Viridiplantae,3GD0P@35493|Streptophyta,4JGS2@91835|fabids	35493|Streptophyta	I	Lipase (class 3)	NA	NA	NA	NA	NA	NA	NA	NA	NA	NA	NA	NA	Lipase_3
Lus10010543	1.194	3.35	6.31	30.36	10.534	10.4	0.377	5.504	1.896	1.511	0.797	7.587	4.764	19.209	2.818	10.472	1.48	17.951	4006.Lus10010543	7.3eNA50	157	2CYXT@1|root,2S74R@2759|Eukaryota,37WSI@33090|Viridiplantae,3GM4G@35493|Streptophyta	35493|Streptophyta	NA	NA	NA	NA	NA	NA	NA	NA	NA	NA	NA	NA	NA	NA	NA
Lus10014531	1.389	2.892	4.746	4.849	12.666	11.606	6.364	6.643	6.138	3.391	5.711	8.579	5.033	4.794	7.558	4.254	5.664	8.308	4006.Lus10014531	0	1422	COG3158@1|root,2QPSA@2759|Eukaryota,37NM3@33090|Viridiplantae,3G8B6@35493|Streptophyta,4JKUH@91835|fabids	35493|Streptophyta	P	Potassium transporter	HAK25	GO:0003674,GO:0005215,GO:0005575,GO:0005623,GO:0005886,GO:0006810,GO:0006811,GO:0006812,GO:0006813,GO:0008150,GO:0008324,GO:0009987,GO:0015075,GO:0015077,GO:0015079,GO:0015318,GO:0015672,GO:0016020,GO:0022857,GO:0022890,GO:0030001,GO:0034220,GO:0044464,GO:0046873,GO:0051179,GO:0051234,GO:0055085,GO:0071804,GO:0071805,GO:0071944,GO:0098655,GO:0098660,GO:0098662	NA	ko:K03549	NA	NA	NA	NA	ko00000,ko02000	2.A.72	NA	NA	K_trans
Lus10024018	0	0	0	0.55	1.288	1.341	1.531	0.119	0.323	0.135	0.871	0	0.701	0.289	0	0	2.775	0.177	NA	NA	NA	NA	NA	NA	NA	NA	NA	NA	NA	NA	NA	NA	NA	NA	NA	NA	NA	NA
Lus10014784	0.927	1	0.967	2.959	1.954	2.647	1.267	0	0.178	1.339	1.854	2.28	0.072	0.958	0.573	0.715	0.479	1.024	4006.Lus10014784	1.71eNA184	515	COG5147@1|root,KOG0048@2759|Eukaryota,37KBM@33090|Viridiplantae,3GBG4@35493|Streptophyta,4JF0I@91835|fabids	35493|Streptophyta	K	Transcription factor	NA	GO:0000981,GO:0000988,GO:0000989,GO:0001067,GO:0001076,GO:0001101,GO:0001134,GO:0001135,GO:0003674,GO:0003676,GO:0003677,GO:0003700,GO:0005488,GO:0005575,GO:0005622,GO:0005623,GO:0005634,GO:0006355,GO:0006357,GO:0008150,GO:0009719,GO:0009725,GO:0009751,GO:0009753,GO:0009889,GO:0009909,GO:0009987,GO:0010033,GO:0010468,GO:0010556,GO:0014070,GO:0019219,GO:0019222,GO:0030154,GO:0031323,GO:0031326,GO:…	NA	ko:K09422	NA	NA	NA	NA	ko00000,ko03000	NA	NA	NA	Myb_DNANAbinding
Lus10013805	423.657	356.684	391.527	241.553	205.038	105.891	349.207	405.206	337.95	326.408	312.253	159.272	458.121	369.872	254.188	275.627	265.219	80.741	4006.Lus10013805	0	1445	COG2986@1|root,KOG0222@2759|Eukaryota,37M4G@33090|Viridiplantae,3G9T5@35493|Streptophyta,4JK5H@91835|fabids	35493|Streptophyta	Q	phenylalanine	PAL	GO:0001101,GO:0003674,GO:0003824,GO:0006464,GO:0006508,GO:0006511,GO:0006725,GO:0006807,GO:0008150,GO:0008152,GO:0009056,GO:0009057,GO:0009058,GO:0009636,GO:0009698,GO:0009699,GO:0009719,GO:0009725,GO:0009739,GO:0009987,GO:0010033,GO:0010243,GO:0014070,GO:0016598,GO:0016829,GO:0016840,GO:0016841,GO:0019438,GO:0019538,GO:0019748,GO:0019941,GO:0030163,GO:0033993,GO:0036211,GO:0042221,GO:0042493,GO:…	4.3.1.24,4.3.1.25	ko:K10775,ko:K13064	ko00360,ko00940,ko01100,ko01110,map00360,map00940,map01100,map01110	M00039,M00137,M00350	R00697,R00737	RC00361	ko00000,ko00001,ko00002,ko01000	NA	NA	NA	Lyase_aromatic
Lus10037218	3.235	6.844	2.252	0.687	0	1.032	6.183	0	1.077	1.236	0.363	0.694	4.671	3.616	1.782	0.515	1.156	4.932	4006.Lus10037218	1.15eNA158	450	KOG0483@1|root,KOG0483@2759|Eukaryota,37QTB@33090|Viridiplantae,3GFGS@35493|Streptophyta,4JH2E@91835|fabids	35493|Streptophyta	K	HomeoboxNAleucine zipper protein	NA	GO:0003674,GO:0003676,GO:0003677,GO:0003700,GO:0005488,GO:0005515,GO:0005575,GO:0005622,GO:0005623,GO:0005634,GO:0006355,GO:0006417,GO:0006950,GO:0006970,GO:0007275,GO:0008150,GO:0009314,GO:0009416,GO:0009628,GO:0009637,GO:0009651,GO:0009653,GO:0009889,GO:0009890,GO:0009891,GO:0009892,GO:0009893,GO:0009965,GO:0010016,GO:0010468,GO:0010556,GO:0010557,GO:0010558,GO:0010604,GO:0010605,GO:0010608,GO:…	NA	ko:K09338	NA	NA	NA	NA	ko00000,ko03000	NA	NA	NA	HALZ,Homeobox
Lus10012583	38.978	119.645	141.155	40.285	18.272	4.412	85.39	181.274	153.272	111.483	99.796	19.878	132.144	289.355	48.337	139.524	67.76	5.808	4006.Lus10012583	4.62eNA136	384	COG2124@1|root,KOG0156@2759|Eukaryota,37IC2@33090|Viridiplantae,3GE7P@35493|Streptophyta,4JGTW@91835|fabids	35493|Streptophyta	Q	Belongs to the cytochrome P450 family	NA	GO:0003674,GO:0003824,GO:0004497,GO:0005575,GO:0005622,GO:0005623,GO:0005737,GO:0005783,GO:0006725,GO:0008150,GO:0008152,GO:0009058,GO:0009314,GO:0009411,GO:0009416,GO:0009628,GO:0009698,GO:0009699,GO:0009808,GO:0009809,GO:0009987,GO:0010224,GO:0012505,GO:0016020,GO:0016491,GO:0016705,GO:0016709,GO:0019438,GO:0019748,GO:0043226,GO:0043227,GO:0043229,GO:0043231,GO:0044237,GO:0044249,GO:0044424,GO:…	NA	ko:K09755	ko00940,ko01100,ko01110,map00940,map01100,map01110	M00039	R06572,R06573,R07440	RC00046	ko00000,ko00001,ko00002,ko00199,ko01000	NA	NA	NA	p450
Lus10019490	104.66	126.085	76.966	65.428	21.597	24.578	36.028	71.741	84.028	36.775	37.418	33.499	54.105	52.245	68.004	78.353	30.364	14.117	3694.POPTR_0012s08690.1	2.17eNA46	157	2CK7M@1|root,2S2X6@2759|Eukaryota,37VU3@33090|Viridiplantae,3GJKK@35493|Streptophyta,4JQ89@91835|fabids	35493|Streptophyta	S	PB1 domain	NA	NA	NA	NA	NA	NA	NA	NA	NA	NA	NA	NA	PB1
Lus10026948	0.535	0.453	1.084	0.176	0.146	0.053	0.814	0.759	3.308	1.07	1.115	3.279	0.538	0.074	0.354	0.6	0.118	0.203	4006.Lus10026948	0	911	COG0168@1|root,KOG1341@2759|Eukaryota,37J7T@33090|Viridiplantae,3G8X0@35493|Streptophyta	35493|Streptophyta	P	Transporter	NA	GO:0003674,GO:0005215,GO:0005575,GO:0005623,GO:0005886,GO:0006810,GO:0006811,GO:0006812,GO:0006813,GO:0006814,GO:0006950,GO:0006970,GO:0008150,GO:0008324,GO:0009628,GO:0009651,GO:0015075,GO:0015077,GO:0015081,GO:0015318,GO:0015672,GO:0016020,GO:0022857,GO:0022890,GO:0030001,GO:0034220,GO:0035725,GO:0044464,GO:0046873,GO:0050896,GO:0051179,GO:0051234,GO:0055085,GO:0071944,GO:0098655,GO:0098660,GO:…	NA	NA	NA	NA	NA	NA	NA	NA	NA	NA	TrkH
Lus10036942	1.777	3.599	4.151	6.997	7.11	6.855	1.902	2.565	2.408	1.851	1.421	1.915	1.319	1.388	2.338	1.47	1.053	1.406	4006.Lus10036942	0	1950	COG2124@1|root,KOG0157@2759|Eukaryota,37IXF@33090|Viridiplantae,3GFT5@35493|Streptophyta,4JSAA@91835|fabids	35493|Streptophyta	IQ	Cytochrome P450	NA	NA	NA	ko:K15639	ko00905,map00905	NA	R09761,R09762	RC01216	ko00000,ko00001,ko00199,ko01000	NA	NA	NA	p450
Lus10008902	5.355	3.12	1.961	1.332	0.827	1.631	3.523	2.117	2.087	1.536	1.883	1.307	3.215	2.385	1.946	2.078	1.671	2.973	4006.Lus10008902	0	1378	COG0542@1|root,KOG1051@2759|Eukaryota,37N3W@33090|Viridiplantae,3GESG@35493|Streptophyta,4JH5D@91835|fabids	35493|Streptophyta	O	chaperone protein	NA	GO:0007275,GO:0007623,GO:0008150,GO:0009628,GO:0009719,GO:0009725,GO:0009791,GO:0009845,GO:0010033,GO:0014070,GO:0032501,GO:0032502,GO:0033993,GO:0042221,GO:0048511,GO:0048856,GO:0050896,GO:0080167,GO:0090351,GO:1901700,GO:1902347	NA	NA	NA	NA	NA	NA	NA	NA	NA	NA	AAA_2,Clp_N
Lus10003522	4.3	13.295	11.358	2.64	2.611	0.297	5.992	9.566	10.445	4.92	5.617	2.215	5.885	6.388	5.797	1.067	2.997	0.339	4006.Lus10003522	1.93eNA84	249	KOG4658@1|root,KOG4658@2759|Eukaryota	2759|Eukaryota	S	ADP binding	NA	NA	NA	NA	NA	NA	NA	NA	NA	NA	NA	NA	NBNAARC
Lus10029254	0.063	0	0	0.7	0.425	0.569	0.599	0.704	0.274	0.458	0.739	0	0.149	0	0.907	0	0.637	1.124	3983.cassava4.1_024008m	4.23eNA26	105	2E0KT@1|root,2S80Y@2759|Eukaryota,37VY2@33090|Viridiplantae,3GKTS@35493|Streptophyta,4JQZF@91835|fabids	35493|Streptophyta	NA	NA	NA	NA	NA	NA	NA	NA	NA	NA	NA	NA	NA	NA	NA
Lus10018020	14.141	14.976	29.735	48.027	46.19	37.231	22.964	26.844	25.439	33.525	30.462	31.802	14.412	20.767	16.335	30.01	30.727	36.573	4006.Lus10018020	4.65eNA161	455	KOG3561@1|root,KOG3561@2759|Eukaryota,37RVU@33090|Viridiplantae,3GDUW@35493|Streptophyta,4JSE5@91835|fabids	35493|Streptophyta	K	Transcription factor bHLH106NAlike	NA	GO:0003674,GO:0003700,GO:0005575,GO:0005622,GO:0005623,GO:0005634,GO:0005737,GO:0006355,GO:0006950,GO:0006970,GO:0006972,GO:0008150,GO:0009507,GO:0009526,GO:0009536,GO:0009628,GO:0009651,GO:0009889,GO:0009941,GO:0010033,GO:0010200,GO:0010243,GO:0010468,GO:0010556,GO:0019219,GO:0019222,GO:0031323,GO:0031326,GO:0031967,GO:0031975,GO:0042221,GO:0042493,GO:0042538,GO:0043226,GO:0043227,GO:0043229,GO:…	NA	ko:K22484	NA	NA	NA	NA	ko00000,ko03000	NA	NA	NA	HLH
Lus10004280	25.882	30.877	13.352	7.737	1.355	0.169	4.546	4.601	2.687	1.965	2.924	3.804	8.516	6.084	1.031	2.811	1.011	2.702	4006.Lus10004280	0	1317	COG0037@1|root,KOG2840@2759|Eukaryota,37QR3@33090|Viridiplantae,3G7S5@35493|Streptophyta,4JHKT@91835|fabids	35493|Streptophyta	J	Aminotransferase classNAV	NA	NA	NA	NA	NA	NA	NA	NA	NA	NA	NA	NA	Aminotran_5
Lus10031345	409.735	648.894	638.074	298.875	174.49	58.176	368.22	472.112	576.296	270.17	357.145	354.244	814.562	774.583	313.83	423.367	203.105	39.813	4006.Lus10031345	1.27eNA38	137	COG5126@1|root,KOG0027@2759|Eukaryota,37VE2@33090|Viridiplantae,3GJIV@35493|Streptophyta,4JQ9X@91835|fabids	35493|Streptophyta	T	calciumNAbinding protein CML27	NA	GO:0003674,GO:0005488,GO:0005509,GO:0005575,GO:0005622,GO:0005623,GO:0005737,GO:0005773,GO:0005886,GO:0016020,GO:0043167,GO:0043169,GO:0043226,GO:0043227,GO:0043229,GO:0043231,GO:0044424,GO:0044444,GO:0044464,GO:0046872,GO:0071944	NA	ko:K13448	ko04626,map04626	NA	NA	NA	ko00000,ko00001	NA	NA	NA	EFNAhand_1,EFNAhand_5,EFNAhand_6,EFNAhand_7
Lus10021490	12.255	6.374	7.303	2.693	3.459	4.901	3.827	1.779	4.578	2.585	1.919	5.447	3.941	3.797	5.608	4.374	3.325	2.871	4006.Lus10021490	1.56eNA156	444	28MY2@1|root,2QUGK@2759|Eukaryota,37QDH@33090|Viridiplantae,3GHF6@35493|Streptophyta,4JPGR@91835|fabids	35493|Streptophyta	S	zinc finger	NA	GO:0000003,GO:0003006,GO:0003674,GO:0003700,GO:0005575,GO:0005622,GO:0005623,GO:0005634,GO:0006355,GO:0006950,GO:0007275,GO:0008150,GO:0009266,GO:0009409,GO:0009628,GO:0009791,GO:0009889,GO:0009908,GO:0010468,GO:0010556,GO:0019219,GO:0019222,GO:0022414,GO:0031323,GO:0031326,GO:0032501,GO:0032502,GO:0043226,GO:0043227,GO:0043229,GO:0043231,GO:0044424,GO:0044464,GO:0048367,GO:0048437,GO:0048438,GO:…	NA	NA	NA	NA	NA	NA	NA	NA	NA	NA	zfNAC2H2_6
Lus10019967	484.604	633.732	531.516	339.357	308.293	167.439	446.768	373.651	555.418	352.657	436.708	352.046	449.41	432.138	389.308	253.47	247.674	78.875	4006.Lus10019967	3.23eNA292	796	COG1087@1|root,KOG1371@2759|Eukaryota,37JFV@33090|Viridiplantae,3GARW@35493|Streptophyta,4JRNI@91835|fabids	35493|Streptophyta	M	UDPNAglucuronate 4NAepimerase	GAE1	GO:0003674,GO:0003824,GO:0005575,GO:0005622,GO:0005623,GO:0005737,GO:0005768,GO:0005794,GO:0005802,GO:0005975,GO:0005996,GO:0006063,GO:0006082,GO:0006950,GO:0006952,GO:0008150,GO:0008152,GO:0009058,GO:0009605,GO:0009607,GO:0009617,GO:0009620,GO:0009987,GO:0012505,GO:0016051,GO:0016053,GO:0016853,GO:0016854,GO:0016857,GO:0019586,GO:0019752,GO:0031410,GO:0031982,GO:0031984,GO:0032787,GO:0033481,GO:…	5.1.3.6	ko:K08679	ko00520,ko01100,map00520,map01100	NA	R01385	RC00289	ko00000,ko00001,ko01000	NA	NA	NA	Epimerase,GDP_Man_Dehyd
Lus10010359	3.768	1.711	3.493	5.784	7.542	8.726	5.892	4.517	4.055	8.719	7.441	4.086	2.87	4.548	5.18	7.328	7.066	6.806	4006.Lus10010359	4.82eNA186	518	KOG4832@1|root,KOG4832@2759|Eukaryota,37TB6@33090|Viridiplantae,3GEZR@35493|Streptophyta,4JNFU@91835|fabids	35493|Streptophyta	S	Spindle and kinetochoreNAassociated protein 1 homolog	NA	NA	NA	NA	NA	NA	NA	NA	NA	NA	NA	NA	SKA1
Lus10003474	0.644	1.581	0.84	0.263	0.24	0.346	0.395	0.796	1.419	0.129	0.298	0.092	1.678	1.039	0.512	0.03	0	0.296	4006.Lus10003474	0	1029	COG2072@1|root,KOG1399@2759|Eukaryota,37JYR@33090|Viridiplantae,3G9WU@35493|Streptophyta,4JM7S@91835|fabids	35493|Streptophyta	Q	flavinNAcontaining monooxygenase	NA	GO:0003674,GO:0003824,GO:0004497,GO:0008150,GO:0008152,GO:0016491,GO:0055114	NA	NA	NA	NA	NA	NA	NA	NA	NA	NA	FMONAlike,K_oxygenase
Lus10042386	0.18	0.436	0.483	0.041	0	0	0.177	0	0.259	0.162	0	0	0.158	0.131	0.189	0	0	0.213	4006.Lus10042386	4.48eNA301	819	28M02@1|root,2QWSM@2759|Eukaryota,37PBQ@33090|Viridiplantae,3GFB6@35493|Streptophyta	35493|Streptophyta	S	COBRANAlike protein	NA	NA	NA	NA	NA	NA	NA	NA	NA	NA	NA	NA	COBRA
Lus10033202	1.963	1.853	1.921	5.199	8	5.936	7.163	10.92	4.073	5.099	4.706	8.848	4.607	3.091	7.238	9.541	6.463	9.149	4006.Lus10033202	4.15eNA46	148	KOG4749@1|root,KOG4749@2759|Eukaryota,382JZ@33090|Viridiplantae,3GRXD@35493|Streptophyta	35493|Streptophyta	T	inositol pentakisphosphate 2NAkinase activity	NA	NA	NA	NA	NA	NA	NA	NA	NA	NA	NA	NA	NA
Lus10006358	4.508	5.242	4.181	7.657	8.195	13.837	5.08	6.373	6.59	9.203	5.711	8.192	4.327	6.523	7.005	4.795	5.079	9.111	4006.Lus10006358	1.54eNA220	608	2AAJP@1|root,2RYMA@2759|Eukaryota,37JNS@33090|Viridiplantae,3GF4C@35493|Streptophyta,4JP20@91835|fabids	35493|Streptophyta	S	SAWADEE domain	NA	NA	NA	NA	NA	NA	NA	NA	NA	NA	NA	NA	SAWADEE
Lus10003513	124.755	145.846	89.115	47.589	34.713	5.017	87.02	117.329	92.329	56.049	79.091	64.916	71.793	100.491	19.386	38.375	16.287	1.283	4006.Lus10003513	5.39eNA136	384	28PHQ@1|root,2RZXH@2759|Eukaryota,37V41@33090|Viridiplantae,3GIT9@35493|Streptophyta,4JPGP@91835|fabids	35493|Streptophyta	K	EthyleneNAresponsive transcription factor ERF022NAlike	NA	GO:0003674,GO:0003700,GO:0006355,GO:0008150,GO:0009889,GO:0010468,GO:0010556,GO:0019219,GO:0019222,GO:0031323,GO:0031326,GO:0050789,GO:0050794,GO:0051171,GO:0051252,GO:0060255,GO:0065007,GO:0080090,GO:0140110,GO:1903506,GO:2000112,GO:2001141	NA	NA	NA	NA	NA	NA	NA	NA	NA	NA	AP2
Lus10020536	19.629	28.141	25.43	15.622	12.328	7.469	45.873	51.999	36.532	24.941	35.074	16.308	33.564	31.569	23.14	36.414	41.518	17.407	4006.Lus10020536	0	1770	COG4886@1|root,2RZBH@2759|Eukaryota	2759|Eukaryota	S	regulation of response to stimulus	NA	NA	NA	NA	NA	NA	NA	NA	NA	NA	NA	NA	LRR_1,LRR_3,LRR_5,LRR_8,NBNAARC,TIR
Lus10001140	2.554	6.272	3.805	2.026	1.017	1.683	2.076	1.592	1.956	2.13	2.195	1.383	1.659	2.17	2.284	0.78	1.887	2.185	4006.Lus10001140	0	885	COG0534@1|root,KOG1347@2759|Eukaryota,37UCJ@33090|Viridiplantae,3GHVS@35493|Streptophyta,4JQBR@91835|fabids	35493|Streptophyta	V	DNA binding domain with preference for A/T rich regions	NA	NA	NA	NA	NA	NA	NA	NA	NA	NA	NA	NA	NA
Lus10010946	0	0	0	0.324	0.561	0.081	0	0	0	0.388	0.293	0.101	0.046	0	0	0.323	0.393	0.092	4006.Lus10010946	1.66eNA152	448	COG4886@1|root,KOG0619@2759|Eukaryota,37PI5@33090|Viridiplantae,3G7IF@35493|Streptophyta,4JEK2@91835|fabids	35493|Streptophyta	T	Protein TOO MANY	NA	GO:0000902,GO:0000904,GO:0001101,GO:0002682,GO:0002831,GO:0003002,GO:0003674,GO:0005102,GO:0005488,GO:0005515,GO:0005575,GO:0005618,GO:0005623,GO:0006950,GO:0006952,GO:0007275,GO:0007389,GO:0008150,GO:0008356,GO:0009505,GO:0009605,GO:0009607,GO:0009620,GO:0009653,GO:0009719,GO:0009725,GO:0009737,GO:0009791,GO:0009888,GO:0009987,GO:0010016,GO:0010026,GO:0010033,GO:0010090,GO:0010103,GO:0010374,GO:…	NA	NA	NA	NA	NA	NA	NA	NA	NA	NA	LRR_1,LRR_8
Lus10000592	0	0	0	1.201	0.417	0.033	0.114	0.192	0.279	0.131	0.201	0.746	0	0	0	0	0.037	0.2	4006.Lus10000592	1.8eNA270	739	2CXNM@1|root,2RYQP@2759|Eukaryota,37U9R@33090|Viridiplantae,3GGXN@35493|Streptophyta,4JP8C@91835|fabids	35493|Streptophyta	S	taxadienNA5NAalphaNAol ONAacetyltransferase activity	NA	NA	NA	NA	NA	NA	NA	NA	NA	NA	NA	NA	Transferase
Lus10034584	0	0	0.149	1.398	2.693	0.157	0.24	0.543	0.055	0.617	0.949	0	0	0.147	0	0.126	0.941	0.809	4006.Lus10034584	4.31eNA167	467	COG4122@1|root,KOG1663@2759|Eukaryota,37S6Q@33090|Viridiplantae,3G8P3@35493|Streptophyta,4JKIN@91835|fabids	35493|Streptophyta	Q	Flavonoid 3',5'NAmethyltransferaseNAlike	NA	GO:0000003,GO:0003006,GO:0003674,GO:0003824,GO:0005575,GO:0005622,GO:0005623,GO:0005737,GO:0005829,GO:0006725,GO:0006807,GO:0007275,GO:0008150,GO:0008152,GO:0008168,GO:0008171,GO:0008757,GO:0009058,GO:0009698,GO:0009699,GO:0009791,GO:0009808,GO:0009809,GO:0009987,GO:0010154,GO:0016740,GO:0016741,GO:0019438,GO:0019748,GO:0022414,GO:0032259,GO:0032501,GO:0032502,GO:0034641,GO:0042409,GO:0043603,GO:…	2.1.1.104,2.1.1.336	ko:K00588,ko:K13067,ko:K21311	ko00360,ko00940,ko00941,ko00945,ko00950,ko01100,ko01110,map00360,map00940,map00941,map00945,map00950,map01100,map01110	M00039,M00350	R01942,R06578,R08437,R08987	RC00003,RC00392	ko00000,ko00001,ko00002,ko01000	NA	NA	NA	Methyltransf_3
Lus10031579	0	0	0	0.372	0.232	0.056	0.128	0	0.019	0.122	0.045	0.093	0	0	0	0.134	0	0	4006.Lus10031579	0	1298	COG0515@1|root,2RN3P@2759|Eukaryota,37Y4U@33090|Viridiplantae,3G955@35493|Streptophyta	35493|Streptophyta	T	CysteineNArich receptorNAlike protein kinase	NA	NA	NA	NA	NA	NA	NA	NA	NA	NA	NA	NA	Motile_Sperm,Pkinase,Pkinase_Tyr,StressNAantifung
Lus10021596	1.435	1.648	2.242	4.242	5.392	2.703	1.479	2.225	2.956	2.426	3.435	2.504	1.847	1.996	1.892	2.24	3.98	1.233	4006.Lus10021596	0	1417	COG0515@1|root,2QUM2@2759|Eukaryota,37QBE@33090|Viridiplantae,3GD2Z@35493|Streptophyta,4JRBH@91835|fabids	35493|Streptophyta	T	UNAbox domainNAcontaining protein	NA	NA	2.7.11.1	ko:K04733	ko04010,ko04064,ko04620,ko04621,ko04624,ko04722,ko05133,ko05140,ko05142,ko05145,ko05152,ko05162,ko05164,map04010,map04064,map04620,map04621,map04624,map04722,map05133,map05140,map05142,map05145,map05152,map05162,map05164	M00686	NA	NA	ko00000,ko00001,ko00002,ko01000,ko01001	NA	NA	NA	Pkinase,Pkinase_Tyr,Usp
Lus10023204	7.502	18.962	21.691	7.941	5.743	3.908	9.318	6.94	8.201	5.26	4.948	5.959	15.566	9.764	6.699	17.783	23.504	7.586	4006.Lus10015508	5.41eNA119	352	2C3S4@1|root,2S2UB@2759|Eukaryota,37VKY@33090|Viridiplantae,3GI89@35493|Streptophyta	35493|Streptophyta	NA	NA	NA	NA	NA	NA	NA	NA	NA	NA	NA	NA	NA	NA	NA
Lus10030118	2.062	2.032	2.539	3.568	4.192	6.461	2.467	3.813	1.565	4.046	2.312	2.167	2.169	4.89	2.845	3.381	4.708	3.891	4006.Lus10030118	0	915	2CMTQ@1|root,2QRWY@2759|Eukaryota,37KIN@33090|Viridiplantae,3G8KK@35493|Streptophyta,4JE46@91835|fabids	35493|Streptophyta	NA	NA	NA	NA	NA	NA	NA	NA	NA	NA	NA	NA	NA	NA	NA
Lus10038019	0.661	1.081	0.438	1.787	2.106	1.636	1.632	0.441	0.554	2.274	1.529	1.099	0.275	1.488	0.611	2.082	3.205	1.691	4006.Lus10038019	0	1513	28ZQC@1|root,2R6IY@2759|Eukaryota,37SNM@33090|Viridiplantae,3GEU5@35493|Streptophyta,4JGBD@91835|fabids	35493|Streptophyta	S	meiotic cell cycle	NA	GO:0000003,GO:0005575,GO:0005622,GO:0005623,GO:0005634,GO:0005694,GO:0005730,GO:0007049,GO:0008150,GO:0009987,GO:0010564,GO:0022414,GO:0031974,GO:0031981,GO:0033043,GO:0033044,GO:0040020,GO:0043226,GO:0043227,GO:0043228,GO:0043229,GO:0043231,GO:0043232,GO:0043233,GO:0044087,GO:0044422,GO:0044424,GO:0044428,GO:0044446,GO:0044464,GO:0050789,GO:0050794,GO:0051128,GO:0051321,GO:0051445,GO:0051726,GO:…	NA	NA	NA	NA	NA	NA	NA	NA	NA	NA	NA
[truncated: 6,782 more rows]

## Sheet: S5
Table S5. GO and KEGG enrichment tables based on 899 common DEGs
GO												KEGG
	ONTOLOGY	ID	Description	GeneRatio	BgRatio	pvalue	p.adjust	qvalue	geneID	Count			ID	Description	GeneRatio	BgRatio	pvalue	p.adjust	qvalue	geneID	Count
[truncated: 126 more rows]

## Sheet: S6
Table S6. GO and KEGG enrichment tables based on DEG between different materials
[truncated: 187 more rows]

[truncated: 7 more sheets: S7, S8, S9, S10, S11, S12, S13]
